# Supplementary material for: Schlafen 5 is an intracellular immune checkpoint and controls IFN responses in pancreatic ductal adenocarcinoma
Source: JCI Insight. 2026 Jan 27;11(5):e190031. doi: 10.1172/jci.insight.190031 (PMC13041689; doi:10.1172/jci.insight.190031)
Supplement: Supplemental table 1 [file jciinsight-11-190031-s007.xlsx]

## Sheet: 5KO_UT vs 5KO_IFN
Ensembl ID	Gene Symbol	Location	Strand	Biotype	Log2 Fold Change	LFC Standard Error	Wald Statistic	p Value	FDR Adj p Value	Significant	Status	Mean	Mean_SLFN5_KO_UT	Mean_SLFN5_KO_IFN	PANC1_MF10_SLFN5_KO_UT_2	PANC1_MF11_SLFN5_KO_UT_3	PANC1_MF12_SLFN5_KO_UT_4	PANC1_MF13_SLFN5_KO_IFN_1	PANC1_MF14_SLFN5_KO_IFN_2	PANC1_MF15_SLFN5_KO_IFN_3	PANC1_MF16_SLFN5_KO_IFN_4
ENSG00000132274	TRIM22	chr11:5689689-5737089	+	protein_coding	9.70265	1.19912	8.0915	5.89e-16	6.06e-14	Yes	OK	171.038	0.363313	299.044	0	0	1.08994	457.45	257.315	266.769	214.64
ENSG00000157601	MX1	chr21:41420304-41459214	+	protein_coding	9.28496	0.24561	37.8037	0	0	Yes	OK	4508.45	12.8954	7880.12	17.6563	7.95075	13.0793	8469.13	7534.55	8106.92	7409.87
ENSG00000134326	CMPK2	chr2:6840570-6866635	-	protein_coding	8.92438	0.401969	22.2016	3.31e-109	1.71e-106	Yes	OK	1293.05	4.67373	2259.33	4.15441	4.41708	5.4497	2728.65	2157.09	2204.87	1946.71
ENSG00000111335	OAS2	chr12:112978395-113011723	+	protein_coding	8.27852	0.248321	33.338	1.09e-243	9.95e-241	Yes	OK	2187.57	12.5313	3818.85	9.34743	9.71758	18.529	4118.2	3713.19	3737.45	3706.54
ENSG00000225886	AL445490.1	chr1:27669468-27703063	+	antisense	7.97278	1.03452	7.70673	1.29e-14	1.19e-12	Yes	OK	95.8134	0.657786	167.18	0	0.883417	1.08994	185.732	131.711	171.878	179.4
ENSG00000089127	OAS1	chr12:112906777-112933222	+	protein_coding	7.29757	0.456458	15.9874	1.56e-57	4.26e-55	Yes	OK	563.327	6.09476	981.251	7.27022	8.83417	2.17988	1381.52	818.176	959.653	765.654
ENSG00000137959	IFI44L	chr1:78619922-78646145	+	protein_coding	7.21896	1.22615	5.8875	3.92e-09	2.13e-07	Yes	OK	15.6305	0	27.3534	0	0	0	21.7833	30.529	25.0656	32.0358
ENSG00000185745	IFIT1	chr10:89392546-89406486	+	protein_coding	7.02774	0.122752	57.2514	0	0	Yes	OK	7492.96	99.9005	13037.7	93.4743	101.593	104.634	14990.4	11930.7	13328.6	11901.3
ENSG00000164342	TLR3	chr4:186069152-186088069	+	protein_coding	6.65717	1.26047	5.28151	1.28e-07	5.53e-06	Yes	OK	10.5331	0	18.4329	0	0	0	13.7579	17.4451	28.6464	13.8822
ENSG00000138642	HERC6	chr4:88378739-88443111	+	protein_coding	6.46362	0.868332	7.44372	9.79e-14	8.31e-12	Yes	OK	50.8805	1.0386	88.262	3.11581	0	0	113.503	66.2914	103.843	69.4108
ENSG00000132530	XAF1	chr17:6755447-6775647	+	protein_coding	6.30002	0.349265	18.0379	9.82e-73	3.31e-70	Yes	OK	287.157	6.37051	497.747	11.4246	4.41708	3.26982	496.431	450.084	497.73	546.743
ENSG00000134321	RSAD2	chr2:6865806-6898239	+	protein_coding	5.68798	0.335736	16.9419	2.21e-64	6.48e-62	Yes	OK	207.889	6.70042	358.78	2.07721	11.4844	6.53964	377.196	353.264	338.385	366.275
ENSG00000133106	EPSTI1	chr13:42886388-42992271	-	protein_coding	5.53953	0.764918	7.24199	4.42e-13	3.56e-11	Yes	OK	36.0148	1.33308	62.0261	3.11581	0.883417	0	82.5474	51.4631	61.7687	52.3251
ENSG00000119917	IFIT3	chr10:89327894-89340971	+	protein_coding	5.46398	0.106723	51.1979	0	0	Yes	OK	3824.5	150.282	6580.16	170.331	114.844	165.671	6243.79	6781.79	6720.26	6574.8
ENSG00000163565	IFI16	chr1:158999968-159055155	+	protein_coding	5.33788	0.432248	12.3491	4.93e-35	9.81e-33	Yes	OK	101.339	4.1039	174.265	4.15441	7.06733	1.08994	201.783	150.028	175.459	169.789
ENSG00000136514	RTP4	chr3:187368332-187372076	+	protein_coding	5.08699	0.658787	7.72176	1.15e-14	1.07e-12	Yes	OK	39.4018	1.8874	67.5376	1.0386	3.53367	1.08994	103.184	67.1637	52.8167	46.9858
ENSG00000165949	IFI27	chr14:94104836-94116698	+	protein_coding	5.00663	0.888371	5.63575	1.74e-08	8.68e-07	Yes	OK	76.3155	4.08518	130.488	8.30883	1.76683	2.17988	294.648	59.3134	86.8343	81.1572
ENSG00000168062	BATF2	chr11:64987943-64997045	-	protein_coding	4.94943	0.114226	43.3301	0	0	Yes	OK	2042.97	113.487	3490.09	136.057	95.409	108.994	3796.03	3311.08	3400.86	3452.39
ENSG00000168016	TRANK1	chr3:36826820-36945098	-	protein_coding	4.90379	0.219346	22.3564	1.05e-110	5.8e-108	Yes	OK	520.49	29.9111	888.424	30.1195	24.7357	34.8781	652.354	923.719	830.744	1146.88
ENSG00000184979	USP18	chr22:18149899-18177397	+	protein_coding	4.80549	0.165745	28.9933	7.98e-185	5.91e-182	Yes	OK	881.936	54.1277	1502.79	60.239	43.2874	58.8568	1809.16	1363.34	1548.69	1289.97
ENSG00000205413	SAMD9	chr7:93099513-93118023	-	protein_coding	4.75496	0.23677	20.0826	1.05e-89	4.28e-87	Yes	OK	2027.27	127.909	3451.79	148.52	117.494	117.714	2329.67	3769.89	3710.6	3996.99
ENSG00000130303	BST2	chr19:17402939-17405648	-	protein_coding	4.66511	0.666108	7.00354	2.5e-12	1.84e-10	Yes	OK	119.846	8.04861	203.693	3.11581	7.95075	13.0793	390.954	116.01	164.717	143.093
ENSG00000119922	IFIT2	chr10:89283694-89309276	+	protein_coding	4.54502	0.117996	38.5184	0	0	Yes	OK	1252.45	90.366	2124.02	69.5864	107.777	93.7349	2064.83	2120.45	2099.24	2211.53
ENSG00000105559	PLEKHA4	chr19:48837097-48868632	-	protein_coding	4.5305	0.285926	15.845	1.52e-56	4.08e-54	Yes	OK	172.688	12.7745	292.622	12.4632	10.601	15.2592	365.731	261.677	312.424	230.657
ENSG00000126709	IFI6	chr1:27666061-27672218	-	protein_coding	4.49105	0.525734	8.54244	1.31e-17	1.47e-15	Yes	OK	4268.95	321.496	7229.54	374.936	294.178	295.374	14663.6	4314.18	5549.34	4391.03
ENSG00000138496	PARP9	chr3:122527924-122564577	-	protein_coding	4.4439	0.089778	49.4988	0	0	Yes	OK	2670.75	208.056	4517.77	229.531	190.818	203.819	4553.86	4303.71	4739.18	4474.33
ENSG00000185885	IFITM1	chr11:313506-315272	+	protein_coding	4.20995	0.791694	5.31766	1.05e-07	4.65e-06	Yes	OK	40.8602	3.73898	68.7011	7.27022	1.76683	2.17988	134.14	30.529	54.6071	55.5286
ENSG00000236876	TMSB4XP1	chr1:42500205-42500339	-	processed_pseudogene	4.13633	0.964932	4.28665	1.81e-05	0.000504048	Yes	OK	10.3665	1.0211	17.3755	0	0.883417	2.17988	8.02544	21.8064	26.856	12.8143
ENSG00000115267	IFIH1	chr2:162267079-162318703	-	protein_coding	4.0411	0.0946196	42.709	0	0	Yes	OK	1789.93	181.645	2996.14	166.177	193.468	185.29	3181.51	2985.73	2991.75	2825.55
ENSG00000231120	BTF3P10	chr6:149977922-149978416	+	processed_pseudogene	4.03382	1.37159	2.94099	0.00327168	0.0401123	Yes	OK	700.087	71.5258	1171.51	72.7022	64.4894	77.3858	2252.86	49.7186	2336.47	46.9858
ENSG00000198133	TMEM229B	chr14:67447084-67533739	-	protein_coding	4.02004	0.572057	7.02734	2.11e-12	1.58e-10	Yes	OK	25.8776	2.7346	43.2349	2.07721	1.76683	4.35976	45.8597	40.1238	47.4455	39.5108
ENSG00000137965	IFI44	chr1:78649796-78664078	+	protein_coding	3.92053	0.417125	9.39894	5.51e-21	7.93e-19	Yes	OK	51.5023	5.72906	85.8323	2.07721	5.3005	9.80946	110.063	81.1198	85.9391	66.2072
ENSG00000130589	HELZ2	chr20:63558086-63574239	-	protein_coding	3.86416	0.0716502	53.931	0	0	Yes	OK	20660.1	2360.76	34384.5	2326.47	2432.05	2323.75	33859.3	35923.9	30997.1	36757.8
ENSG00000277511	AC116407.2	chr17:32127595-32128454	+	lincRNA	3.84896	0.847757	4.54017	5.62e-06	0.000177108	Yes	OK	11.3914	1.22962	19.0127	1.0386	2.65025	0	25.2228	10.4671	23.2752	17.0857
ENSG00000010030	ETV7	chr6:36354091-36387800	-	protein_coding	3.83089	0.766085	5.00061	5.71e-07	2.21e-05	Yes	OK	46.4779	5.46999	77.2339	12.4632	1.76683	2.17988	130.7	68.036	65.3495	44.8501
ENSG00000135114	OASL	chr12:121019111-121039242	-	protein_coding	3.8045	0.211047	18.0268	1.2e-72	3.97e-70	Yes	OK	258.911	30.5211	430.204	31.1581	35.3367	25.0686	550.316	396.876	412.687	360.936
ENSG00000121858	TNFSF10	chr3:172505508-172523507	-	protein_coding	3.8029	0.341929	11.1219	9.82e-29	1.77e-26	Yes	OK	72.7686	8.60373	120.892	9.34743	8.83417	7.62958	153.63	109.904	99.367	120.668
ENSG00000130775	THEMIS2	chr1:27872543-27886685	+	protein_coding	3.774	0.10996	34.3217	3.72e-258	3.85e-255	Yes	OK	1024.51	124.258	1699.7	132.941	121.028	118.803	1860.76	1693.92	1644.48	1599.65
ENSG00000181381	DDX60L	chr4:168356735-168537786	-	protein_coding	3.72906	0.110631	33.7073	4.52e-249	4.39e-246	Yes	OK	1294.12	160.896	2144.03	145.404	189.051	148.232	1924.96	2239.95	2198.61	2212.6
ENSG00000135899	SP110	chr2:230167293-230225729	-	protein_coding	3.68515	0.119576	30.8186	1.48e-208	1.27e-205	Yes	OK	1190.15	153.06	1967.97	151.636	148.414	159.131	2291.84	1720.09	1945.27	1914.67
ENSG00000177409	SAMD9L	chr7:93130055-93148369	-	protein_coding	3.5683	0.250382	14.2514	4.39e-46	1.07e-43	Yes	OK	136.255	18.9727	224.217	21.8107	17.6683	17.439	168.534	248.593	225.59	254.15
ENSG00000107201	DDX58	chr9:32455705-32526324	-	protein_coding	3.42273	0.0974592	35.1196	3.38e-270	3.75e-267	Yes	OK	6557.4	999.477	10725.8	935.782	1112.22	950.428	9050.41	11217.2	11242.8	11393
ENSG00000163840	DTX3L	chr3:122564238-122575203	+	protein_coding	3.32834	0.081808	40.6848	0	0	Yes	OK	5636.35	914.195	9177.97	955.515	873.699	913.37	8156.14	9582.6	9105.06	9868.08
ENSG00000173193	PARP14	chr3:122680618-122730840	+	protein_coding	3.32391	0.0888686	37.4025	3.56e-306	4.25e-303	Yes	OK	6584.28	1070.96	10719.3	1147.66	1007.98	1057.24	9273.97	11224.2	10753.1	11625.8
ENSG00000176928	GCNT4	chr5:75025346-75030899	-	protein_coding	3.30228	0.613286	5.38456	7.26e-08	3.29e-06	Yes	OK	18.0829	3.04658	29.3602	5.19302	1.76683	2.17988	14.9044	43.6128	32.2271	26.6965
ENSG00000110446	SLC15A3	chr11:60937084-60952530	-	protein_coding	3.28077	0.179634	18.2637	1.61e-74	5.56e-72	Yes	OK	420.447	70.7765	682.7	74.7795	50.3547	87.1952	864.455	591.389	648.124	626.833
ENSG00000152778	IFIT5	chr10:89414586-89421001	+	protein_coding	3.23568	0.108719	29.7619	1.22e-194	9.45e-192	Yes	OK	3178.58	546.711	5152.47	598.236	564.503	477.394	4263.8	5351.29	5386.41	5608.39
ENSG00000138646	HERC5	chr4:88457117-88506163	+	protein_coding	3.20169	0.162077	19.7542	7.38e-87	2.87e-84	Yes	OK	467.518	82.2799	756.447	114.246	71.5567	61.0367	865.601	740.545	706.312	713.329
ENSG00000092607	TBX15	chr1:118883046-118989556	-	protein_coding	3.189	0.515176	6.19012	6.01e-10	3.63e-08	Yes	OK	26.1129	4.67412	42.1919	8.30883	3.53367	2.17988	20.6369	48.8463	55.5023	43.7822
ENSG00000108771	DHX58	chr17:42101404-42112733	-	protein_coding	3.10435	0.381618	8.1347	4.13e-16	4.28e-14	Yes	OK	287.312	53.7649	462.473	24.9265	60.0723	76.2958	605.348	398.621	419.848	426.075
ENSG00000106560	GIMAP2	chr7:150685697-150693641	+	protein_coding	3.0326	0.516978	5.86601	4.46e-09	2.42e-07	Yes	OK	22.287	4.39637	35.7049	3.11581	3.53367	6.53964	48.1527	20.9341	38.4935	35.2393
ENSG00000137628	DDX60	chr4:168216293-168318807	-	protein_coding	3.02514	0.120635	25.0769	8.89e-139	6e-136	Yes	OK	652.034	128.139	1044.96	135.018	136.046	113.354	914.9	1125.21	1092.14	1047.57
ENSG00000258788	CKS1BP1	chr14:96223108-96223347	+	processed_pseudogene	3.00184	0.506075	5.93161	3e-09	1.65e-07	Yes	OK	21.4903	4.32753	34.3624	3.11581	4.41708	5.4497	30.9553	43.6128	39.3887	23.4929
ENSG00000140853	NLRC5	chr16:56989485-57083531	+	protein_coding	2.99165	0.12195	24.5318	6.77e-133	4.38e-130	Yes	OK	473.208	95.3644	756.591	109.053	86.5748	90.465	786.493	769.33	735.853	734.687
ENSG00000135363	LMO2	chr11:33858576-33892289	-	protein_coding	2.89685	0.312413	9.27249	1.82e-20	2.48e-18	Yes	OK	68.1442	14.369	108.476	10.386	18.5517	14.1692	138.725	75.014	120.852	99.3108
ENSG00000185507	IRF7	chr11:612553-615999	-	protein_coding	2.8262	0.306037	9.23482	2.59e-20	3.46e-18	Yes	OK	2215.32	494.386	3506.02	552.537	439.058	491.563	5469.91	2796.45	3057.1	2700.61
ENSG00000142677	IL22RA1	chr1:24119771-24143121	-	protein_coding	2.79697	0.190953	14.6475	1.4e-48	3.45e-46	Yes	OK	188.471	42.3473	298.063	45.6986	53.005	28.3384	327.897	253.826	311.529	299
ENSG00000162654	GBP4	chr1:89181148-89198932	-	protein_coding	2.79144	0.205304	13.5966	4.19e-42	9.58e-40	Yes	OK	189.834	43.5534	299.544	60.239	34.4532	35.968	236.177	327.096	340.175	294.729
ENSG00000187608	ISG15	chr1:1001138-1014541	+	protein_coding	2.75169	0.59141	4.65276	3.28e-06	0.000108481	Yes	OK	4590.71	1073.29	7228.78	1104.04	1010.63	1105.2	15884.6	3705.34	5013.11	4312.01
ENSG00000188313	PLSCR1	chr3:146515180-146544864	-	protein_coding	2.74225	0.133049	20.6107	2.2e-94	9.23e-92	Yes	OK	3039.64	714.614	4783.41	677.17	742.953	723.72	6264.43	4048.14	4708.74	4112.32
ENSG00000117228	GBP1	chr1:89052319-89065360	-	protein_coding	2.71882	0.337131	8.06457	7.35e-16	7.46e-14	Yes	OK	42.7378	10.0072	67.2857	9.34743	14.1347	6.53964	73.3755	65.4192	71.6159	58.7322
ENSG00000178685	PARP10	chr8:143977153-144012772	-	protein_coding	2.70463	0.243299	11.1165	1.04e-28	1.86e-26	Yes	OK	1437.89	346.189	2256.67	287.693	345.416	405.458	3069.16	2012.29	2161.9	1783.32
ENSG00000106785	TRIM14	chr9:98069275-98119212	-	protein_coding	2.65158	0.0661965	40.0562	0	0	Yes	OK	4013.59	998.109	6275.21	1046.91	1017.7	929.719	6439.84	6287.22	6286.98	6086.79
ENSG00000229659	RPL26P6	chr10:73422259-73422696	-	processed_pseudogene	2.61232	0.580324	4.50149	6.75e-06	0.000209596	Yes	OK	14.373	3.65224	22.4136	0	4.41708	6.53964	25.2228	15.7006	24.1704	24.5607
ENSG00000132109	TRIM21	chr11:4384897-4393696	-	protein_coding	2.56833	0.108548	23.6608	9.13e-124	5.25e-121	Yes	OK	3514.42	920.282	5460.03	905.662	932.004	923.179	6697.8	4761.64	5337.17	5043.49
ENSG00000226161	EIF4A1P5	chr13:36938400-36939494	-	processed_pseudogene	2.545	0.663583	3.83524	0.000125444	0.00275622	Yes	OK	12.2806	3.2551	19.0497	6.23162	3.53367	0	12.6114	30.529	22.38	10.6786
ENSG00000111331	OAS3	chr12:112938352-112973249	+	protein_coding	2.52965	0.0559283	45.2302	0	0	Yes	OK	16204.7	4347.32	25097.8	4172.07	4247.47	4622.44	25186.1	25253.6	25024.4	24927
ENSG00000112773	TENT5A	chr6:81491439-81752774	-	protein_coding	2.52737	0.207557	12.1767	4.13e-34	8.13e-32	Yes	OK	170.929	45.8408	264.745	44.66	50.3547	42.5077	185.732	272.144	282.883	318.222
ENSG00000168961	LGALS9	chr17:27629798-27649560	+	protein_coding	2.52382	0.392087	6.4369	1.22e-10	7.93e-09	Yes	OK	48.8721	13.2405	75.5958	6.23162	10.601	22.8887	122.675	64.5469	61.7687	53.3929
ENSG00000120217	CD274	chr9:5450503-5470566	+	protein_coding	2.48223	0.313059	7.92894	2.21e-15	2.17e-13	Yes	OK	49.3684	13.7788	76.0606	17.6563	10.601	13.0793	57.3246	76.7585	92.2054	77.9537
ENSG00000156587	UBE2L6	chr11:57551656-57568284	-	protein_coding	2.47632	0.351977	7.03545	1.99e-12	1.51e-10	Yes	OK	680.724	188.604	1049.81	212.914	182.867	170.031	1689.93	745.779	1016.05	747.501
ENSG00000170581	STAT2	chr12:56341597-56360155	-	protein_coding	2.45554	0.082347	29.8195	2.18e-195	1.79e-192	Yes	OK	2330.19	653.507	3587.7	612.776	682.881	664.864	3953.1	3474.2	3391.01	3532.48
ENSG00000104432	IL7	chr8:78675743-78805523	-	protein_coding	2.44091	0.493229	4.94883	7.47e-07	2.83e-05	Yes	OK	17.3154	4.81341	26.6919	5.19302	7.06733	2.17988	24.0763	29.6567	29.5416	23.4929
ENSG00000221963	APOL6	chr22:35648395-35668409	+	protein_coding	2.38618	0.127301	18.7443	2.15e-78	7.78e-76	Yes	OK	5808.5	1700.56	8889.45	1709.54	1714.71	1677.42	6430.67	9628.83	9095.22	10403.1
ENSG00000182179	UBA7	chr3:49805207-49813946	-	protein_coding	2.37364	0.34778	6.8251	8.79e-12	6.29e-10	Yes	OK	53.3803	15.8545	81.5246	7.27022	14.1347	26.1586	107.77	87.2256	78.7775	52.3251
ENSG00000055332	EIF2AK2	chr2:37099210-37157065	-	protein_coding	2.36261	0.119152	19.8286	1.69e-87	6.71e-85	Yes	OK	11791.8	3501.65	18009.4	3691.2	3601.69	3212.05	13510.3	19200.1	18679.2	20648.1
ENSG00000163644	PPM1K	chr4:88257620-88284769	-	protein_coding	2.33307	0.165416	14.1042	3.58e-45	8.55e-43	Yes	OK	175.997	53.0597	268.2	49.853	59.1889	50.1372	240.763	276.505	281.092	274.44
ENSG00000227063	RPL41P1	chr20:21755270-21755350	+	processed_pseudogene	2.32572	0.104682	22.2169	2.36e-109	1.26e-106	Yes	OK	2056.69	624.302	3130.98	670.938	653.728	548.24	2834.13	3171.52	3609.44	2908.85
ENSG00000276368	HIST1H2AJ	chr6:27814354-27814740	-	protein_coding	2.28947	0.766607	2.9865	0.00282193	0.0354659	Yes	OK	12.0665	3.73898	18.3122	7.27022	1.76683	2.17988	45.8597	11.3393	5.37119	10.6786
ENSG00000233020	AL354872.1	chr1:70530526-70531492	+	processed_pseudogene	2.28175	0.431213	5.29146	1.21e-07	5.25e-06	Yes	OK	25.0739	7.6873	38.1139	4.15441	12.3678	6.53964	25.2228	46.2296	34.0175	46.9858
ENSG00000204642	HLA-F	chr6:29722775-29738528	+	protein_coding	2.25828	0.381814	5.91461	3.33e-09	1.83e-07	Yes	OK	63.1308	19.8899	95.5614	15.5791	21.202	22.8887	173.12	54.9521	97.5766	56.5965
ENSG00000117226	GBP3	chr1:89006666-89022894	-	protein_coding	2.22678	0.14157	15.7292	9.54e-56	2.43e-53	Yes	OK	251.076	80.3795	379.099	76.8567	94.5256	69.7562	396.686	377.687	366.136	375.886
ENSG00000164136	IL15	chr4:141636599-141733987	+	protein_coding	2.21674	0.509962	4.34687	1.38e-05	0.000402474	Yes	OK	17.4338	5.62638	26.2894	8.30883	5.3005	3.26982	35.5412	17.4451	34.0175	18.1536
ENSG00000140464	PML	chr15:73994673-74047812	+	protein_coding	2.20988	0.0880379	25.1015	4.79e-139	3.38e-136	Yes	OK	4072.75	1325.77	6132.99	1286.83	1298.62	1391.85	7027.99	6022.93	5954.86	5526.17
ENSG00000112343	TRIM38	chr6:25962802-25991226	+	protein_coding	2.20739	0.0998204	22.1136	2.34e-108	1.17e-105	Yes	OK	736.346	240.732	1108.06	237.84	217.32	267.035	1052.48	1078.11	1177.19	1124.45
ENSG00000253971	CDC42P3	chr8:142995850-142996482	+	processed_pseudogene	2.19616	0.54854	4.00365	6.24e-05	0.00149289	Yes	OK	13.8383	4.43259	20.8927	2.07721	7.95075	3.26982	14.9044	18.3174	26.856	23.4929
ENSG00000177447	CBX3P1	chr11:27806443-27806996	+	processed_pseudogene	2.1851	0.310963	7.02687	2.11e-12	1.58e-10	Yes	OK	54.0303	17.9512	81.0895	17.6563	17.6683	18.529	57.3246	116.882	79.6727	70.4787
ENSG00000165259	HDX	chrX:84317874-84502479	-	protein_coding	2.17	0.179182	12.1106	9.28e-34	1.78e-31	Yes	OK	138.87	46.598	208.074	44.66	40.6372	54.497	191.464	223.298	210.372	207.165
ENSG00000115415	STAT1	chr2:190964358-191020960	-	protein_coding	2.16615	0.0534965	40.4913	0	0	Yes	OK	15854.9	5296.61	23773.6	5431.9	5338.49	5119.45	23765.6	23679.1	24634.1	23015.6
ENSG00000128284	APOL3	chr22:36140330-36166177	-	protein_coding	2.16514	0.193669	11.1796	5.13e-29	9.38e-27	Yes	OK	122.56	41.1635	183.608	42.5827	36.2201	44.6875	167.388	165.729	205.896	195.418
ENSG00000214465	SMARCE1P6	chr2:26149204-26150731	+	processed_pseudogene	2.14202	0.594925	3.60049	0.000317617	0.0058947	Yes	OK	12.9502	4.53445	19.262	7.27022	0.883417	5.4497	13.7579	20.9341	29.5416	12.8143
ENSG00000101695	RNF125	chr18:32018372-32073213	+	protein_coding	2.13324	0.666475	3.20078	0.00137054	0.0195861	Yes	OK	10.4657	3.48033	15.7047	2.07721	6.18392	2.17988	6.87895	11.3393	17.904	26.6965
ENSG00000196116	TDRD7	chr9:97411950-97496125	+	protein_coding	2.12105	0.0994004	21.3384	5e-101	2.28e-98	Yes	OK	1088.82	374.28	1624.73	383.245	333.048	406.548	1742.67	1577.04	1709.83	1469.37
ENSG00000184898	RBM43	chr2:151247940-151261879	-	protein_coding	2.11951	0.171598	12.3516	4.77e-35	9.63e-33	Yes	OK	176.44	60.4867	263.405	71.6636	61.8392	47.9574	231.591	263.421	259.608	299
ENSG00000183336	BOLA2	chr16:29443056-29454964	-	protein_coding	2.10925	0.561266	3.75802	0.000171262	0.00355485	Yes	OK	14.2497	4.93359	21.2367	2.07721	6.18392	6.53964	20.6369	30.529	24.1704	9.61073
ENSG00000130813	C19orf66	chr19:10086122-10093252	+	protein_coding	2.08411	0.414268	5.03082	4.88e-07	1.92e-05	Yes	OK	424.869	148.989	631.779	164.099	128.095	154.772	1129.29	446.595	499.521	451.704
ENSG00000059378	PARP12	chr7:140023744-140063721	-	protein_coding	2.07264	0.0960078	21.5883	2.31e-103	1.12e-100	Yes	OK	2051.31	723.825	3046.92	693.787	751.787	725.9	3563.3	2940.37	2874.48	2809.54
ENSG00000237276	ANO7L1	chr1:16215909-16228027	-	transcribed_unprocessed_pseudogene	2.02266	0.190191	10.6349	2.05e-26	3.43e-24	Yes	OK	211.748	76.656	313.067	71.6636	87.4582	70.8461	415.03	266.91	315.11	255.218
ENSG00000134716	CYP2J2	chr1:59893308-59926790	-	protein_coding	1.98277	0.429879	4.61238	3.98e-06	0.000128827	Yes	OK	23.9591	8.81264	35.319	14.5404	9.71758	2.17988	42.4202	25.2954	39.3887	34.1715
ENSG00000134470	IL15RA	chr10:5943639-5978187	-	protein_coding	1.96203	0.242744	8.08273	6.33e-16	6.47e-14	Yes	OK	101.091	37.8945	148.488	31.1581	43.2874	39.2378	205.222	129.966	147.708	111.057
ENSG00000125347	IRF1	chr5:132481609-132490798	-	protein_coding	1.96074	0.111464	17.5907	2.9e-69	9.01e-67	Yes	OK	1079.65	406.905	1584.2	416.48	392.237	411.997	1907.76	1444.46	1545.11	1439.47
ENSG00000163121	NEURL3	chr2:96497643-96508109	-	protein_coding	1.95469	0.596466	3.27712	0.00104874	0.0159248	Yes	OK	13.4955	5.22646	19.6973	5.19302	1.76683	8.71952	25.2228	17.4451	28.6464	7.47501
ENSG00000235472	EIF4A1P7	chr13:28598833-28600052	+	processed_pseudogene	1.94713	0.22766	8.55284	1.2e-17	1.35e-15	Yes	OK	214.882	81.8454	314.66	89.3199	77.7407	78.4757	177.706	389.898	381.355	309.679
ENSG00000214653	HNRNPA3P3	chrX:140032344-140033480	+	processed_pseudogene	1.94651	0.207068	9.40032	5.44e-21	7.9e-19	Yes	OK	133.111	50.6534	194.954	61.2776	50.3547	40.3278	177.706	210.214	238.123	153.772
ENSG00000100342	APOL1	chr22:36253010-36267530	+	protein_coding	1.93833	0.12257	15.8141	2.49e-56	6.55e-54	Yes	OK	1203.57	459.58	1761.57	449.715	450.542	478.484	2156.55	1584.02	1823.52	1482.19
ENSG00000225963	AC009950.1	chr2:230121370-230174223	+	antisense	1.93786	0.532887	3.63653	0.00027633	0.00526689	Yes	OK	14.2203	5.50421	20.7574	10.386	1.76683	4.35976	26.3693	19.1896	16.1136	21.3572
ENSG00000282851	BISPR	chr19:17405686-17419324	+	lincRNA	1.93636	0.635393	3.04751	0.00230749	0.0300962	Yes	OK	10.2498	3.80903	15.0804	0	7.06733	4.35976	19.4904	9.59481	15.2184	16.0179
ENSG00000259529	AL136295.5	chr14:24151218-24167402	+	protein_coding	1.91736	0.512962	3.73782	0.000185619	0.00380397	Yes	OK	15.8429	5.99091	23.232	1.0386	11.4844	5.4497	20.6369	24.4232	28.6464	19.2215
ENSG00000067066	SP100	chr2:230415942-230544090	+	protein_coding	1.90623	0.0912929	20.8804	8.08e-97	3.49e-94	Yes	OK	2141	832.508	3122.37	869.311	844.546	783.667	3586.23	3020.62	2990.86	2891.76
ENSG00000203797	DDO	chr6:110391771-110415562	-	protein_coding	1.87491	0.323781	5.79065	7.01e-09	3.69e-07	Yes	OK	36.35	14.18	52.9775	13.5018	20.3186	8.71952	55.0316	48.8463	59.9783	48.0536
ENSG00000239713	APOBEC3G	chr22:39077005-39087743	+	protein_coding	1.80051	0.193573	9.30145	1.39e-20	1.9e-18	Yes	OK	272.259	112.264	392.256	102.822	122.795	111.174	550.316	310.523	392.097	316.086
ENSG00000224858	RPL29P11	chr3:37016523-37017014	-	processed_pseudogene	1.79191	0.161871	11.07	1.75e-28	3.1e-26	Yes	OK	276.22	114.944	397.177	133.98	105.127	105.724	415.03	396.876	468.189	308.611
ENSG00000172936	MYD88	chr3:38138478-38143022	+	protein_coding	1.76134	0.10783	16.3343	5.63e-60	1.62e-57	Yes	OK	2406.61	1017.17	3448.69	902.546	1027.41	1121.55	4087.24	3285.79	3351.62	3070.09
ENSG00000174808	BTC	chr4:74744759-74794686	-	protein_coding	1.75992	0.571576	3.07906	0.00207652	0.0277596	Yes	OK	11.8816	5.01993	17.0278	5.19302	4.41708	5.4497	22.9298	20.9341	7.16159	17.0857
ENSG00000137752	CASP1	chr11:105025443-105035250	-	protein_coding	1.75779	0.390522	4.50111	6.76e-06	0.000209596	Yes	OK	27.0896	11.5102	38.774	9.34743	8.83417	16.3491	53.8851	36.6347	25.0656	39.5108
ENSG00000168394	TAP1	chr6:32845209-32853978	-	protein_coding	1.75539	0.0720462	24.3647	4.05e-131	2.42e-128	Yes	OK	7952.38	3373.02	11386.9	3555.14	3215.64	3348.3	12458.9	11109.1	11334.1	10645.5
ENSG00000180616	SSTR2	chr17:73165012-73176633	+	protein_coding	1.74689	0.529887	3.29672	0.000978197	0.0150897	Yes	OK	13.3838	5.72945	19.1246	6.23162	4.41708	6.53964	18.3439	22.6787	9.84718	25.6286
ENSG00000124201	ZNFX1	chr20:49237946-49278426	-	protein_coding	1.72727	0.08015	21.5504	5.24e-103	2.47e-100	Yes	OK	10648.2	4588.68	15192.8	4521.04	4629.1	4615.9	13448.3	15956.2	14553.2	16813.4
ENSG00000236683	HMGA1P1	chrX:26748029-26749090	+	processed_pseudogene	1.71806	0.184482	9.31286	1.24e-20	1.74e-18	Yes	OK	335.712	145.798	478.148	151.636	115.728	170.031	581.271	505.036	499.521	326.765
ENSG00000234769	WASH4P	chr16:14381-18068	-	unprocessed_pseudogene	1.7046	0.413436	4.12299	3.74e-05	0.000974728	Yes	OK	32.5904	13.956	46.5662	10.386	23.8522	7.62958	73.3755	37.507	46.5503	28.8322
ENSG00000162711	NLRP3	chr1:247416156-247449108	+	protein_coding	1.70459	0.227069	7.50692	6.05e-14	5.25e-12	Yes	OK	98.6296	43.4118	140.043	38.4283	36.2201	55.5869	115.796	177.068	147.708	119.6
ENSG00000121060	TRIM25	chr17:56887909-56914038	-	protein_coding	1.70264	0.0694263	24.5244	8.11e-133	5.04e-130	Yes	OK	9466.06	4136.42	13463.3	4070.29	4187.39	4151.58	12168.9	14203.8	13308.9	14171.5
ENSG00000274290	HIST1H2BE	chr6:26172059-26184655	+	protein_coding	1.69814	0.473921	3.58316	0.000339461	0.00624705	Yes	OK	24.0098	10.5238	34.1244	11.4246	7.06733	13.0793	64.2035	29.6567	17.0088	25.6286
ENSG00000197536	C5orf56	chr5:132410636-132488702	+	processed_transcript	1.67584	0.401025	4.17889	2.93e-05	0.000779195	Yes	OK	24.4572	10.9042	34.622	10.386	7.06733	15.2592	44.7132	26.1677	25.9608	41.6465
ENSG00000165731	RET	chr10:43077027-43130351	+	protein_coding	1.65461	0.251398	6.58167	4.65e-11	3.17e-09	Yes	OK	54.2502	24.373	76.6581	25.9651	22.0854	25.0686	85.9869	68.9082	76.9871	74.7501
ENSG00000224543	SNRPGP15	chr19:14489388-14489609	+	processed_pseudogene	1.64813	0.234762	7.02042	2.21e-12	1.64e-10	Yes	OK	113.758	51.39	160.534	44.66	39.7537	69.7562	213.247	123.86	145.917	159.111
ENSG00000203616	RHOT1P2	chr21:13936993-13937325	-	processed_pseudogene	1.64774	0.297715	5.53463	3.12e-08	1.5e-06	Yes	OK	49.2587	22.0046	69.6994	13.5018	31.803	20.7089	56.1781	61.9302	85.9391	74.7501
ENSG00000078081	LAMP3	chr3:183122213-183163839	-	protein_coding	1.64607	0.210271	7.82831	4.94e-15	4.77e-13	Yes	OK	213.046	95.8527	300.941	96.5901	101.593	89.3751	439.106	241.615	294.52	228.522
ENSG00000128394	APOBEC3F	chr22:39040604-39053910	+	protein_coding	1.62992	0.134662	12.1038	1.01e-33	1.91e-31	Yes	OK	326.91	148.665	460.594	160.984	142.23	142.782	544.584	407.343	454.761	435.686
ENSG00000226964	RHEBP2	chr10:47706203-47706802	+	processed_pseudogene	1.6256	0.22469	7.23487	4.66e-13	3.73e-11	Yes	OK	86.9397	39.7619	122.323	43.6213	35.3367	40.3278	144.458	115.138	137.861	91.8358
ENSG00000234745	HLA-B	chr6:31269491-31357188	-	protein_coding	1.59621	0.4179	3.8196	0.000133666	0.00292445	Yes	OK	2463.62	1142.45	3454.5	1114.42	1197.91	1115.01	6202.52	2260.89	3054.42	2300.17
ENSG00000141574	SECTM1	chr17:82321024-82334074	-	protein_coding	1.59536	0.299615	5.32471	1.01e-07	4.49e-06	Yes	OK	459.444	213.158	644.158	216.03	193.468	229.977	985.983	546.904	584.565	459.179
ENSG00000213928	IRF9	chr14:24161053-24166565	+	protein_coding	1.58169	0.479316	3.29988	0.000967262	0.0149656	Yes	OK	16.1475	7.37571	22.7264	5.19302	11.4844	5.4497	34.3948	18.3174	17.904	20.2893
ENSG00000241741	RPL7AP30	chr4:112788083-112788878	-	processed_pseudogene	1.56827	0.247652	6.33255	2.41e-10	1.52e-08	Yes	OK	74.6509	34.9199	104.449	39.4669	42.404	22.8887	123.821	117.755	93.9958	82.2251
ENSG00000248278	SUMO2P17	chr17:48874860-48908983	-	transcribed_processed_pseudogene	1.56013	0.349025	4.46998	7.82e-06	0.000239683	Yes	OK	29.6069	13.8334	41.437	8.30883	21.202	11.9893	40.1272	41.8683	47.4455	36.3072
ENSG00000152689	RASGRP3	chr2:33436324-33564750	+	protein_coding	1.54357	0.147364	10.4745	1.13e-25	1.85e-23	Yes	OK	176.719	84.477	245.901	93.4743	80.3909	79.5656	231.591	252.954	241.704	257.354
ENSG00000226457	RPL22P3	chr1:16369150-16369530	-	processed_pseudogene	1.51809	0.290629	5.22346	1.76e-07	7.45e-06	Yes	OK	39.7919	19.3014	55.1598	19.7335	18.5517	19.6189	45.8597	58.4411	50.1311	66.2072
ENSG00000240065	PSMB9	chr6:32844136-32859585	+	protein_coding	1.51427	0.344371	4.39722	1.1e-05	0.000325048	Yes	OK	1092.83	530.18	1514.82	537.997	528.283	524.261	2507.38	1072.87	1320.42	1158.63
ENSG00000096696	DSP	chr6:7541575-7586717	+	protein_coding	1.504	0.15281	9.84223	7.41e-23	1.16e-20	Yes	OK	408.335	199.015	565.325	192.142	226.155	178.75	439.106	625.407	521.901	674.886
ENSG00000225695	HNRNPA1P35	chr2:201063089-201064051	+	processed_pseudogene	1.49738	0.282633	5.29798	1.17e-07	5.12e-06	Yes	OK	64.6729	31.5963	89.4803	37.3897	38.8703	18.529	59.6176	109.032	103.843	85.4287
ENSG00000170542	SERPINB9	chr6:2887266-2903280	-	protein_coding	1.48867	0.113327	13.136	2.05e-39	4.48e-37	Yes	OK	340.626	167.653	470.355	160.984	164.315	177.66	479.234	476.252	436.857	489.079
ENSG00000276600	RAB7B	chr1:205976740-206003461	-	protein_coding	1.47321	0.461846	3.18983	0.00142358	0.0202324	Yes	OK	15.2616	7.5309	21.0596	8.30883	8.83417	5.4497	14.9044	19.1896	22.38	27.7643
ENSG00000224401	RPL7P57	chrX:47840963-47841702	-	processed_pseudogene	1.46929	0.245016	5.99672	2.01e-09	1.13e-07	Yes	OK	56.0191	27.9911	77.0401	28.0423	26.5025	29.4284	64.2035	87.2256	78.7775	77.9537
ENSG00000100918	REC8	chr14:24171853-24180257	+	protein_coding	1.44754	0.282961	5.11568	3.13e-07	1.28e-05	Yes	OK	55.752	27.7861	76.7265	24.9265	34.4532	23.9787	106.624	54.9521	76.9871	68.3429
ENSG00000258204	AC008126.1	chr12:98794485-98794964	+	processed_pseudogene	1.44559	0.244725	5.907	3.48e-09	1.91e-07	Yes	OK	59.2235	29.8964	81.2189	36.3511	28.2693	25.0686	65.35	84.6088	84.1487	90.768
ENSG00000266969	AP002449.1	chr18:12984694-12991173	-	antisense	1.44131	0.475409	3.03173	0.00243159	0.0314378	Yes	OK	16.0898	8.06851	22.1057	11.4246	10.601	2.17988	16.0509	27.9122	24.1704	20.2893
ENSG00000213539	YBX1P6	chr9:109532830-109534332	-	processed_pseudogene	1.43013	0.220238	6.49353	8.38e-11	5.54e-09	Yes	OK	175.531	89.327	240.183	101.783	90.9919	75.2059	154.776	266.91	322.271	216.775
ENSG00000237039	AC018738.1	chr2:231256097-231256306	+	processed_pseudogene	1.4288	0.432559	3.30315	0.000956065	0.0148367	Yes	OK	25.1963	12.8437	34.4608	16.6177	8.83417	13.0793	57.3246	32.2735	32.2271	16.0179
ENSG00000198719	DLL1	chr6:170282206-170306565	-	protein_coding	1.42614	0.316814	4.50149	6.75e-06	0.000209596	Yes	OK	31.8486	16.1864	43.5954	18.6949	16.7849	13.0793	48.1527	46.2296	44.7599	35.2393
ENSG00000060491	OGFR	chr20:62804835-62814000	+	protein_coding	1.42524	0.0887791	16.0538	5.38e-58	1.49e-55	Yes	OK	6396.01	3258.03	8749.49	3191.63	3099.03	3483.45	10179.7	8232.35	8349.52	8236.39
ENSG00000196917	HCAR1	chr12:122726076-122730843	-	protein_coding	1.42395	0.475696	2.9934	0.00275891	0.0349208	Yes	OK	13.5344	6.85561	18.5434	5.19302	8.83417	6.53964	19.4904	20.9341	18.7992	14.95
ENSG00000253958	CLDN23	chr8:8701938-8704106	+	protein_coding	1.4173	0.151383	9.36235	7.8e-21	1.1e-18	Yes	OK	230.051	117.525	314.446	129.825	114.844	107.904	376.049	277.377	321.376	282.982
ENSG00000169583	CLIC3	chr9:136994635-136996803	-	protein_coding	1.40131	0.442836	3.1644	0.00155404	0.0219061	Yes	OK	25.7779	13.1907	35.2183	6.23162	15.9015	17.439	61.9106	20.9341	31.3319	26.6965
ENSG00000229241	PNPT1P1	chr3:3981981-3984295	-	processed_pseudogene	1.38876	0.319947	4.3406	1.42e-05	0.000411802	Yes	OK	32.6923	16.9134	44.5264	22.8493	15.9015	11.9893	49.2991	40.1238	38.4935	50.1893
ENSG00000128335	APOL2	chr22:36226203-36239954	-	protein_coding	1.37804	0.0799617	17.2337	1.48e-66	4.43e-64	Yes	OK	3627.19	1895.95	4925.62	1861.18	1823.37	2003.31	4393.36	5177.71	4874.36	5257.07
ENSG00000170775	GPR37	chr7:124745997-124765627	-	protein_coding	1.36389	0.390367	3.49386	0.000476096	0.00834727	Yes	OK	22.754	11.9277	30.8738	15.5791	11.4844	8.71952	27.5158	23.5509	28.6464	43.7822
ENSG00000068079	IFI35	chr17:43006725-43014456	+	protein_coding	1.36327	0.268041	5.08606	3.66e-07	1.48e-05	Yes	OK	1435.55	755.942	1945.25	814.265	757.088	696.472	2892.6	1543.89	1793.98	1550.53
ENSG00000165806	CASP7	chr10:113679162-113730907	+	protein_coding	1.35971	0.0758851	17.9179	8.54e-72	2.76e-69	Yes	OK	1742.07	920.167	2358.49	903.585	863.981	992.936	2229.93	2421.38	2382.12	2400.55
ENSG00000105287	PRKD2	chr19:46674275-46717127	-	protein_coding	1.34514	0.0826864	16.268	1.66e-59	4.7e-57	Yes	OK	3158.72	1679.4	4268.22	1620.22	1706.76	1711.21	4865.71	4026.33	4069.57	4111.25
ENSG00000185880	TRIM69	chr15:44728988-44767829	+	protein_coding	1.34392	0.0697975	19.2546	1.29e-82	4.78e-80	Yes	OK	1450.27	772.144	1958.86	793.493	744.72	778.217	2000.63	1993.1	1934.52	1907.2
ENSG00000185338	SOCS1	chr16:11254405-11256200	-	protein_coding	1.33755	0.292515	4.57258	4.82e-06	0.000153986	Yes	OK	406.764	217.02	549.072	223.3	240.289	187.47	834.646	461.423	481.617	418.6
ENSG00000284052	AC006460.2	chr2:190607660-190649840	-	bidirectional_promoter_lncRNA	1.30875	0.439038	2.98095	0.0028736	0.0359697	Yes	OK	15.4034	8.39521	20.6595	8.30883	7.06733	9.80946	18.3439	20.9341	18.7992	24.5607
ENSG00000132256	TRIM5	chr11:5663557-5938619	-	protein_coding	1.28632	0.0698319	18.4202	9.05e-76	3.2e-73	Yes	OK	2684.81	1473.5	3593.28	1426	1462.05	1532.46	3759.35	3578.87	3693.59	3341.33
ENSG00000274267	HIST1H3B	chr6:26031650-26032060	-	protein_coding	1.28501	0.441062	2.91345	0.00357457	0.0431783	Yes	OK	21.0082	11.5273	28.1188	8.30883	8.83417	17.439	44.7132	17.4451	21.4848	28.8322
ENSG00000196247	ZNF107	chr7:64666083-64711582	+	protein_coding	1.27029	0.136546	9.30301	1.37e-20	1.89e-18	Yes	OK	1299.88	719.532	1735.14	728.061	729.702	700.832	1247.38	1813.42	1803.83	2075.92
ENSG00000179044	EXOC3L1	chr16:67184366-67190204	-	protein_coding	1.26636	0.383732	3.30013	0.000966416	0.0149656	Yes	OK	27.2266	15.1283	36.3004	11.4246	13.2512	20.7089	49.2991	23.5509	45.6551	26.6965
ENSG00000134363	FST	chr5:53480409-53487134	+	protein_coding	1.26464	0.409641	3.08719	0.00202057	0.0271519	Yes	OK	19.9393	11.0435	26.6113	7.27022	10.601	15.2592	29.8088	19.1896	23.2752	34.1715
ENSG00000163635	ATXN7	chr3:63898399-64003453	+	protein_coding	1.25611	0.424547	2.95871	0.00308934	0.0383305	Yes	OK	25.5283	14.2138	34.0142	7.27022	21.202	14.1692	22.9298	50.5908	41.1791	21.3572
ENSG00000168310	IRF2	chr4:184387713-184474580	-	protein_coding	1.25046	0.101004	12.3802	3.34e-35	6.83e-33	Yes	OK	779.367	435.815	1037.03	443.484	425.807	438.156	1153.37	943.781	1103.78	947.19
ENSG00000217624	AL627402.1	chrX:41675760-41676494	-	processed_pseudogene	1.24761	0.154739	8.06267	7.46e-16	7.53e-14	Yes	OK	217.439	121.923	289.076	129.825	123.678	112.264	235.031	342.797	278.407	300.068
ENSG00000140465	CYP1A1	chr15:74719542-74725610	-	protein_coding	1.24188	0.257719	4.81874	1.44e-06	5.23e-05	Yes	OK	46.6797	26.2433	62.0071	28.0423	25.6191	25.0686	67.643	66.2914	61.7687	52.3251
ENSG00000229212	AC044860.1	chr15:85205440-85234795	-	transcribed_unprocessed_pseudogene	1.23873	0.309226	4.00592	6.18e-05	0.00148091	Yes	OK	41.6192	23.5597	55.1638	18.6949	24.7357	27.2485	34.3948	68.036	68.0351	50.1893
ENSG00000168404	MLKL	chr16:74671855-74700960	-	protein_coding	1.23206	0.126691	9.72492	2.36e-22	3.6e-20	Yes	OK	359.973	203.047	477.668	178.64	233.222	197.279	456.304	500.675	525.482	428.211
ENSG00000138035	PNPT1	chr2:55634265-55693910	-	protein_coding	1.23082	0.0582383	21.1342	3.86e-99	1.71e-96	Yes	OK	5896.19	3331.35	7819.82	3446.09	3395.85	3152.11	7778.95	7831.11	8003.07	7666.16
ENSG00000101347	SAMHD1	chr20:36889773-36951901	-	protein_coding	1.21867	0.070224	17.3541	1.84e-67	5.6e-65	Yes	OK	2741.69	1560.09	3627.89	1596.33	1466.47	1617.47	3399.35	3653.01	3780.42	3678.77
ENSG00000258645	HSPE1P2	chr14:63601509-63601814	+	processed_pseudogene	1.21741	0.218811	5.56375	2.64e-08	1.29e-06	Yes	OK	122.026	69.2807	161.585	70.625	75.0904	62.1266	209.808	143.922	182.621	109.989
ENSG00000213881	NPM1P6	chr8:61202350-61203220	+	processed_pseudogene	1.19235	0.132029	9.03099	1.7e-19	2.24e-17	Yes	OK	804.691	464.329	1059.96	496.452	449.659	446.875	787.64	1126.08	1194.19	1131.93
ENSG00000160710	ADAR	chr1:154582062-154627999	-	protein_coding	1.18231	0.0770695	15.3408	4.08e-53	1.02e-50	Yes	OK	21002.7	12173.4	27624.7	11753.9	12048.9	12717.4	24187.5	28992	27662.5	29656.6
ENSG00000104951	IL4I1	chr19:49889654-49929539	-	protein_coding	1.15543	0.218252	5.29402	1.2e-07	5.19e-06	Yes	OK	109.921	64.3789	144.077	61.2776	65.3728	66.4864	205.222	122.988	119.957	128.143
ENSG00000173786	CNP	chr17:41966741-41977731	+	protein_coding	1.12835	0.0579127	19.4836	1.51e-84	5.73e-82	Yes	OK	5891.46	3511.77	7676.22	3541.64	3456.81	3536.86	7437.29	7832.86	7419.41	8015.34
ENSG00000238000	AC116347.1	chr5:98213402-98214121	+	processed_pseudogene	1.12408	0.229113	4.90623	9.28e-07	3.47e-05	Yes	OK	97.6834	58.0637	127.398	48.8144	69.7899	55.5869	170.827	106.415	135.175	97.1751
ENSG00000181218	HIST3H2A	chr1:228456979-228457873	-	protein_coding	1.11222	0.379382	2.93167	0.0033714	0.0410433	Yes	OK	27.0155	16.2019	35.1258	20.7721	11.4844	16.3491	49.2991	21.8064	27.7512	41.6465
ENSG00000217801	AL390719.1	chr1:1059734-1069355	+	transcribed_unprocessed_pseudogene	1.11122	0.203264	5.46688	4.58e-08	2.16e-06	Yes	OK	329.437	197.994	428.019	205.644	175.8	212.538	652.354	368.092	361.66	329.968
ENSG00000142961	MOB3C	chr1:46607715-46616891	-	protein_coding	1.10622	0.143211	7.72442	1.12e-14	1.05e-12	Yes	OK	264.312	159.054	343.255	122.555	180.217	174.39	376.049	333.202	345.547	318.222
ENSG00000214223	HNRNPA1P10	chr19:11666069-11667030	-	processed_pseudogene	1.09833	0.16012	6.85941	6.91e-12	5e-10	Yes	OK	403.062	244.109	522.276	244.072	265.908	222.348	365.731	591.389	608.735	523.251
ENSG00000138944	SHISAL1	chr22:44243667-44312851	-	protein_coding	1.0872	0.230954	4.70741	2.51e-06	8.55e-05	Yes	OK	83.7631	50.8635	108.438	39.4669	66.2562	46.8674	81.4009	130.838	108.319	113.193
ENSG00000169715	MT1E	chr16:56625475-56627112	+	protein_coding	1.08359	0.141015	7.68423	1.54e-14	1.41e-12	Yes	OK	1965.95	1198.61	2541.45	1209.97	1258.87	1127	3382.15	2274.84	2506.56	2002.23
ENSG00000229117	RPL41	chr12:56116586-56117943	+	protein_coding	1.07887	0.315165	3.42319	0.000618897	0.0103376	Yes	OK	4207	2571.92	5433.3	2656.75	2650.25	2408.77	8665.18	4082.16	4828.7	4157.17
ENSG00000105939	ZC3HAV1	chr7:139043520-139109719	-	protein_coding	1.06267	0.0840886	12.6374	1.31e-36	2.83e-34	Yes	OK	7389.76	4555.9	9515.15	4524.16	4554.9	4588.65	8101.11	10132.1	9575.94	10251.4
ENSG00000111837	MAK	chr6:10762723-10838555	-	protein_coding	1.06239	0.346261	3.06817	0.00215377	0.0285466	Yes	OK	25.029	15.408	32.2447	17.6563	17.6683	10.8994	25.2228	36.6347	34.0175	33.1036
ENSG00000172123	SLFN12	chr17:35411060-35433283	-	protein_coding	1.06182	0.123812	8.57605	9.82e-18	1.12e-15	Yes	OK	453.21	280.015	583.106	275.23	269.442	295.374	470.062	653.32	607.84	601.204
ENSG00000123609	NMI	chr2:151270465-151290057	-	protein_coding	1.05427	0.112328	9.38565	6.25e-21	8.91e-19	Yes	OK	795.642	491.911	1023.44	528.649	531.817	415.267	1168.28	970.821	1010.68	943.987
ENSG00000231341	VDAC1P6	chrY:5207215-5208069	-	processed_pseudogene	1.04668	0.223737	4.67817	2.89e-06	9.75e-05	Yes	OK	76.3083	47.5702	97.8618	52.9688	45.0542	44.6875	89.4264	90.7146	128.013	83.293
ENSG00000026950	BTN3A1	chr6:26402237-26415216	+	protein_coding	1.0291	0.180466	5.70249	1.18e-08	6.07e-07	Yes	OK	149.098	93.5267	190.776	108.015	77.7407	94.8248	240.763	168.345	179.935	174.061
ENSG00000204264	PSMB8	chr6:32840717-32844703	-	protein_coding	1.0273	0.152165	6.75119	1.47e-11	1.03e-09	Yes	OK	1264.36	793.232	1617.7	790.377	787.124	802.196	2248.27	1322.34	1539.74	1360.45
ENSG00000230330	HMGN2P3	chr16:26032539-26032811	-	processed_pseudogene	1.02183	0.0819669	12.4663	1.14e-35	2.39e-33	Yes	OK	1851.29	1165.93	2365.31	1244.25	1106.92	1146.62	2205.85	2451.04	2557.58	2246.77
ENSG00000223960	AC009948.1	chr2:178413939-178440243	+	antisense	1.01381	0.109451	9.26275	1.99e-20	2.69e-18	Yes	OK	544.223	343.103	695.064	353.125	385.17	291.014	736.048	645.469	692.884	705.854
ENSG00000234127	TRIM26	chr6:30184455-30213427	-	protein_coding	1.00505	0.056714	17.7214	2.87e-70	9.09e-68	Yes	OK	5067.75	3216.83	6455.95	3074.27	3256.27	3319.96	6426.09	6444.23	6592.24	6361.23
ENSG00000204525	HLA-C	chr6:31268749-31272130	-	protein_coding	1.00491	0.307372	3.26936	0.00107791	0.0162093	Yes	OK	4981.18	3161.9	6345.64	3161.51	3033.65	3290.53	10078.8	4975.35	5464.29	4864.09
ENSG00000185596	WASH3P	chr15:101961603-101976543	+	transcribed_unprocessed_pseudogene	0.999279	0.176592	5.6587	1.53e-08	7.72e-07	Yes	OK	229.113	145.669	291.696	140.211	143.113	153.682	398.979	276.505	254.236	237.065
ENSG00000230311	TOMM20P4	chrX:73223124-73223558	+	processed_pseudogene	0.998764	0.161459	6.18588	6.18e-10	3.72e-08	Yes	OK	203.759	129.905	259.149	142.289	135.163	112.264	223.566	296.567	295.416	221.047
ENSG00000131459	GFPT2	chr5:180300690-180353387	-	protein_coding	0.994951	0.263297	3.77882	0.000157575	0.00332125	Yes	OK	46.5816	29.8773	59.1098	36.3511	23.8522	29.4284	63.057	68.036	57.2927	48.0536
ENSG00000226259	GTF2H2B	chr5:70415352-70448015	+	transcribed_unprocessed_pseudogene	0.994594	0.26916	3.69518	0.000219732	0.00437043	Yes	OK	54.3202	34.4702	69.2077	36.3511	44.1708	22.8887	59.6176	56.6966	86.8343	73.6822
ENSG00000167105	TMEM92	chr17:50271406-50281485	+	protein_coding	0.988277	0.2641	3.74206	0.000182518	0.00375031	Yes	OK	588.733	376.781	747.697	363.511	365.734	401.098	1091.46	628.024	722.425	548.879
ENSG00000120539	MASTL	chr10:27154824-27186924	+	protein_coding	0.9789	0.0807435	12.1236	7.92e-34	1.54e-31	Yes	OK	1571.83	1011.69	1991.94	1002.25	964.691	1068.14	1796.55	2038.46	2058.96	2073.78
ENSG00000215199	YWHAZP6	chr9:34922184-34922921	-	processed_pseudogene	0.975499	0.333158	2.92804	0.00341109	0.041494	Yes	OK	28.5746	18.4872	36.1402	23.8879	14.1347	17.439	38.9807	28.7844	44.7599	32.0358
ENSG00000225507	AC069282.1	chr7:47956793-47957318	+	processed_pseudogene	0.970396	0.283231	3.42617	0.000612161	0.0102471	Yes	OK	42.0126	27.3826	52.9851	23.8879	21.202	37.058	41.2737	60.1857	52.8167	57.6644
ENSG00000120690	ELF1	chr13:40932028-41061440	-	protein_coding	0.952859	0.125386	7.5994	2.98e-14	2.64e-12	Yes	OK	712.25	464.158	898.319	508.916	491.18	392.378	734.901	1013.56	943.539	901.272
ENSG00000277053	GTF2IP1	chr7:75185385-75237696	-	transcribed_unprocessed_pseudogene	0.952689	0.151678	6.28098	3.36e-10	2.08e-08	Yes	OK	169.548	110.499	213.834	127.748	112.194	91.555	198.343	221.553	228.276	207.165
ENSG00000183615	FAM167B	chr1:32247233-32248856	+	protein_coding	0.952102	0.269034	3.53897	0.000401696	0.00719716	Yes	OK	45.3169	29.3775	57.2714	29.0809	31.803	27.2485	59.6176	54.9521	42.9695	71.5465
ENSG00000115271	GCA	chr2:162318840-162371595	+	protein_coding	0.950391	0.284024	3.34617	0.000819365	0.0130947	Yes	OK	49.0585	31.82	61.9873	36.3511	36.2201	22.8887	84.8404	64.5469	53.7119	44.8501
ENSG00000104518	GSDMD	chr8:143553207-143563062	+	protein_coding	0.909259	0.135162	6.72717	1.73e-11	1.2e-09	Yes	OK	653.584	435.081	817.461	439.329	408.138	457.775	1054.77	767.585	750.176	697.311
ENSG00000172432	GTPBP2	chr6:43605316-43629162	-	protein_coding	0.904813	0.113556	7.96796	1.61e-15	1.62e-13	Yes	OK	2015.73	1345.11	2518.69	1268.13	1296.86	1470.33	3092.09	2378.64	2422.41	2181.63
ENSG00000151470	C4orf33	chr4:129093317-129116640	+	protein_coding	0.904078	0.195953	4.61375	3.95e-06	0.000128252	Yes	OK	237.764	158.516	297.201	150.598	162.549	162.401	418.469	238.998	312.424	218.911
ENSG00000169871	TRIM56	chr7:101085439-101097967	+	protein_coding	0.902131	0.0727362	12.4028	2.52e-35	5.23e-33	Yes	OK	7382.37	4933.65	9218.91	5051.77	4896.78	4852.41	8202	9730.01	9258.14	9685.48
ENSG00000186470	BTN3A2	chr6:26365159-26378320	+	protein_coding	0.900958	0.18515	4.8661	1.14e-06	4.19e-05	Yes	OK	92.619	61.7995	115.734	62.3162	60.9557	62.1266	129.554	102.054	112.795	118.532
ENSG00000159871	LYPD5	chr19:43795929-43827206	-	protein_coding	0.8969	0.31033	2.89015	0.00385061	0.0456931	Yes	OK	31.6539	21.2214	39.4783	21.8107	16.7849	25.0686	49.2991	34.018	34.0175	40.5786
ENSG00000167772	ANGPTL4	chr19:8363289-8374373	+	protein_coding	0.892228	0.239671	3.72272	0.000197089	0.00400731	Yes	OK	4643.34	3117.96	5787.37	2870.7	3174.12	3309.06	8081.62	5446.37	5198.42	4423.07
ENSG00000136147	PHF11	chr13:49495610-49528987	+	protein_coding	0.875701	0.178202	4.9141	8.92e-07	3.34e-05	Yes	OK	208.944	141.498	259.529	152.675	133.396	138.422	322.164	286.1	246.18	183.672
ENSG00000229267	AC016708.1	chr2:214810229-214963274	+	antisense	0.875121	0.25852	3.38511	0.000711486	0.0115973	Yes	OK	44.411	30.0014	55.2182	35.3125	31.803	22.8887	50.4456	54.9521	54.6071	60.8679
ENSG00000220785	MTMR9LP	chr1:32231658-32241620	-	transcribed_unprocessed_pseudogene	0.874528	0.173086	5.05257	4.36e-07	1.73e-05	Yes	OK	125.195	84.6007	155.641	88.2813	89.2251	76.2958	183.439	162.24	142.337	134.55
ENSG00000224550	AC114491.1	chr1:107505203-107505448	+	processed_pseudogene	0.866112	0.275613	3.14249	0.00167518	0.0233029	Yes	OK	993.867	675.836	1232.39	659.513	731.469	636.525	1847	981.288	1153.02	948.258
ENSG00000245571	FAM111A-DT	chr11:59130133-59143015	-	lincRNA	0.866044	0.220742	3.92334	8.73e-05	0.00202476	Yes	OK	82.5372	56.3454	102.181	75.8181	44.1708	49.0473	107.77	103.798	112.795	84.3608
ENSG00000204592	HLA-E	chr6:30489467-30494205	+	protein_coding	0.865629	0.073076	11.8456	2.27e-32	4.24e-30	Yes	OK	11482	7811.74	14234.7	7820.68	7729.89	7884.63	15872	13548.8	14382.3	13135.7
ENSG00000205534	SMG1P2	chr16:29527568-29594966	-	unprocessed_pseudogene	0.863179	0.211123	4.0885	4.34e-05	0.00111109	Yes	OK	76.5028	51.7824	95.0432	49.853	66.2562	39.2378	97.4518	94.2036	96.6814	91.8358
ENSG00000135828	RNASEL	chr1:182573634-182589256	-	protein_coding	0.862938	0.263362	3.27662	0.00105056	0.0159315	Yes	OK	49.3254	33.4483	61.2332	28.0423	45.0542	27.2485	48.1527	66.2914	65.3495	65.1394
ENSG00000006210	CX3CL1	chr16:57372458-57385048	+	protein_coding	0.85195	0.0892394	9.54679	1.34e-21	2e-19	Yes	OK	973.952	667.438	1203.84	681.324	620.158	700.832	1312.73	1229.01	1161.97	1111.64
ENSG00000163132	MSX1	chr4:4859666-4863936	+	protein_coding	0.850442	0.120424	7.06207	1.64e-12	1.26e-10	Yes	OK	368.717	252.175	456.124	246.149	273.859	236.517	527.386	455.318	413.582	428.211
ENSG00000163131	CTSS	chr1:150730196-150765957	-	protein_coding	0.848575	0.195699	4.33612	1.45e-05	0.000417815	Yes	OK	100.434	68.9142	124.074	57.1232	73.3236	76.2958	129.554	149.156	106.529	111.057
ENSG00000092098	RNF31	chr14:24146683-24160661	+	protein_coding	0.847049	0.0945474	8.95899	3.28e-19	4.21e-17	Yes	OK	885.149	608.153	1092.89	565	598.956	660.504	1082.29	1216.8	1042.01	1030.48
ENSG00000164463	CREBRF	chr5:173056352-173139284	+	protein_coding	0.845639	0.177378	4.76744	1.87e-06	6.62e-05	Yes	OK	192.591	132.361	237.763	146.443	130.746	119.893	176.56	225.042	246.18	303.272
ENSG00000213846	AC098614.1	chr3:27632976-27635427	+	transcribed_processed_pseudogene	0.841339	0.113348	7.42261	1.15e-13	9.69e-12	Yes	OK	767.074	528.462	946.034	501.646	530.05	553.69	952.735	956.865	1093.93	780.604
ENSG00000177875	CCDC184	chr12:48183584-48185926	+	protein_coding	0.840837	0.23776	3.5365	0.000405465	0.00724798	Yes	OK	58.2631	40.0735	71.9052	42.5827	36.2201	41.4177	88.2799	56.6966	74.3015	68.3429
ENSG00000257773	ST13P3	chr12:106015897-106017006	+	processed_pseudogene	0.835401	0.214902	3.88737	0.000101338	0.00230143	Yes	OK	86.1247	59.5512	106.055	66.4706	60.9557	51.2272	90.5728	96.8204	139.651	97.1751
ENSG00000183486	MX2	chr21:41361943-41409390	+	protein_coding	0.831593	0.09717	8.55813	1.15e-17	1.3e-15	Yes	OK	498.967	345.212	614.283	330.276	348.95	356.41	625.984	584.411	661.552	585.186
ENSG00000224437	PIGUP1	chr9:70916997-70917501	-	processed_pseudogene	0.830918	0.227115	3.65857	0.000253622	0.00493706	Yes	OK	85.2723	59.3232	104.734	61.2776	55.6552	61.0367	77.9614	120.371	135.175	85.4287
ENSG00000227347	HNRNPKP2	chr2:136199114-136200503	-	processed_pseudogene	0.829158	0.148338	5.58967	2.28e-08	1.12e-06	Yes	OK	153.081	106.185	188.252	110.092	106.01	102.454	174.267	207.597	190.677	180.468
ENSG00000171246	NPTX1	chr17:80467148-80477843	-	protein_coding	0.818522	0.134177	6.10033	1.06e-09	6.09e-08	Yes	OK	427.485	297.36	525.08	248.226	346.299	297.554	549.17	588.773	519.215	443.161
ENSG00000108691	CCL2	chr17:34255218-34257203	+	protein_coding	0.812278	0.253465	3.20469	0.00135207	0.0193934	Yes	OK	718.138	501.254	880.8	467.372	560.086	476.304	1279.48	762.352	790.46	690.904
ENSG00000241081	RPL22P2	chr14:76886377-76886750	-	processed_pseudogene	0.804524	0.124989	6.43677	1.22e-10	7.93e-09	Yes	OK	936.181	656.172	1146.19	663.668	619.275	685.572	1421.65	1058.05	1161.07	943.987
ENSG00000106829	TLE4	chr9:79571773-79726882	+	protein_coding	0.802583	0.247651	3.24078	0.00119202	0.0175848	Yes	OK	50.9409	35.9529	62.1819	43.6213	28.2693	35.968	52.7386	68.9082	60.8735	66.2072
ENSG00000113369	ARRDC3	chr5:91368724-91383359	-	protein_coding	0.801323	0.2511	3.19125	0.00141659	0.0201513	Yes	OK	1274.06	894.434	1558.78	994.982	974.408	713.911	1041.01	1696.54	1581.82	1915.74
ENSG00000167034	NKX3-1	chr8:23678693-23682927	-	protein_coding	0.798988	0.158233	5.04945	4.43e-07	1.75e-05	Yes	OK	464.924	326.856	568.476	336.508	345.416	298.644	403.565	668.148	532.643	669.547
ENSG00000227653	ISCA1P6	chr2:128518788-128519177	-	processed_pseudogene	0.79802	0.185635	4.29885	1.72e-05	0.000482265	Yes	OK	143.769	100.895	175.925	75.8181	129.862	97.0047	151.337	191.896	190.677	169.789
ENSG00000136874	STX17	chr9:99906633-99970341	+	protein_coding	0.795328	0.117079	6.79309	1.1e-11	7.82e-10	Yes	OK	408.206	287.944	498.402	289.77	276.509	297.554	421.909	562.605	503.997	505.097
ENSG00000145736	GTF2H2	chr5:71032670-71067689	-	protein_coding	0.791255	0.126802	6.24008	4.37e-10	2.7e-08	Yes	OK	298.13	210.6	363.778	237.84	189.051	204.909	390.954	365.475	380.459	318.222
ENSG00000185404	SP140L	chr2:230327184-230403732	+	protein_coding	0.789865	0.0896081	8.81466	1.2e-18	1.45e-16	Yes	OK	719.405	508.079	877.899	516.186	476.161	531.891	951.588	875.745	851.334	832.93
ENSG00000280303	ERICD	chr8:140636281-140638283	+	lincRNA	0.783874	0.243808	3.21513	0.00130386	0.0188236	Yes	OK	49.1692	34.8471	59.9108	37.3897	34.4532	32.6982	56.1781	69.7805	52.8167	60.8679
ENSG00000248334	WHAMMP2	chr15:28737583-28759204	+	transcribed_unprocessed_pseudogene	0.78373	0.250407	3.12982	0.00174912	0.0240663	Yes	OK	58.7205	41.5093	71.629	39.4669	37.1035	47.9574	79.1079	51.4631	66.2447	89.7001
ENSG00000254331	CKS1BP7	chr8:80644939-80645173	-	processed_pseudogene	0.779189	0.0880656	8.84782	8.92e-19	1.09e-16	Yes	OK	597.042	423.934	726.872	410.248	408.138	453.415	740.634	710.889	739.434	716.533
ENSG00000117475	BLZF1	chr1:169367970-169396540	+	protein_coding	0.776725	0.0813439	9.54866	1.31e-21	1.98e-19	Yes	OK	2219.58	1576.62	2701.81	1634.76	1670.54	1424.55	2474.13	2781.62	2764.37	2787.11
ENSG00000177133	LINC00982	chr1:3059615-3068437	-	antisense	0.776691	0.21731	3.57412	0.000351412	0.00642972	Yes	OK	75.7295	53.6451	92.2928	51.9302	51.2382	57.7668	115.796	72.3972	85.9391	95.0394
ENSG00000138061	CYP1B1	chr2:38066973-38109902	-	protein_coding	0.772908	0.102775	7.5204	5.46e-14	4.77e-12	Yes	OK	11015.5	7840.44	13396.7	7914.16	8288.21	7318.95	10647.5	14461.1	13954.4	14523.9
ENSG00000113441	LNPEP	chr5:96935394-97037515	+	protein_coding	0.764258	0.116426	6.56432	5.23e-11	3.55e-09	Yes	OK	5970.65	4267.46	7248.05	4268.66	4529.28	4004.44	5490.55	7594.73	7656.63	8250.27
ENSG00000196083	IL1RAP	chr3:190514051-190659750	+	protein_coding	0.759399	0.154853	4.90401	9.39e-07	3.5e-05	Yes	OK	161.158	115.495	195.405	122.555	105.127	118.803	186.878	173.579	191.572	229.59
ENSG00000204175	GPRIN2	chr10:46549044-46555530	-	protein_coding	0.752505	0.215748	3.48789	0.000486852	0.00847843	Yes	OK	109.831	78.7547	133.138	83.0883	95.409	57.7668	132.993	172.707	108.319	118.532
ENSG00000205571	SMN2	chr5:70049612-70078522	+	protein_coding	0.752141	0.206752	3.63789	0.000274879	0.00524566	Yes	OK	123.18	88.1384	149.461	70.625	117.494	76.2958	136.433	122.116	162.031	177.264
ENSG00000108669	CYTH1	chr17:78674048-78782297	-	protein_coding	0.750165	0.0703033	10.6704	1.4e-26	2.36e-24	Yes	OK	1560.84	1123.05	1889.18	1122.73	1095.44	1150.98	2006.36	1818.65	1868.28	1863.41
ENSG00000179627	ZBTB42	chr14:104800596-104804712	+	protein_coding	0.747554	0.0904236	8.26725	1.37e-16	1.45e-14	Yes	OK	1219.79	879.498	1475.01	891.122	838.362	909.01	1317.32	1631.99	1421.58	1529.17
ENSG00000204959	ARHGEF34P	chr7:144272445-144286966	-	unprocessed_pseudogene	0.744415	0.129754	5.73714	9.63e-09	5.02e-07	Yes	OK	444.551	321.166	537.09	325.083	313.613	324.802	418.469	607.962	533.538	588.39
ENSG00000230715	AC018638.2	chr7:128652841-128653243	+	processed_pseudogene	0.743738	0.248682	2.99071	0.00278326	0.0351792	Yes	OK	65.4756	46.9148	79.3963	38.4283	56.5387	45.7775	92.8658	58.4411	68.0351	98.243
ENSG00000141664	ZCCHC2	chr18:62523007-62587709	+	protein_coding	0.74321	0.0786951	9.44417	3.58e-21	5.3e-19	Yes	OK	1509.1	1089.47	1823.82	1008.48	1112.22	1147.71	1741.52	1802.95	1791.29	1959.52
ENSG00000110675	ELMOD1	chr11:107591091-107666779	+	protein_coding	0.742874	0.121023	6.13828	8.34e-10	4.91e-08	Yes	OK	234.725	169.474	283.664	163.061	173.15	172.211	287.769	277.377	297.206	272.304
ENSG00000023445	BIRC3	chr11:102317450-102339403	+	protein_coding	0.740588	0.120033	6.16984	6.84e-10	4.04e-08	Yes	OK	11832	8553.36	14291	8523.82	9305.03	7831.22	10709.4	16365.3	15123.5	14966
ENSG00000168672	FAM84B	chr8:126552442-126558393	-	protein_coding	0.739007	0.133202	5.54803	2.89e-08	1.39e-06	Yes	OK	267.532	193.898	322.758	181.756	196.118	203.819	272.865	371.581	329.433	317.154
ENSG00000056558	TRAF1	chr9:120902393-120929173	-	protein_coding	0.736439	0.093332	7.89052	3.01e-15	2.94e-13	Yes	OK	1262.62	915.43	1523.01	909.817	867.515	968.957	1362.03	1712.24	1555.86	1461.9
ENSG00000232615	AC026412.2	chr5:1614836-1616334	+	processed_pseudogene	0.733612	0.235756	3.11175	0.00185984	0.0253649	Yes	OK	52.4692	38.1511	63.2078	35.3125	34.4532	44.6875	59.6176	64.5469	58.1879	70.4787
ENSG00000125384	PTGER2	chr14:52314305-52328606	+	protein_coding	0.733314	0.242122	3.02869	0.00245614	0.0316528	Yes	OK	52.957	38.3425	63.9178	37.3897	36.2201	41.4177	81.4009	59.3134	57.2927	57.6644
ENSG00000230795	HLA-K	chr6:29926459-29929232	+	unprocessed_pseudogene	0.732255	0.251639	2.90994	0.00361496	0.0435647	Yes	OK	64.9659	46.9315	78.4917	52.9688	48.5879	39.2378	112.356	67.1637	72.5111	61.9358
ENSG00000137842	TMEM62	chr15:43123279-43185146	+	protein_coding	0.727227	0.0989039	7.35286	1.94e-13	1.59e-11	Yes	OK	845.84	615.057	1018.93	689.633	586.589	568.949	1118.98	945.525	972.186	1039.03
ENSG00000185015	CA13	chr8:85220587-85284073	+	protein_coding	0.720803	0.106707	6.75498	1.43e-11	1e-09	Yes	OK	503.866	366.921	606.576	348.971	416.089	335.702	653.5	569.583	615.897	587.322
ENSG00000144655	CSRNP1	chr3:39141855-39154562	-	protein_coding	0.709848	0.109911	6.4584	1.06e-10	6.94e-09	Yes	OK	445.662	326.487	535.042	321.967	339.232	318.263	560.634	548.649	457.446	573.44
ENSG00000002549	LAP3	chr4:17577192-17607972	+	protein_coding	0.708233	0.0792568	8.93593	4.04e-19	5.1e-17	Yes	OK	5349.66	3926.69	6416.88	3886.45	3952.41	3941.22	7303.15	5936.57	6333.53	6094.27
ENSG00000141682	PMAIP1	chr18:59899948-59904306	+	protein_coding	0.704935	0.113074	6.2343	4.54e-10	2.76e-08	Yes	OK	598.058	439.194	717.206	426.866	488.529	402.188	805.984	698.677	744.805	619.358
ENSG00000137200	CMTR1	chr6:37433219-37482827	+	protein_coding	0.70194	0.0653518	10.741	6.54e-27	1.12e-24	Yes	OK	4039.95	2975.61	4838.21	2951.71	2876.4	3098.7	4512.59	5040.77	4873.46	4926.03
ENSG00000110002	VWA5A	chr11:124115362-124147721	+	protein_coding	0.697845	0.207148	3.36881	0.000754924	0.0122284	Yes	OK	70.309	51.725	84.247	49.853	53.005	52.3171	99.7448	76.7585	81.4631	79.0215
ENSG00000277156	AL589743.6	chr14:19267115-19268164	+	processed_pseudogene	0.696893	0.1682	4.14324	3.42e-05	0.000897011	Yes	OK	152.015	112.632	181.553	119.439	86.5748	131.883	190.318	198.874	168.297	168.722
ENSG00000213214	ARHGEF35	chr7:144186083-144195655	-	protein_coding	0.693376	0.162465	4.26785	1.97e-05	0.000546513	Yes	OK	162.146	120.037	193.728	125.671	125.445	108.994	153.63	226.787	196.944	197.554
ENSG00000105088	OLFM2	chr19:9853718-9936552	-	protein_coding	0.692734	0.11842	5.84982	4.92e-09	2.65e-07	Yes	OK	693.048	512.515	828.447	551.498	477.045	509.002	992.862	826.026	792.251	702.651
ENSG00000234322	ST13P18	chrX:93287733-93288759	-	processed_pseudogene	0.685742	0.156159	4.39132	1.13e-05	0.000332725	Yes	OK	265.179	197.102	316.237	175.524	207.603	208.179	260.254	356.753	377.774	270.168
ENSG00000115738	ID2	chr2:8678845-8684453	+	protein_coding	0.678685	0.150344	4.51421	6.36e-06	0.000198639	Yes	OK	209.136	155.442	249.406	163.061	171.383	131.883	278.597	259.932	255.132	203.961
ENSG00000164054	SHISA5	chr3:48467798-48504826	-	protein_coding	0.677442	0.11115	6.09484	1.1e-09	6.28e-08	Yes	OK	3836.79	2857.83	4571.02	2826.04	2735.94	3011.5	5679.72	4188.57	4462.56	3953.21
ENSG00000166289	PLEKHF1	chr19:29665056-29675457	+	protein_coding	0.676657	0.0999912	6.76716	1.31e-11	9.27e-10	Yes	OK	588.632	437.921	701.665	407.133	471.744	434.886	779.614	673.382	655.285	698.379
ENSG00000206190	ATP10A	chr15:25677273-25865172	-	protein_coding	0.676156	0.151178	4.4726	7.73e-06	0.000237704	Yes	OK	185.687	138.88	220.792	149.559	121.028	146.052	199.49	260.805	210.372	212.504
ENSG00000213383	AC104297.1	chr3:17871729-17872598	-	processed_pseudogene	0.674872	0.119512	5.64691	1.63e-08	8.21e-07	Yes	OK	265.824	198.552	316.278	221.223	179.334	195.099	311.846	314.012	323.167	316.086
ENSG00000164308	ERAP2	chr5:96875939-96919716	+	protein_coding	0.672977	0.0908392	7.40845	1.28e-13	1.07e-11	Yes	OK	1267.58	945.585	1509.07	858.925	1060.1	917.73	1464.07	1423.52	1607.78	1540.92
ENSG00000106025	TSPAN12	chr7:120787320-120858402	-	protein_coding	0.669578	0.219703	3.04765	0.00230639	0.0300962	Yes	OK	64.9767	48.61	77.2517	48.8144	51.2382	45.7775	74.522	95.0759	68.9303	70.4787
ENSG00000196787	HIST1H2AG	chr6:27133042-27135291	+	protein_coding	0.666644	0.230713	2.88949	0.00385869	0.0456931	Yes	OK	105.056	78.4566	125.006	85.1655	84.808	65.3964	173.12	131.711	111.9	83.293
ENSG00000196954	CASP4	chr11:104942866-104969436	-	protein_coding	0.665833	0.129247	5.15165	2.58e-07	1.07e-05	Yes	OK	625.237	467.817	743.301	502.684	473.511	427.257	926.365	642.853	737.644	666.344
ENSG00000125826	RBCK1	chr20:407498-430966	+	protein_coding	0.663377	0.121646	5.45332	4.94e-08	2.29e-06	Yes	OK	2936.92	2201.91	3488.17	2214.3	2172.32	2219.12	4480.49	3388.71	3156.47	2927
ENSG00000110852	CLEC2B	chr12:9852984-9870136	-	protein_coding	0.657499	0.209357	3.14057	0.00168621	0.0233663	Yes	OK	89.0389	66.6683	105.817	66.4706	76.8572	56.6769	130.7	115.138	87.7295	89.7001
ENSG00000185722	ANKFY1	chr17:4163907-4263977	-	protein_coding	0.657285	0.0879696	7.47173	7.91e-14	6.79e-12	Yes	OK	3981.72	2994.65	4722.03	2903.94	3015.1	3064.91	4099.85	5181.2	4509.12	5097.96
ENSG00000231544	RSL24D1P11	chr18:57838476-57838966	+	processed_pseudogene	0.655071	0.221313	2.95993	0.00307706	0.0382086	Yes	OK	77.3488	58.2006	91.71	79.9725	52.1216	42.5077	95.1588	84.6088	93.1006	93.9715
ENSG00000139675	HNRNPA1L2	chr13:52640786-52643796	+	protein_coding	0.650045	0.224972	2.88944	0.00385923	0.0456931	Yes	OK	188.152	142.429	222.445	151.636	126.329	149.322	128.407	291.333	270.35	199.69
ENSG00000160233	LRRC3	chr21:44455486-44462196	+	protein_coding	0.649739	0.137835	4.7139	2.43e-06	8.32e-05	Yes	OK	224.927	169.522	266.481	150.598	170.499	187.47	298.088	232.892	260.503	274.44
ENSG00000198945	L3MBTL3	chr6:130013699-130141451	+	protein_coding	0.649012	0.177523	3.65592	0.000256259	0.00496969	Yes	OK	105.376	79.4049	124.855	83.0883	77.7407	77.3858	137.579	126.477	102.948	132.414
ENSG00000235036	AL035456.1	chr20:10612861-10614229	-	processed_pseudogene	0.647782	0.152286	4.25371	2.1e-05	0.000579092	Yes	OK	202.302	152.616	239.566	163.061	156.365	138.422	214.394	213.703	235.437	294.729
ENSG00000213315	AL122020.1	chr14:90766531-90766989	+	processed_pseudogene	0.646055	0.219951	2.93726	0.00331125	0.0405654	Yes	OK	219.628	165.831	259.976	166.177	149.297	182.02	402.419	185.79	238.123	213.572
ENSG00000172062	SMN1	chr5:70925030-70953942	+	protein_coding	0.643793	0.120608	5.33791	9.4e-08	4.18e-06	Yes	OK	339.656	257.509	401.266	237.84	249.123	285.564	390.954	448.34	409.106	356.665
ENSG00000102081	FMR1	chrX:147911951-147951125	+	protein_coding	0.640635	0.0738176	8.67862	4.01e-18	4.64e-16	Yes	OK	5498.51	4167.39	6496.86	4200.11	4331.39	3970.65	5806.98	6645.72	6773.07	6761.68
ENSG00000253954	HMGN1P38	chr15:92711808-92712110	+	processed_pseudogene	0.634517	0.0729831	8.69404	3.5e-18	4.15e-16	Yes	OK	1598.28	1215.07	1885.68	1190.24	1224.42	1230.54	1912.35	1963.45	1932.73	1734.2
ENSG00000205105	COX17P1	chr13:46490930-46491121	+	processed_pseudogene	0.634409	0.211862	2.99444	0.00274947	0.0348371	Yes	OK	175.17	132.878	206.889	141.25	129.862	127.523	298.088	142.178	212.162	175.129
ENSG00000107485	GATA3	chr10:8045378-8075203	+	protein_coding	0.633863	0.112076	5.65563	1.55e-08	7.83e-07	Yes	OK	682.791	519.164	805.512	552.537	489.413	515.542	930.951	846.088	751.967	693.04
ENSG00000108679	LGALS3BP	chr17:78971238-78980109	-	protein_coding	0.632686	0.13398	4.72224	2.33e-06	8.14e-05	Yes	OK	4025.35	3061.74	4748.07	2996.37	3053.09	3135.76	6396.28	4166.77	4448.24	3980.98
ENSG00000217241	CBX3P9	chr6:116453014-116453565	-	processed_pseudogene	0.632632	0.0940247	6.72836	1.72e-11	1.2e-09	Yes	OK	851.419	647.716	1004.2	683.401	621.042	638.705	1086.87	920.23	1074.24	935.444
ENSG00000064012	CASP8	chr2:201233443-201287711	+	protein_coding	0.627536	0.073796	8.50366	1.84e-17	2.02e-15	Yes	OK	1813.62	1382.15	2137.22	1287.87	1502.69	1355.89	2142.79	2096.9	2129.68	2179.5
ENSG00000147234	FRMPD3	chrX:107522450-107605251	+	protein_coding	0.625145	0.180998	3.45388	0.000552576	0.00947012	Yes	OK	115.604	88.6079	135.852	99.7059	68.0231	98.0946	144.458	134.327	145.022	119.6
ENSG00000235655	H3F3AP4	chr2:174719908-174720318	+	processed_pseudogene	0.623691	0.0743644	8.38695	4.99e-17	5.46e-15	Yes	OK	1899.02	1450.96	2235.06	1553.75	1407.28	1391.85	2234.51	2166.68	2383.02	2156.01
ENSG00000163659	TIPARP	chr3:156673235-156706770	+	protein_coding	0.62074	0.0934293	6.64396	3.05e-11	2.1e-09	Yes	OK	2551.89	1952.24	3001.62	1897.53	2091.05	1868.16	2549.8	3305.85	3050.84	3099.99
ENSG00000184584	TMEM173	chr5:139475534-139482935	-	protein_coding	0.620422	0.186254	3.33105	0.000865203	0.0136447	Yes	OK	165.432	126.557	194.588	121.517	121.911	136.243	251.082	206.725	181.725	138.822
ENSG00000238072	AC009244.1	chr7:129410113-129410370	-	processed_pseudogene	0.614594	0.14743	4.16871	3.06e-05	0.000810644	Yes	OK	151.036	115.586	177.624	116.324	119.261	111.174	197.197	163.984	170.983	178.332
ENSG00000005001	PRSS22	chr16:2852727-2858170	-	protein_coding	0.611821	0.139729	4.37864	1.19e-05	0.000352019	Yes	OK	801.837	615.632	941.491	603.429	592.772	650.694	1251.97	833.877	872.819	807.301
ENSG00000180628	PCGF5	chr10:91163012-91284331	+	protein_coding	0.609796	0.0934855	6.52289	6.9e-11	4.6e-09	Yes	OK	1233.09	948.462	1446.55	906.701	966.458	972.227	1230.19	1514.24	1497.67	1544.12
ENSG00000139083	ETV6	chr12:11649854-11895402	+	protein_coding	0.609061	0.104121	5.84955	4.93e-09	2.65e-07	Yes	OK	1227.35	944.302	1439.64	879.697	960.274	992.936	1192.35	1493.3	1463.65	1609.26
ENSG00000237821	AC083873.1	chr7:133169416-133170514	-	processed_pseudogene	0.607741	0.131178	4.63293	3.61e-06	0.00011865	Yes	OK	342.746	264.098	401.732	294.963	259.724	237.607	330.19	417.811	452.075	406.854
ENSG00000128578	STRIP2	chr7:129434433-129488399	+	protein_coding	0.603638	0.118833	5.07974	3.78e-07	1.52e-05	Yes	OK	373.734	287.935	438.083	271.076	303.895	288.834	420.762	465.785	377.774	488.011
ENSG00000183578	TNFAIP8L3	chr15:51056598-51105276	-	protein_coding	0.598843	0.209321	2.86088	0.00422462	0.0489197	Yes	OK	71.0609	55.049	83.0699	56.0846	55.6552	53.4071	69.936	81.9921	100.262	80.0894
ENSG00000185753	CXorf38	chrX:40626921-40647554	-	protein_coding	0.597169	0.108067	5.52592	3.28e-08	1.56e-06	Yes	OK	412.423	319.35	482.227	329.237	312.729	316.083	475.794	528.587	499.521	425.008
ENSG00000238084	AL031284.1	chr1:25398721-25399198	+	processed_pseudogene	0.594925	0.139015	4.27956	1.87e-05	0.000519461	Yes	OK	417.011	322.751	487.706	306.388	306.546	355.321	599.615	414.322	512.949	423.94
ENSG00000107798	LIPA	chr10:89213569-89414557	-	protein_coding	0.589891	0.0757638	7.78592	6.92e-15	6.56e-13	Yes	OK	3038.3	2357.46	3548.92	2349.32	2362.26	2360.81	3831.58	3284.92	3746.41	3332.79
ENSG00000214975	PPIAP29	chr6:24976419-24976982	+	processed_pseudogene	0.588582	0.166455	3.53599	0.000406245	0.00725358	Yes	OK	544.833	422.87	636.305	423.75	381.636	463.225	894.264	532.948	592.621	525.386
ENSG00000104856	RELB	chr19:45001430-45038198	+	protein_coding	0.587468	0.091505	6.42006	1.36e-10	8.78e-09	Yes	OK	1606.32	1247.38	1875.53	1215.17	1298.62	1228.36	2145.09	1898.03	1770.7	1688.28
ENSG00000114450	GNB4	chr3:179396089-179451590	-	protein_coding	0.583286	0.127118	4.58852	4.46e-06	0.000143567	Yes	OK	1925.04	1498.73	2244.77	1643.07	1484.14	1368.96	1679.61	2478.08	2280.97	2540.44
ENSG00000267534	S1PR2	chr19:10221433-10231331	-	protein_coding	0.582839	0.159901	3.64501	0.00026738	0.00512776	Yes	OK	181.067	140.69	211.35	128.787	158.132	135.153	186.878	212.83	186.201	259.49
ENSG00000204267	TAP2	chr6:32821833-32838780	-	protein_coding	0.582496	0.0700193	8.31909	8.86e-17	9.5e-15	Yes	OK	1883	1465.59	2196.06	1422.89	1517.71	1456.16	2341.14	2119.58	2204.87	2118.63
ENSG00000142178	SIK1	chr21:43414483-43427189	-	protein_coding	0.577707	0.0821573	7.03171	2.04e-12	1.55e-10	Yes	OK	734.259	573.451	854.864	562.923	564.503	592.927	832.353	901.913	857.6	827.59
ENSG00000214182	PTMAP5	chr13:81689911-81691072	+	transcribed_processed_pseudogene	0.575262	0.112345	5.12049	3.05e-07	1.25e-05	Yes	OK	4662.3	3643.09	5426.7	3620.57	3694.45	3614.24	4329.15	5645.24	6539.43	5193
ENSG00000164327	RICTOR	chr5:38937919-39074408	-	protein_coding	0.57294	0.127127	4.50682	6.58e-06	0.000205272	Yes	OK	2286.9	1788.81	2660.48	1781.21	1811.89	1773.33	1974.26	2782.5	2667.69	3217.46
ENSG00000242352	FAM91A3P	chr1:143766540-143769083	+	transcribed_processed_pseudogene	0.571839	0.196063	2.91661	0.00353861	0.042844	Yes	OK	93.8351	73.6563	108.969	76.8567	68.9065	75.2059	82.5474	105.543	127.118	120.668
ENSG00000268034	AC243960.2	chr19:41506152-41506898	+	processed_pseudogene	0.569014	0.103875	5.47787	4.3e-08	2.03e-06	Yes	OK	555.531	435.428	645.609	470.487	439.058	396.738	569.806	648.958	691.988	671.683
ENSG00000138623	SEMA7A	chr15:74409289-74433958	-	protein_coding	0.568591	0.0876585	6.48644	8.79e-11	5.79e-09	Yes	OK	2865.77	2245.26	3331.14	2164.45	2344.59	2226.75	3799.47	3232.58	3323.87	2968.65
ENSG00000155158	TTC39B	chr9:15163622-15307360	-	protein_coding	0.567201	0.148862	3.81024	0.00013883	0.00302878	Yes	OK	210.171	164.926	244.105	174.485	173.15	147.142	197.197	279.994	240.808	258.422
ENSG00000102921	N4BP1	chr16:48538726-48620148	-	protein_coding	0.56038	0.0741276	7.55968	4.04e-14	3.55e-12	Yes	OK	1489.74	1172.58	1727.61	1145.58	1159.04	1213.1	1657.83	1808.19	1807.41	1637.03
ENSG00000116717	GADD45A	chr1:67685061-67688338	+	protein_coding	0.555527	0.143907	3.86032	0.000113239	0.00252552	Yes	OK	1857.6	1464.18	2152.67	1355.38	1456.75	1580.41	2915.53	1870.99	2064.33	1759.83
ENSG00000151883	PARP8	chr5:50665899-50846522	+	protein_coding	0.552754	0.0794903	6.95373	3.56e-12	2.61e-10	Yes	OK	851.218	672.149	985.52	659.513	685.531	671.403	968.785	1014.43	1027.69	931.172
ENSG00000151014	NOCT	chr4:139015789-139045939	+	protein_coding	0.552109	0.130004	4.24685	2.17e-05	0.000593944	Yes	OK	1313.34	1037.38	1520.32	1005.37	1068.05	1038.71	1131.59	1781.15	1471.71	1696.83
ENSG00000198039	ZNF273	chr7:64870172-64930966	+	protein_coding	0.551091	0.136251	4.04468	5.24e-05	0.00128579	Yes	OK	402.878	318.285	466.324	328.199	331.281	295.374	366.877	444.85	500.416	553.151
ENSG00000165801	ARHGEF40	chr14:21070270-21090240	+	protein_coding	0.550562	0.104682	5.25936	1.45e-07	6.19e-06	Yes	OK	807.517	638.26	934.459	656.397	566.27	692.112	1036.43	942.036	821.792	937.58
ENSG00000030110	BAK1	chr6:33572547-33580293	-	protein_coding	0.54738	0.0837572	6.53532	6.35e-11	4.27e-09	Yes	OK	2311.7	1830.04	2672.93	1918.3	1771.25	1800.58	2338.84	2878.44	2709.77	2764.69
ENSG00000111424	VDR	chr12:47841537-47943048	-	protein_coding	0.545883	0.103703	5.26389	1.41e-07	6.05e-06	Yes	OK	475.338	376.886	549.176	358.318	370.152	402.188	518.214	615.813	536.224	526.454
ENSG00000126947	ARMCX1	chrX:101550531-101554700	+	protein_coding	0.545129	0.0989123	5.51123	3.56e-08	1.69e-06	Yes	OK	630.447	499.657	728.541	560.846	462.91	475.214	689.041	706.527	735.853	782.74
ENSG00000101096	NFATC2	chr20:51386957-51562831	-	protein_coding	0.544071	0.125768	4.32598	1.52e-05	0.000434418	Yes	OK	318.413	252.46	367.878	221.223	261.491	274.665	334.776	407.343	337.49	391.904
ENSG00000185614	INKA1	chr3:49803254-49805030	+	protein_coding	0.543032	0.161717	3.35792	0.000785323	0.0126286	Yes	OK	219.598	173.938	253.844	193.18	160.782	167.851	330.19	236.381	230.961	217.843
ENSG00000253276	CCDC71L	chr7:106656765-106660996	-	protein_coding	0.5396	0.132812	4.06288	4.85e-05	0.0012047	Yes	OK	442.196	350.802	510.742	379.09	332.165	341.151	636.303	434.383	478.931	493.351
ENSG00000172780	RAB43	chr3:129087569-129122801	-	protein_coding	0.539231	0.166844	3.23194	0.00122952	0.0180352	Yes	OK	141.168	112.187	162.903	122.555	96.2924	117.714	177.706	132.583	173.669	167.654
ENSG00000127311	HELB	chr12:66302545-66347645	+	protein_coding	0.538368	0.134981	3.98848	6.65e-05	0.00157709	Yes	OK	501.004	398.164	578.134	413.364	425.807	355.321	440.253	617.557	597.993	656.733
ENSG00000150630	VEGFC	chr4:176683538-176792727	-	protein_coding	0.535235	0.0775719	6.89986	5.21e-12	3.78e-10	Yes	OK	1301.17	1035.01	1500.79	1040.68	1025.65	1038.71	1642.92	1481.96	1415.31	1462.97
ENSG00000141040	ZNF287	chr17:16551387-16569206	-	protein_coding	0.533861	0.185229	2.88217	0.00394949	0.046408	Yes	OK	234.867	186.683	271.005	178.64	196.118	185.29	380.635	227.659	268.56	207.165
ENSG00000145016	RUBCN	chr3:197671393-197749727	-	protein_coding	0.533729	0.0912956	5.84617	5.03e-09	2.69e-07	Yes	OK	2166.01	1725.21	2496.62	1672.15	1760.65	1742.81	2146.23	2784.24	2437.63	2618.39
ENSG00000103044	HAS3	chr16:69105564-69118719	+	protein_coding	0.533391	0.063605	8.38598	5.03e-17	5.46e-15	Yes	OK	3051.36	2430.04	3517.35	2279.73	2513.32	2497.05	3476.16	3611.14	3463.52	3518.59
ENSG00000160753	RUSC1	chr1:155320896-155331114	+	protein_coding	0.532518	0.11713	4.54639	5.46e-06	0.000172661	Yes	OK	3936.46	3135.96	4536.84	3097.12	3091.07	3219.68	5769.15	4117.05	4411.54	3849.63
ENSG00000226084	AC113935.1	chr1:77129114-77129668	+	processed_pseudogene	0.52991	0.137224	3.86163	0.000112633	0.00251746	Yes	OK	1455.64	1160.49	1676.99	1276.44	1216.46	988.576	2146.23	1381.65	1649.85	1530.24
ENSG00000228343	AC115618.2	chrX:48579774-48581157	-	antisense	0.529839	0.174963	3.02829	0.00245944	0.0316528	Yes	OK	107.185	85.5323	123.424	71.6636	90.1085	94.8248	118.089	116.01	137.861	121.736
ENSG00000095951	HIVEP1	chr6:12008762-12164999	+	protein_coding	0.528661	0.0988934	5.34576	9e-08	4.04e-06	Yes	OK	1268.05	1012.16	1459.97	993.944	1058.33	984.216	1255.41	1605.82	1382.19	1596.45
ENSG00000237550	RPL9P9	chr15:82372196-82372912	-	transcribed_processed_pseudogene	0.524608	0.0921297	5.69423	1.24e-08	6.33e-07	Yes	OK	3582.9	2864.46	4121.73	3009.87	2868.45	2715.04	4792.34	3874.56	4118.81	3701.2
ENSG00000125637	PSD4	chr2:113157325-113209396	+	protein_coding	0.523803	0.117236	4.46793	7.9e-06	0.000241506	Yes	OK	282.084	225.239	324.719	211.875	249.123	214.718	342.801	331.457	316.005	308.611
ENSG00000267422	AC016582.2	chr19:37779686-37792865	+	transcribed_processed_pseudogene	0.521883	0.168707	3.09343	0.00197858	0.0266799	Yes	OK	145.147	116.342	166.75	103.86	112.194	132.973	185.732	159.623	187.096	134.55
ENSG00000276550	HERC2P2	chr15:22495570-22590815	+	transcribed_unprocessed_pseudogene	0.520911	0.168454	3.0923	0.00198614	0.0267586	Yes	OK	268.075	214.667	308.132	171.37	220.854	251.776	376.049	287.844	329.433	239.2
ENSG00000264350	SNRPGP2	chr18:54406889-54407114	-	processed_pseudogene	0.520075	0.118238	4.39855	1.09e-05	0.000323672	Yes	OK	916.041	733.362	1053.05	768.567	772.106	659.414	1287.51	962.97	1029.48	932.24
ENSG00000122641	INHBA	chr7:41667168-41705834	-	protein_coding	0.519044	0.144868	3.58289	0.00033982	0.00624705	Yes	OK	443.572	355.55	509.588	344.816	409.022	312.813	381.782	537.31	563.975	555.286
ENSG00000140280	LYSMD2	chr15:51723011-51751585	-	protein_coding	0.517781	0.136668	3.78861	0.00015149	0.00323207	Yes	OK	553.216	443.469	635.526	513.07	410.789	406.548	799.105	576.561	596.202	570.236
ENSG00000011105	TSPAN9	chr12:3077355-3286564	+	protein_coding	0.517466	0.174402	2.96709	0.00300629	0.0374197	Yes	OK	123.623	99.0712	142.037	99.7059	101.593	95.9147	155.923	163.984	113.69	134.55
ENSG00000196739	COL27A1	chr9:114155560-114312511	+	protein_coding	0.515741	0.158559	3.25266	0.00114328	0.0169787	Yes	OK	154.045	123.851	176.69	114.246	106.893	150.412	191.464	169.218	165.612	180.468
ENSG00000115602	IL1RL1	chr2:102311502-102352037	+	protein_coding	0.514462	0.111113	4.63009	3.66e-06	0.000120036	Yes	OK	393.809	316.721	451.625	334.43	312.729	303.003	389.807	488.463	463.713	464.518
ENSG00000146859	TMEM140	chr7:135148072-135166215	+	protein_coding	0.510237	0.10567	4.82858	1.38e-06	4.99e-05	Yes	OK	458.36	368.793	525.535	369.743	373.685	362.95	480.38	509.397	511.158	601.204
ENSG00000100292	HMOX1	chr22:35380361-35394214	+	protein_coding	0.509715	0.114625	4.44679	8.72e-06	0.000263931	Yes	OK	3715.83	2990.91	4259.52	2736.72	3093.72	3142.3	5304.82	3771.63	4198.48	3763.13
ENSG00000171303	KCNK3	chr2:26692690-26733420	+	protein_coding	0.509513	0.110364	4.61667	3.9e-06	0.000126722	Yes	OK	446.186	359.786	510.985	387.399	340.999	350.961	449.425	572.2	512.949	509.368
ENSG00000109099	PMP22	chr17:15229777-15265357	-	protein_coding	0.509362	0.128559	3.96209	7.43e-05	0.00174866	Yes	OK	295.067	237.094	338.547	225.377	252.657	233.247	404.712	316.629	323.167	309.679
ENSG00000137449	CPEB2	chr4:15002674-15070153	+	protein_coding	0.508282	0.0842453	6.03336	1.61e-09	9.07e-08	Yes	OK	824.024	663.182	944.656	628.355	727.935	633.255	936.684	945.525	941.749	954.665
ENSG00000274020	LINC01138	chr1:148290889-148519604	-	processed_transcript	0.505964	0.153565	3.29478	0.000984997	0.0151795	Yes	OK	185.332	149.036	212.554	121.517	178.45	147.142	217.833	221.553	189.782	221.047
ENSG00000136052	SLC41A2	chr12:104802553-104958744	-	protein_coding	0.504818	0.156365	3.22847	0.00124454	0.018187	Yes	OK	572.293	461.805	655.159	435.175	522.983	427.257	450.571	736.184	676.77	757.112
ENSG00000163041	H3F3A	chr1:226061851-226072001	+	protein_coding	0.504374	0.1131	4.45955	8.21e-06	0.00025066	Yes	OK	512.242	412.904	586.746	451.793	452.309	334.612	580.125	583.539	591.726	591.594
ENSG00000164749	HNF4G	chr8:75407914-75566843	+	protein_coding	0.503873	0.156101	3.22787	0.00124716	0.018191	Yes	OK	149.88	121.004	171.537	139.173	114.844	108.994	155.923	170.09	164.717	195.418
ENSG00000154914	USP43	chr17:9644698-9729691	+	protein_coding	0.503816	0.122979	4.09675	4.19e-05	0.00107756	Yes	OK	401.834	324.72	459.67	276.269	310.963	386.929	472.355	466.657	478.931	420.736
ENSG00000157514	TSC22D3	chrX:107713221-107777342	-	protein_coding	0.503479	0.146252	3.44254	0.000576278	0.00979421	Yes	OK	242.04	195.805	276.717	208.759	151.948	226.708	294.648	279.994	252.446	279.779
ENSG00000172183	ISG20	chr15:88636153-88656483	+	protein_coding	0.500966	0.137022	3.65611	0.000256074	0.00496969	Yes	OK	605.631	488.952	693.14	501.646	500.897	464.315	908.021	635.002	612.316	617.222
ENSG00000169252	ADRB2	chr5:148825245-148828687	+	protein_coding	0.500876	0.100253	4.99614	5.85e-07	2.25e-05	Yes	OK	452.698	365.577	518.039	352.087	386.053	358.59	559.488	512.886	524.586	475.197
ENSG00000124762	CDKN1A	chr6:36676460-36687339	+	protein_coding	0.499821	0.0707855	7.06106	1.65e-12	1.26e-10	Yes	OK	4143.46	3350.5	4738.18	3043.11	3533.67	3474.73	4790.04	4839.28	4783.94	4539.47
ENSG00000196646	ZNF136	chr19:12163064-12189881	+	protein_coding	0.499734	0.127909	3.90694	9.35e-05	0.0021479	Yes	OK	280.439	227.189	320.377	245.11	221.738	214.718	270.572	340.18	353.603	317.154
ENSG00000130962	PRRG1	chrX:37349275-37457295	+	protein_coding	0.498562	0.138416	3.6019	0.000315897	0.00587682	Yes	OK	570.751	461.988	652.323	488.144	481.462	416.357	481.527	714.378	672.294	741.094
ENSG00000259781	HMGB1P6	chr15:71164770-71165415	-	processed_pseudogene	0.498248	0.094414	5.27727	1.31e-07	5.64e-06	Yes	OK	618.558	500.561	707.056	502.684	500.897	498.103	754.392	685.593	752.862	635.376
ENSG00000011422	PLAUR	chr19:43646095-43670547	-	protein_coding	0.497562	0.137521	3.61807	0.00029681	0.00556169	Yes	OK	580.78	469.782	664.029	431.02	486.762	491.563	846.111	593.134	666.923	549.947
ENSG00000226221	RPL26P19	chr5:56504635-56505072	-	processed_pseudogene	0.496713	0.0706511	7.03051	2.06e-12	1.55e-10	Yes	OK	1827.6	1480.2	2088.15	1519.48	1500.92	1420.19	1966.23	2082.95	2209.35	2094.07
ENSG00000196843	ARID5A	chr2:96536743-96552638	+	protein_coding	0.495046	0.106967	4.62802	3.69e-06	0.000120732	Yes	OK	532.288	431.912	607.57	432.059	403.721	459.955	629.424	655.064	625.744	520.047
ENSG00000213569	AL390039.1	chrX:107131659-107132269	+	processed_pseudogene	0.493311	0.114297	4.31607	1.59e-05	0.000451479	Yes	OK	973.366	789.707	1111.11	800.763	834.829	733.53	887.385	1152.25	1256.86	1147.95
ENSG00000137970	RPL7P9	chr1:96678874-96679620	-	processed_pseudogene	0.492421	0.118243	4.16448	3.12e-05	0.000824406	Yes	OK	9533.53	7736.09	10881.6	8138.5	7579.71	7490.07	8284.55	12136.6	12623.2	10482.1
ENSG00000099968	BCL2L13	chr22:17628855-17730855	+	protein_coding	0.490633	0.0641084	7.65317	1.96e-14	1.77e-12	Yes	OK	4983.07	4046.99	5685.13	4134.68	4016.01	3990.27	5233.73	5832.77	5784.77	5889.24
ENSG00000124688	MAD2L1BP	chr6:43629540-43640952	+	protein_coding	0.489928	0.135832	3.60686	0.000309929	0.00577964	Yes	OK	930.75	755.499	1062.19	721.829	772.989	771.678	1406.75	916.741	974.871	950.394
ENSG00000256745	AP002784.2	chr11:94188449-94188997	-	processed_pseudogene	0.489316	0.134569	3.63618	0.000276709	0.00526765	Yes	OK	689.343	560.167	786.225	581.618	521.216	577.668	961.907	777.18	805.679	600.136
ENSG00000155363	MOV10	chr1:112673141-112700746	+	protein_coding	0.487486	0.0869155	5.60874	2.04e-08	1.01e-06	Yes	OK	2238.79	1820.48	2552.53	1887.14	1709.41	1864.89	2899.48	2373.41	2544.15	2393.07
ENSG00000077150	NFKB2	chr10:102394110-102402529	+	protein_coding	0.487282	0.0788273	6.18164	6.34e-10	3.79e-08	Yes	OK	5276.6	4291.44	6015.47	4074.44	4243.93	4555.95	6529.27	5974.08	6178.66	5379.87
ENSG00000006638	TBXA2R	chr19:3594506-3606840	-	protein_coding	0.486899	0.131256	3.70953	0.000207648	0.00417825	Yes	OK	370.766	301.413	422.781	320.928	283.577	299.734	519.361	388.154	416.267	367.343
ENSG00000140511	HAPLN3	chr15:88877288-88895626	-	protein_coding	0.486801	0.120948	4.02486	5.7e-05	0.00137085	Yes	OK	980.769	797.512	1118.21	788.3	760.622	843.614	1394.13	963.843	1104.68	1010.19
ENSG00000186063	AIDA	chr1:222668013-222713210	-	protein_coding	0.485815	0.0913663	5.31722	1.05e-07	4.65e-06	Yes	OK	1695.32	1380.1	1931.73	1348.11	1427.6	1364.61	1642.92	2024.51	2101.03	1958.45
ENSG00000105988	NHP2P1	chr10:92216332-92216793	+	processed_pseudogene	0.485678	0.104106	4.66525	3.08e-06	0.000103195	Yes	OK	778.628	634.166	886.974	677.17	572.454	652.874	918.34	824.282	999.042	806.233
ENSG00000126778	SIX1	chr14:60643415-60658259	-	protein_coding	0.483536	0.0797087	6.06629	1.31e-09	7.45e-08	Yes	OK	850.923	692.673	969.611	710.405	719.101	648.514	1007.77	962.97	955.177	952.53
ENSG00000231925	TAPBP	chr6:33299694-33314387	-	protein_coding	0.481233	0.0761605	6.31868	2.64e-10	1.65e-08	Yes	OK	9916.09	8085.93	11288.7	8040.87	8006.4	8210.52	12555.2	11244.3	10063.8	11291.5
ENSG00000171608	PIK3CD	chr1:9651732-9729114	+	protein_coding	0.479828	0.0758799	6.32353	2.56e-10	1.6e-08	Yes	OK	2756.03	2249.11	3136.22	2089.67	2311.02	2346.64	2896.04	3254.39	3077.69	3316.77
ENSG00000177485	ZBTB33	chrX:120250752-120258398	+	protein_coding	0.478527	0.104414	4.583	4.58e-06	0.000146806	Yes	OK	2148.68	1754.35	2444.42	1759.39	1876.38	1627.28	2000.63	2470.23	2565.64	2741.19
ENSG00000089558	KCNH4	chr17:42156891-42181278	-	protein_coding	0.47577	0.110237	4.31586	1.59e-05	0.000451479	Yes	OK	368.617	301.759	418.76	278.346	302.128	324.802	387.514	457.934	427.01	402.583
ENSG00000196550	FAM72A	chr1:206186179-206204414	-	protein_coding	0.47369	0.142156	3.33218	0.000861691	0.0136274	Yes	OK	234.908	192.837	266.461	208.759	171.383	198.369	229.298	308.779	281.092	246.675
ENSG00000116663	FBXO6	chr1:11664124-11674354	+	protein_coding	0.472608	0.115798	4.08132	4.48e-05	0.00113665	Yes	OK	1181.07	966.392	1342.07	1006.41	939.072	953.698	1677.32	1188.88	1245.22	1256.87
ENSG00000081059	TCF7	chr5:134114711-134151865	+	protein_coding	0.469947	0.0970959	4.84003	1.3e-06	4.72e-05	Yes	OK	1558.82	1277.87	1769.54	1233.86	1211.16	1388.58	1979.99	1877.97	1630.16	1590.04
ENSG00000272763	AC103702.2	chr17:48635923-48647023	-	lincRNA	0.469208	0.144715	3.2423	0.0011857	0.0175083	Yes	OK	976.618	800.154	1108.97	803.879	825.994	770.588	1514.52	950.759	994.566	976.023
ENSG00000085365	SCAMP1	chr5:78360583-78479071	+	protein_coding	0.468702	0.136729	3.42796	0.000608143	0.0102018	Yes	OK	2452.98	2011.95	2783.76	2093.82	2094.58	1847.45	1966.23	3124.42	2838.67	3205.71
ENSG00000163932	PRKCD	chr3:53156009-53192717	+	protein_coding	0.467707	0.130042	3.59659	0.000322411	0.00597653	Yes	OK	688.795	564.68	781.882	540.074	616.625	537.341	944.709	699.549	841.487	641.783
ENSG00000112763	BTN2A1	chr6:26457904-26476621	+	protein_coding	0.467466	0.0942169	4.96159	6.99e-07	2.67e-05	Yes	OK	1677.3	1376.33	1903.02	1324.22	1336.61	1468.15	2164.58	1836.97	1937.21	1673.33
ENSG00000181444	ZNF467	chr7:149764182-149773479	-	protein_coding	0.467231	0.125468	3.7239	0.000196169	0.00399383	Yes	OK	330.94	271.582	375.458	271.076	252.657	291.014	442.546	376.815	348.232	334.24
ENSG00000145779	TNFAIP8	chr5:119268692-119399688	+	protein_coding	0.466785	0.104916	4.44914	8.62e-06	0.000262082	Yes	OK	470.426	386.079	533.686	413.364	403.721	341.151	507.896	532.948	579.193	514.708
ENSG00000216657	GLRX3P2	chr6:3978062-3979099	+	processed_pseudogene	0.466568	0.0908444	5.1359	2.81e-07	1.16e-05	Yes	OK	544.462	446.918	617.619	467.372	446.125	427.257	617.959	590.517	654.39	607.611
ENSG00000227232	WASH7P	chr1:14404-29570	-	unprocessed_pseudogene	0.466185	0.161338	2.8895	0.00385857	0.0456931	Yes	OK	149.451	122.959	169.319	147.482	111.31	110.084	145.604	173.579	180.83	177.264
ENSG00000072401	UBE2D1	chr10:58334975-58370753	+	protein_coding	0.465647	0.0972056	4.79033	1.67e-06	5.97e-05	Yes	OK	693.81	569.396	787.12	631.471	560.086	516.632	858.722	762.352	751.072	776.333
ENSG00000152939	MARVELD2	chr5:69415065-69444330	+	protein_coding	0.461853	0.108675	4.24986	2.14e-05	0.00058707	Yes	OK	460.946	379.448	522.069	397.785	356.9	383.659	464.329	516.375	513.844	593.729
ENSG00000106366	SERPINE1	chr7:101127089-101139266	+	protein_coding	0.460598	0.0959718	4.7993	1.59e-06	5.73e-05	Yes	OK	65493.6	53907.3	74183.4	51700.6	55013	55008.2	88525.2	70694.6	73950.6	63563.2
ENSG00000152749	GPR180	chr13:94601903-94634645	+	protein_coding	0.460172	0.128159	3.59062	0.000329894	0.00610069	Yes	OK	1024.05	843.504	1159.47	923.319	803.909	803.286	875.92	1290.07	1163.76	1308.13
ENSG00000136783	NIPSNAP3A	chr9:104747688-104760122	+	protein_coding	0.459847	0.15158	3.0337	0.00241576	0.0312982	Yes	OK	297.068	244.205	336.715	222.261	255.307	255.046	434.52	289.589	331.223	291.525
ENSG00000162729	IGSF8	chr1:160091340-160098943	-	protein_coding	0.458326	0.147118	3.11537	0.00183713	0.0251215	Yes	OK	498.37	410.149	564.535	387.399	426.69	416.357	752.099	537.31	480.722	488.011
ENSG00000166750	SLFN5	chr17:35243036-35273655	+	protein_coding	0.457452	0.140103	3.26511	0.00109423	0.016423	Yes	OK	203.679	168.31	230.206	168.254	159.015	177.66	213.247	271.272	223.8	212.504
ENSG00000236814	AC046176.1	chr8:56050038-56051207	-	processed_pseudogene	0.453895	0.0889879	5.10064	3.39e-07	1.38e-05	Yes	OK	848.575	700.344	959.748	759.219	712.917	628.895	955.028	921.102	1012.47	950.394
ENSG00000175906	ARL4D	chr17:43398959-43401137	+	protein_coding	0.450609	0.145484	3.0973	0.00195293	0.0263799	Yes	OK	177.465	146.691	200.545	128.787	151.064	160.221	222.419	204.108	200.524	175.129
ENSG00000244306	AL589743.1	chr14:19284653-19337730	-	transcribed_processed_pseudogene	0.450108	0.110318	4.0801	4.5e-05	0.00113789	Yes	OK	400.599	331.796	452.2	347.932	321.564	325.892	390.954	474.507	490.569	452.772
ENSG00000155287	SLC25A28	chr10:99610522-99620609	-	protein_coding	0.448925	0.136139	3.29755	0.000975314	0.0150602	Yes	OK	987.471	816.797	1115.48	782.068	794.191	874.132	1451.46	1002.22	1098.41	909.815
ENSG00000176170	SPHK1	chr17:76376584-76387860	+	protein_coding	0.447845	0.0790993	5.66181	1.5e-08	7.6e-07	Yes	OK	3882.7	3214.18	4384.09	2999.49	3147.61	3495.44	4784.31	4401.4	4224.44	4126.2
ENSG00000104427	ZC2HC1A	chr8:78666047-78719765	+	protein_coding	0.447292	0.156381	2.86027	0.00423277	0.0489589	Yes	OK	219.775	181.777	248.273	204.605	202.302	138.422	215.54	238.998	269.455	269.1
ENSG00000177169	ULK1	chr12:131894651-131923167	+	protein_coding	0.444869	0.114781	3.87579	0.000106279	0.0024031	Yes	OK	7899.07	6547.22	8912.96	5985.47	6693.65	6962.54	11193.2	8632.72	8165.11	7660.82
ENSG00000135604	STX11	chr6:144150526-144188370	+	protein_coding	0.444687	0.125803	3.53478	0.000408117	0.00727124	Yes	OK	281.183	232.921	317.379	264.844	227.921	205.999	348.533	300.056	324.062	296.865
ENSG00000152661	GJA1	chr6:121435692-121449727	+	protein_coding	0.444084	0.0835365	5.31605	1.06e-07	4.67e-06	Yes	OK	3126.04	2592.62	3526.11	2842.66	2550.42	2384.79	3202.15	3714.07	3701.65	3486.56
ENSG00000156500	FAM122C	chrX:134796395-134854835	+	protein_coding	0.44198	0.131469	3.36186	0.000774192	0.0124754	Yes	OK	228.064	188.951	257.399	163.061	207.603	196.189	259.107	253.826	239.018	277.643
ENSG00000233369	GTF2IP4	chr7:73154938-73207283	+	transcribed_processed_pseudogene	0.441943	0.109636	4.03102	5.55e-05	0.00134376	Yes	OK	447.501	371.905	504.198	400.901	355.133	359.68	451.718	569.583	491.464	504.029
ENSG00000187634	SAMD11	chr1:923928-944581	+	protein_coding	0.441541	0.127659	3.45876	0.000542671	0.009342	Yes	OK	325.223	269.803	366.787	243.033	272.092	294.284	423.055	381.176	322.271	340.647
ENSG00000156232	WHAMM	chr15:82809628-82836108	+	protein_coding	0.439292	0.0804707	5.45904	4.79e-08	2.23e-06	Yes	OK	679.234	564.68	765.149	577.464	557.436	559.139	745.22	778.924	776.137	760.315
ENSG00000163660	CCNL1	chr3:157146508-157160760	-	protein_coding	0.437779	0.118281	3.70118	0.000214602	0.00427936	Yes	OK	775.337	643.796	873.992	630.432	705.85	595.107	1050.19	788.519	769.871	887.39
ENSG00000179750	APOBEC3B	chr22:38982347-38992804	+	protein_coding	0.437763	0.100579	4.35241	1.35e-05	0.00039316	Yes	OK	936.151	778.34	1054.51	742.602	773.873	818.545	1208.4	1031.88	1062.6	915.155
ENSG00000013441	CLK1	chr2:200853009-200864744	-	protein_coding	0.436704	0.139006	3.14162	0.00168013	0.0233029	Yes	OK	411.47	341.943	463.616	279.384	373.685	372.76	560.634	442.234	445.809	405.786
ENSG00000244649	LINC02086	chr17:48646923-48707346	+	lincRNA	0.436618	0.13326	3.27645	0.00105123	0.0159315	Yes	OK	203.871	169.373	229.744	185.91	169.616	152.592	243.056	230.276	208.581	237.065
ENSG00000025708	TYMP	chr22:50525752-50530056	-	protein_coding	0.436533	0.112253	3.88883	0.000100727	0.00229091	Yes	OK	1961.93	1631.83	2209.5	1644.11	1603.4	1647.99	2773.36	2015.78	2050.9	1997.96
ENSG00000100558	PLEK2	chr14:67386983-67412200	-	protein_coding	0.435804	0.113231	3.84882	0.000118688	0.00262635	Yes	OK	748.893	622.986	843.322	649.127	619.275	600.557	1007.77	794.625	852.229	718.669
ENSG00000157214	STEAP2	chr7:90167590-90238137	+	protein_coding	0.43465	0.133135	3.26474	0.00109566	0.0164285	Yes	OK	1338.41	1114.67	1506.21	1117.54	1138.72	1087.76	1132.73	1682.58	1392.03	1817.49
ENSG00000164307	ERAP1	chr5:96760810-96808100	-	protein_coding	0.433641	0.0801601	5.40968	6.31e-08	2.89e-06	Yes	OK	1975.6	1645.98	2222.82	1522.59	1722.66	1692.68	2010.95	2289.67	2264.85	2325.8
ENSG00000104320	NBN	chr8:89933336-90003228	-	protein_coding	0.431798	0.0975613	4.42592	9.6e-06	0.00028799	Yes	OK	4438.27	3700.83	4991.34	3787.79	3822.54	3492.17	4075.78	5457.7	5149.18	5282.7
ENSG00000161638	ITGA5	chr12:54395261-54419460	-	protein_coding	0.431146	0.0743029	5.80254	6.53e-09	3.45e-07	Yes	OK	10305	8594.43	11587.9	8326.48	8339.45	9117.35	12797.1	11608.9	11245.5	10699.9
ENSG00000197019	SERTAD1	chr19:40421592-40426025	-	protein_coding	0.429945	0.120342	3.5727	0.000353318	0.0064517	Yes	OK	844.33	704.144	949.47	681.324	689.948	741.159	1192.35	853.938	889.827	861.762
ENSG00000153147	SMARCA5	chr4:143513463-143557486	+	protein_coding	0.425769	0.0957104	4.44851	8.65e-06	0.00026234	Yes	OK	3697.55	3091.53	4152.07	3099.19	3208.57	2966.82	3399.35	4413.61	4388.26	4407.05
ENSG00000145623	OSMR	chr5:38845858-38945596	+	protein_coding	0.42426	0.0692644	6.12523	9.06e-10	5.29e-08	Yes	OK	5616.92	4699.58	6304.93	4567.78	4743.95	4787.02	5687.75	6613.44	6491.08	6427.44
ENSG00000112149	CD83	chr6:14117256-14136918	+	protein_coding	0.422952	0.106724	3.96303	7.4e-05	0.00174443	Yes	OK	447.333	375.136	501.481	372.859	356.9	395.648	464.329	539.926	542.49	459.179
ENSG00000110330	BIRC2	chr11:102347211-102378670	+	protein_coding	0.422425	0.0895745	4.7159	2.41e-06	8.27e-05	Yes	OK	10783.9	9028.89	12100.2	9034.81	9729.07	8322.78	10266.8	12841.4	12716.3	12576.2
ENSG00000100055	CYTH4	chr22:37282027-37315345	+	protein_coding	0.421961	0.0999533	4.22158	2.43e-05	0.00065769	Yes	OK	400.664	335.606	449.458	360.395	325.981	320.442	456.304	439.617	467.294	434.618
ENSG00000143878	RHOB	chr2:20447074-20449445	+	protein_coding	0.421644	0.107199	3.93327	8.38e-05	0.00195743	Yes	OK	3784.2	3168.89	4245.69	3094	3200.62	3212.05	5266.98	3996.68	3999.75	3719.35
ENSG00000132432	SEC61G	chr7:54752250-54759974	-	protein_coding	0.421629	0.127641	3.30324	0.000955733	0.0148367	Yes	OK	2786.03	2332.99	3125.82	2273.5	2361.37	2364.08	3995.52	2606.3	3253.15	2648.29
ENSG00000186806	VSIG10L	chr19:51331536-51342124	-	protein_coding	0.421161	0.105054	4.00899	6.1e-05	0.00146406	Yes	OK	383.978	321.594	430.766	318.851	304.779	341.151	471.208	412.577	410.001	429.279
ENSG00000107816	LZTS2	chr10:100996618-101007836	+	protein_coding	0.420756	0.115381	3.64667	0.000265662	0.0051011	Yes	OK	1334.88	1118.04	1497.51	1126.88	1079.53	1147.71	1879.1	1406.08	1345.48	1359.38
ENSG00000224837	GCSHP5	chr1:168055901-168056422	-	processed_pseudogene	0.420466	0.0975739	4.30921	1.64e-05	0.000463586	Yes	OK	449.338	376.782	503.756	387.399	356.017	386.929	527.386	491.952	523.691	471.993
ENSG00000133135	RNF128	chrX:106693794-106796993	+	protein_coding	0.419807	0.07364	5.7008	1.19e-08	6.11e-07	Yes	OK	1496.53	1253.76	1678.61	1249.44	1307.46	1204.38	1762.16	1586.63	1728.63	1637.03
ENSG00000274265	AC245297.3	chr1:149176022-149251013	+	lincRNA	0.419247	0.119674	3.50324	0.000459638	0.00808609	Yes	OK	393.927	330.084	441.81	327.16	333.931	329.162	513.628	419.555	459.237	374.818
ENSG00000225484	NUTM2B-AS1	chr10:79663088-79826594	-	antisense	0.418595	0.101919	4.10712	4.01e-05	0.00103693	Yes	OK	546.526	457.836	613.043	445.561	501.781	426.167	582.418	621.046	573.822	674.886
ENSG00000177674	AGTRAP	chr1:11736084-11754802	+	protein_coding	0.41454	0.109515	3.78525	0.000153556	0.00325867	Yes	OK	1579.77	1326.86	1769.45	1232.82	1328.66	1419.1	2158.84	1615.42	1696.4	1607.13
ENSG00000148175	STOM	chr9:121338988-121370304	-	protein_coding	0.412718	0.0734865	5.61624	1.95e-08	9.69e-07	Yes	OK	3914.38	3291.2	4381.76	3397.27	3268.64	3207.69	4748.77	4177.23	4548.5	4052.52
ENSG00000077458	FAM76B	chr11:95768942-95790409	-	protein_coding	0.411816	0.0815053	5.05263	4.36e-07	1.73e-05	Yes	OK	746.99	628.41	835.926	631.471	646.661	607.097	788.786	841.727	867.447	845.744
ENSG00000178726	THBD	chr20:23045633-23049741	-	protein_coding	0.411599	0.0670657	6.13724	8.4e-10	4.92e-08	Yes	OK	4887.37	4111.28	5469.45	4003.82	4253.65	4076.38	5802.39	5587.67	5441.02	5046.7
ENSG00000144158	AL078621.1	chr2:113657908-113658675	+	processed_pseudogene	0.411174	0.102126	4.02614	5.67e-05	0.00136765	Yes	OK	531.609	447.298	594.843	418.557	465.56	457.775	538.851	561.733	633.801	644.986
ENSG00000181045	SLC26A11	chr17:80219699-80253500	+	protein_coding	0.410866	0.132249	3.10677	0.00189143	0.0257056	Yes	OK	513.942	431.932	575.449	407.133	464.677	423.987	728.022	518.992	555.023	499.758
ENSG00000141179	PCTP	chr17:55750979-55842830	+	protein_coding	0.410406	0.0939344	4.36907	1.25e-05	0.000367104	Yes	OK	601.65	506.633	672.913	492.298	504.431	523.171	679.87	643.725	741.224	626.833
ENSG00000138411	HECW2	chr2:196189099-196593692	-	protein_coding	0.410245	0.130278	3.14901	0.00163824	0.0229472	Yes	OK	412.831	347.75	461.642	392.592	349.833	300.823	384.075	527.715	457.446	477.333
ENSG00000214552	COPS8P2	chr3:68145004-68145630	+	processed_pseudogene	0.409134	0.127278	3.21449	0.00130675	0.0188478	Yes	OK	341.818	287.316	382.695	299.118	301.245	261.586	439.106	319.246	391.202	381.225
ENSG00000159200	RCAN1	chr21:34513142-34615142	-	protein_coding	0.40402	0.0880457	4.58876	4.46e-06	0.000143567	Yes	OK	819.648	692.023	915.366	747.795	677.58	650.694	943.563	955.992	919.369	842.54
ENSG00000145246	ATP10D	chr4:47485288-47593486	+	protein_coding	0.403086	0.13494	2.98715	0.00281595	0.0354481	Yes	OK	764.278	645.466	853.387	649.127	675.814	611.456	639.742	835.621	902.36	1035.82
ENSG00000229944	EIF4EP2	chr17:49424269-49424922	-	processed_pseudogene	0.402801	0.0856567	4.70251	2.57e-06	8.74e-05	Yes	OK	956.185	807.562	1067.65	786.223	841.896	794.566	1031.84	1019.67	1184.35	1034.75
ENSG00000146278	PNRC1	chr6:89080751-89085160	+	protein_coding	0.401893	0.112153	3.58344	0.0003391	0.00624705	Yes	OK	321.817	272.094	359.109	304.311	262.375	249.596	343.948	368.964	367.927	355.597
ENSG00000110057	UNC93B1	chr11:67991104-68004982	-	protein_coding	0.401865	0.104739	3.83681	0.000124643	0.0027425	Yes	OK	1925.48	1626.73	2149.55	1589.06	1507.99	1783.14	2570.43	2055.91	1968.54	2003.3
ENSG00000082512	TRAF5	chr1:211326615-211374946	+	protein_coding	0.401137	0.107858	3.71913	0.000199912	0.0040488	Yes	OK	353.251	298.699	394.165	296.002	300.362	299.734	396.686	436.128	373.298	370.547
ENSG00000184371	CSF1	chr1:109910242-109930992	+	protein_coding	0.400882	0.0722566	5.54804	2.89e-08	1.39e-06	Yes	OK	8729.26	7378.6	9742.26	7111.32	7195.43	7829.04	10726.6	9631.45	9443.45	9167.56
ENSG00000031081	ARHGAP31	chr3:119294373-119420714	+	protein_coding	0.398041	0.112123	3.55006	0.000385148	0.00693267	Yes	OK	1101.98	933.001	1228.71	879.697	951.44	967.867	1005.47	1392.99	1165.55	1350.84
ENSG00000172331	BPGM	chr7:134646808-134679813	+	protein_coding	0.397683	0.0582423	6.82807	8.61e-12	6.19e-10	Yes	OK	4901.87	4149.78	5465.94	4189.73	4186.51	4073.11	5249.79	5725.49	5527.85	5360.65
ENSG00000048052	HDAC9	chr7:18086949-19002416	+	protein_coding	0.397673	0.104939	3.78957	0.000150908	0.00322894	Yes	OK	1156.87	979.569	1289.84	970.056	1024.76	943.888	1047.89	1409.57	1327.58	1374.33
ENSG00000213463	SYNJ2BP	chr14:70366496-70417061	-	protein_coding	0.395945	0.0976009	4.05677	4.98e-05	0.00123123	Yes	OK	1255.28	1063.6	1399.04	1109.23	1091.9	989.666	1178.59	1455.8	1452.91	1508.88
ENSG00000009780	FAM76A	chr1:27725979-27763122	+	protein_coding	0.394479	0.133824	2.94774	0.00320105	0.0394716	Yes	OK	632.435	536.491	704.393	601.351	531.817	476.304	537.705	799.859	742.12	737.89
ENSG00000122861	PLAU	chr10:73909177-73917497	+	protein_coding	0.394252	0.115879	3.40226	0.000668307	0.0109394	Yes	OK	11545.8	9787.69	12864.5	8976.65	9957.87	10428.5	16182.7	11719.6	12669.7	10885.7
ENSG00000137801	THBS1	chr15:39581079-39599466	+	protein_coding	0.393819	0.122873	3.20509	0.0013502	0.0193845	Yes	OK	1207.15	1023.79	1344.67	1021.99	1047.73	1001.66	1026.11	1440.97	1331.16	1580.43
ENSG00000134297	PLEKHA8P1	chr12:45173064-45216041	-	transcribed_processed_pseudogene	0.393207	0.114805	3.42499	0.00061482	0.0102805	Yes	OK	426.327	361.493	474.953	336.508	390.47	357.5	415.03	505.908	450.285	528.59
ENSG00000177197	PCNPP5	chr13:48328084-48328564	-	processed_pseudogene	0.393178	0.108655	3.61859	0.00029621	0.00555716	Yes	OK	286.316	242.924	318.861	244.072	243.823	240.877	316.432	321.862	328.538	308.611
ENSG00000187583	PLEKHN1	chr1:966497-975865	+	protein_coding	0.392561	0.119345	3.2893	0.00100438	0.0154323	Yes	OK	833.918	707.292	928.887	691.71	684.648	745.519	1145.35	914.124	870.133	785.944
ENSG00000091844	RGS17	chr6:153004459-153131249	-	protein_coding	0.391348	0.122089	3.20544	0.00134855	0.0193787	Yes	OK	1079.88	916.757	1202.22	1042.76	924.937	782.577	977.957	1229.88	1247.01	1354.04
ENSG00000138376	BARD1	chr2:214725646-214809711	-	protein_coding	0.390724	0.114453	3.41384	0.00064054	0.0105954	Yes	OK	983.394	835.115	1094.6	892.16	862.215	750.969	901.142	1217.67	1051.86	1207.75
ENSG00000164164	OTUD4	chr4:145110838-145180161	-	protein_coding	0.389585	0.108802	3.58067	0.000342715	0.00629283	Yes	OK	3488.76	2963.99	3882.33	2956.9	3066.34	2868.72	3045.08	4175.49	3915.6	4393.17
ENSG00000114529	C3orf52	chr3:112086335-112131004	+	protein_coding	0.388093	0.113941	3.40609	0.000659015	0.010833	Yes	OK	349.078	296.539	388.482	264.844	320.68	304.093	394.393	421.3	358.079	380.158
ENSG00000158122	AAED1	chr9:96639577-96655303	-	protein_coding	0.386029	0.127913	3.01791	0.00254527	0.0325686	Yes	OK	1147.26	976.477	1275.34	1012.64	976.175	940.618	943.563	1389.5	1298.93	1469.37
ENSG00000160886	LY6K	chr8:142700111-142705127	+	protein_coding	0.385205	0.134705	2.85963	0.00424136	0.0490218	Yes	OK	294.515	250.414	327.592	223.3	250.007	277.935	392.1	292.206	319.586	306.475
ENSG00000165379	LRFN5	chr14:41607570-41904549	+	protein_coding	0.384524	0.125966	3.0526	0.00226869	0.029765	Yes	OK	312.958	266.736	347.624	264.844	250.89	284.474	296.941	351.519	338.385	403.65
ENSG00000114268	PFKFB4	chr3:48517684-48562015	-	protein_coding	0.381858	0.117415	3.2522	0.00114514	0.01699	Yes	OK	269.759	230.348	299.317	243.033	204.953	243.057	301.527	307.906	296.311	291.525
ENSG00000106100	NOD1	chr7:30424527-30478784	-	protein_coding	0.381181	0.109264	3.48863	0.0004855	0.00847388	Yes	OK	317.286	270.688	352.234	275.23	263.258	273.575	370.317	355.88	363.451	319.29
ENSG00000169255	B3GALNT1	chr3:161083883-161105384	-	protein_coding	0.380409	0.0911958	4.17134	3.03e-05	0.000802722	Yes	OK	1488.21	1269.88	1651.96	1333.57	1255.33	1220.73	1411.33	1700.9	1763.54	1732.07
ENSG00000268205	AC005261.1	chr19:57304305-57308562	+	lincRNA	0.379583	0.127066	2.98728	0.0028147	0.0354481	Yes	OK	399.799	340.779	444.065	385.322	356.9	280.115	418.469	411.705	443.123	502.961
ENSG00000189343	RPS2P46	chr17:19445970-19446852	-	processed_pseudogene	0.379562	0.110737	3.42761	0.000608929	0.010204	Yes	OK	2688.05	2293.02	2984.32	2215.34	2341.05	2322.66	3729.54	2734.52	2832.41	2640.81
ENSG00000180611	MB21D2	chr3:192796815-192918161	-	protein_coding	0.379328	0.100659	3.76844	0.000164273	0.00344252	Yes	OK	662.668	565.944	735.211	541.112	576.871	579.848	624.838	782.414	774.347	759.247
ENSG00000103642	LACTB	chr15:63121800-63142061	+	protein_coding	0.378816	0.0723072	5.23898	1.61e-07	6.89e-06	Yes	OK	1595.85	1361.58	1771.56	1287.87	1417	1379.86	1879.1	1737.53	1759.96	1709.64
ENSG00000215784	FAM72D	chr1:145096000-145112696	+	protein_coding	0.377913	0.106032	3.56414	0.000365048	0.00663235	Yes	OK	399.645	341.19	443.486	360.395	356.9	306.273	433.374	445.723	476.246	418.6
ENSG00000225422	RBMS1P1	chr12:66234079-66235234	-	processed_pseudogene	0.37562	0.0925929	4.05668	4.98e-05	0.00123123	Yes	OK	488.431	417.982	541.268	433.098	395.771	425.077	514.775	560.861	546.966	542.472
ENSG00000151466	SCLT1	chr4:128864921-129093607	-	protein_coding	0.374208	0.103109	3.62923	0.000284271	0.0053721	Yes	OK	631.045	539.919	699.39	598.236	539.767	481.754	631.717	757.118	696.464	712.262
ENSG00000166128	RAB8B	chr15:63189469-63267782	+	protein_coding	0.373601	0.0915648	4.08018	4.5e-05	0.00113789	Yes	OK	973.439	832.692	1079	818.42	894.901	784.757	959.614	1073.75	1153.91	1128.73
ENSG00000163867	ZMYM6	chr1:34986165-35031968	-	protein_coding	0.372924	0.11918	3.1291	0.00175343	0.0241042	Yes	OK	365.166	312.388	404.749	338.585	334.815	263.766	378.342	443.978	398.363	398.311
ENSG00000104419	NDRG1	chr8:133237171-133302022	-	protein_coding	0.371604	0.114954	3.23263	0.00122655	0.0180087	Yes	OK	334.803	286.553	370.992	311.581	289.761	258.316	377.196	402.11	338.385	366.275
ENSG00000086065	CHMP5	chr9:33264879-33282069	+	protein_coding	0.370445	0.111762	3.31457	0.000917831	0.0143871	Yes	OK	2481.33	2125.1	2748.5	2067.86	2233.28	2074.16	3393.62	2506.86	2730.36	2363.17
ENSG00000261461	UBE2MP1	chr16:35169692-35170241	-	processed_pseudogene	0.369251	0.0673602	5.48173	4.21e-08	1.99e-06	Yes	OK	2142.63	1836.39	2372.31	1837.29	1837.51	1834.37	2505.08	2333.28	2423.3	2227.55
ENSG00000115594	IL1R1	chr2:102064544-102179874	+	protein_coding	0.368815	0.107897	3.41822	0.000630317	0.010472	Yes	OK	648.742	556.76	717.729	625.239	504.431	540.61	625.984	768.457	716.159	760.315
ENSG00000139263	LRIG3	chr12:58872149-58920522	-	protein_coding	0.367706	0.114125	3.22197	0.00127311	0.0184311	Yes	OK	342.216	293.752	378.565	308.465	295.945	276.845	329.043	381.176	410.001	394.04
ENSG00000155893	PXYLP1	chr3:141228726-141367753	+	protein_coding	0.367083	0.12521	2.93175	0.00337062	0.0410433	Yes	OK	269.63	230.814	298.742	203.566	263.258	225.618	304.967	276.505	301.682	311.815
ENSG00000166801	FAM111A	chr11:59142748-59155039	+	protein_coding	0.365431	0.073619	4.96381	6.91e-07	2.64e-05	Yes	OK	1992.21	1710.86	2203.22	1723.04	1644.92	1764.61	2116.42	2310.61	2064.33	2321.52
ENSG00000131791	PRKAB2	chr1:147155106-147172550	-	protein_coding	0.365076	0.0896765	4.07103	4.68e-05	0.00117049	Yes	OK	1272.09	1092.84	1406.53	1080.15	1105.15	1093.21	1202.67	1485.45	1460.07	1477.92
ENSG00000113070	HBEGF	chr5:140332843-140346631	-	protein_coding	0.364711	0.0857818	4.25162	2.12e-05	0.000583508	Yes	OK	1595.93	1369.76	1765.56	1259.83	1523.01	1326.46	1874.51	1672.11	1803.83	1711.78
ENSG00000028137	TNFRSF1B	chr1:12167003-12209228	+	protein_coding	0.364465	0.115202	3.16369	0.00155782	0.0219394	Yes	OK	470.675	404.639	520.202	419.596	350.716	443.606	556.048	556.499	461.027	507.233
ENSG00000127989	MTERF1	chr7:91692008-91880720	-	protein_coding	0.363952	0.123724	2.94165	0.0032647	0.040075	Yes	OK	314.926	270.349	348.358	278.346	280.926	251.776	311.846	328.84	343.756	408.99
ENSG00000174796	THAP6	chr4:75513946-75550473	+	protein_coding	0.363825	0.109887	3.3109	0.000929963	0.0145332	Yes	OK	436.939	375.653	482.903	409.21	379.869	337.881	428.788	505.036	518.32	479.468
ENSG00000101132	PFDN4	chr20:54207847-54228052	+	protein_coding	0.363622	0.117879	3.0847	0.00203757	0.0273567	Yes	OK	813.977	698.624	900.492	732.215	750.021	613.636	1076.56	784.158	888.037	853.219
ENSG00000132294	EFR3A	chr8:131904088-132013642	+	protein_coding	0.363268	0.0901762	4.02842	5.62e-05	0.00135658	Yes	OK	3999.19	3436.98	4420.84	3461.67	3617.59	3231.67	3739.86	4519.16	4670.25	4754.11
ENSG00000164647	STEAP1	chr7:90154375-90164829	+	protein_coding	0.362579	0.125698	2.88453	0.00391994	0.0462357	Yes	OK	1224.37	1051.9	1353.71	998.098	1139.61	1018	1707.13	1218.54	1350.85	1138.34
ENSG00000076053	RBM7	chr11:114400030-114414203	+	protein_coding	0.361657	0.110929	3.26027	0.00111306	0.0165709	Yes	OK	856.993	736.599	947.289	785.184	810.976	613.636	855.283	916.741	980.242	1036.89
ENSG00000148400	NOTCH1	chr9:136494433-136545786	-	protein_coding	0.36079	0.0988973	3.64813	0.000264154	0.00508472	Yes	OK	1656.79	1425.23	1830.46	1246.32	1476.19	1553.16	1840.12	1966.94	1603.3	1911.47
ENSG00000165029	ABCA1	chr9:104781002-104928237	-	protein_coding	0.359968	0.099111	3.63196	0.000281273	0.00532841	Yes	OK	740.352	637.599	817.417	664.706	596.306	651.784	719.997	827.771	805.679	916.222
ENSG00000163053	SLC16A14	chr2:230034974-230068999	-	protein_coding	0.359444	0.0776668	4.62802	3.69e-06	0.000120732	Yes	OK	1038.2	894.006	1146.35	896.315	902.852	882.852	1071.97	1134.8	1226.42	1152.22
ENSG00000228285	LYPLA2P1	chr6:33365548-33366243	-	processed_pseudogene	0.358549	0.112314	3.19238	0.00141107	0.0201096	Yes	OK	386.515	332.476	427.044	321.967	346.299	329.162	479.234	386.409	448.494	394.04
ENSG00000050405	LIMA1	chr12:50175788-50283546	-	protein_coding	0.358108	0.09754	3.6714	0.000241228	0.0047254	Yes	OK	3780.74	3256.75	4173.73	3213.44	3455.93	3100.88	3413.11	4452.87	4446.45	4382.49
ENSG00000166532	RIMKLB	chr12:8681600-8783095	+	protein_coding	0.357894	0.100696	3.55419	0.000379146	0.00684048	Yes	OK	492.757	424.993	543.581	449.715	400.188	425.077	484.966	573.944	545.176	570.236
ENSG00000123992	DNPEP	chr2:219373527-219400022	-	protein_coding	0.357368	0.0932292	3.83321	0.00012648	0.00277506	Yes	OK	2202.74	1897.77	2431.47	1925.57	1800.4	1967.34	2832.98	2369.05	2345.42	2178.43
ENSG00000160219	GAB3	chrX:154675249-154751583	-	protein_coding	0.356552	0.109368	3.26011	0.00111369	0.0165709	Yes	OK	457.855	395.075	504.94	404.017	364.851	416.357	448.278	531.204	480.722	559.558
ENSG00000008735	MAPK8IP2	chr22:50600685-50613981	+	protein_coding	0.354278	0.0751891	4.71182	2.46e-06	8.38e-05	Yes	OK	2726.22	2352.51	3006.5	2370.09	2220.91	2466.53	3220.5	3082.55	2955.05	2767.89
ENSG00000198604	BAZ1A	chr14:34752731-34875647	-	protein_coding	0.353624	0.118668	2.97994	0.00288302	0.0360586	Yes	OK	3494.3	3016.12	3852.93	3055.57	3029.24	2963.55	2868.52	4260.1	3998.85	4284.25
ENSG00000157227	MMP14	chr14:22836557-22849027	+	protein_coding	0.353607	0.0993613	3.5588	0.000372551	0.00672931	Yes	OK	5240.7	4522.43	5779.4	4213.61	4588.47	4765.22	6885.83	5427.18	5724.79	5079.8
ENSG00000138760	SCARB2	chr4:76158733-76234536	-	protein_coding	0.353536	0.0741035	4.77084	1.83e-06	6.52e-05	Yes	OK	4520.16	3901.31	4984.3	3857.37	4037.21	3809.34	4438.07	5082.63	5134.86	5281.63
ENSG00000197977	ELOVL2	chr6:10980759-11044314	-	protein_coding	0.353312	0.0950864	3.71569	0.000202647	0.00409885	Yes	OK	5168.65	4461.74	5698.83	4527.27	4536.34	4321.61	4639.85	6042.12	6042.59	6070.77
ENSG00000027697	IFNGR1	chr6:137197484-137219449	-	protein_coding	0.352571	0.0994932	3.54367	0.000394603	0.00709463	Yes	OK	780.535	673.556	860.769	736.37	665.213	619.086	956.174	786.775	885.351	814.776
ENSG00000054793	ATP9A	chr20:51596514-51768634	-	protein_coding	0.351899	0.0998974	3.5226	0.000427331	0.00756495	Yes	OK	1285.34	1110.47	1416.48	1142.46	1136.07	1052.88	1175.15	1547.38	1443.06	1500.34
ENSG00000161692	DBF4B	chr17:44708608-44752264	+	protein_coding	0.351438	0.110025	3.19417	0.00140233	0.0200035	Yes	OK	672.483	580.38	741.561	554.614	589.239	597.287	890.824	673.382	708.997	693.04
ENSG00000127863	TNFRSF19	chr13:23570370-23676104	+	protein_coding	0.350639	0.108511	3.23136	0.00123202	0.0180549	Yes	OK	353.087	305.175	389.022	286.655	317.147	311.723	362.291	420.427	369.717	403.65
ENSG00000204217	BMPR2	chr2:202376936-202567751	+	protein_coding	0.35032	0.10831	3.23441	0.00121894	0.017914	Yes	OK	7130.65	6162.92	7856.46	6373.91	6479.86	5634.99	6228.89	8507.11	7866.11	8823.71
ENSG00000186076	AC012085.1	chr12:93640822-93641586	-	processed_pseudogene	0.347028	0.0923485	3.75781	0.000171404	0.00355485	Yes	OK	1835.55	1588.44	2020.89	1507.01	1564.53	1693.77	2330.82	1957.34	1958.69	1836.72
ENSG00000050327	ARHGEF5	chr7:144355288-144380632	+	protein_coding	0.346599	0.110213	3.14481	0.00166192	0.0231952	Yes	OK	511.929	443.877	562.968	443.484	424.923	463.225	472.355	599.24	618.582	561.693
ENSG00000159256	MORC3	chr21:36320189-36386148	+	protein_coding	0.345446	0.0943071	3.66299	0.000249285	0.0048587	Yes	OK	877.218	760.173	965.002	730.138	776.523	773.858	830.06	1033.62	982.928	1013.4
ENSG00000189266	PNRC2	chr1:23959109-23963462	+	protein_coding	0.345001	0.101036	3.41462	0.000638718	0.0105777	Yes	OK	3391.86	2938.64	3731.77	2806.31	3134.36	2875.26	3029.03	4098.73	3960.36	3838.95
ENSG00000134107	BHLHE40	chr3:4979116-4985323	+	protein_coding	0.344936	0.0990518	3.48237	0.000496987	0.00864524	Yes	OK	2422.83	2098.84	2665.82	2215.34	2016.84	2064.35	3079.48	2666.49	2669.48	2247.84
ENSG00000122674	CCZ1	chr7:5898725-5926550	+	protein_coding	0.344505	0.100708	3.42083	0.000624306	0.0104055	Yes	OK	452.273	391.719	497.689	407.133	407.255	360.77	514.775	496.314	523.691	455.976
ENSG00000163347	CLDN1	chr3:190305701-190322475	-	protein_coding	0.343942	0.0885352	3.8848	0.000102415	0.00232249	Yes	OK	1854.81	1607.75	2040.1	1600.49	1697.93	1524.83	1759.86	2169.3	2135.05	2096.21
ENSG00000165169	DYNLT3	chrX:37836757-37847637	-	protein_coding	0.342277	0.0988085	3.46405	0.000532115	0.00919451	Yes	OK	1118.23	969.536	1229.75	988.751	1060.98	858.873	1109.8	1178.42	1336.53	1294.24
ENSG00000050344	NFE2L3	chr7:26152240-26187125	+	protein_coding	0.341868	0.0617463	5.53665	3.08e-08	1.48e-06	Yes	OK	4168.44	3616.73	4582.22	3679.77	3572.54	3597.89	4416.29	4751.18	4776.78	4384.63
ENSG00000164953	TMEM67	chr8:93754844-93819234	+	protein_coding	0.340699	0.109948	3.09872	0.00194358	0.0262993	Yes	OK	321.657	279.23	353.478	280.423	292.411	264.855	340.508	384.665	354.499	334.24
ENSG00000164114	MAP9	chr4:155342658-155376970	-	protein_coding	0.339686	0.10745	3.16135	0.00157042	0.0220768	Yes	OK	525.174	455.657	577.311	438.291	507.964	420.717	514.775	579.178	580.984	634.308
ENSG00000155329	ZCCHC10	chr5:132996985-133026604	-	protein_coding	0.338987	0.100819	3.36233	0.000772882	0.0124672	Yes	OK	477.544	414.31	524.97	391.554	447.009	404.368	570.953	525.97	519.215	483.74
ENSG00000198959	TGM2	chr20:38127387-38166578	-	protein_coding	0.33877	0.0583095	5.80986	6.25e-09	3.31e-07	Yes	OK	30390.1	26397	33384.8	25277.5	26669.5	27244.1	35589.4	32895.4	32618.3	32436.2
ENSG00000250697	AC010343.3	chr5:32925639-33297910	-	lincRNA	0.337858	0.0915487	3.69047	0.000223837	0.00443507	Yes	OK	629.959	547.171	692.05	569.155	560.086	512.272	653.5	670.765	691.093	752.84
ENSG00000100906	NFKBIA	chr14:35401511-35404749	-	protein_coding	0.337283	0.104012	3.24274	0.00118385	0.0174975	Yes	OK	1960.86	1703.85	2153.62	1696.04	1703.23	1712.3	2624.32	2037.59	2046.42	1906.13
ENSG00000090339	ICAM1	chr19:10270835-10286615	+	protein_coding	0.336759	0.0888045	3.79214	0.000149356	0.00320014	Yes	OK	4899.96	4259.92	5380	4125.33	4087.57	4566.85	6162.39	5195.16	5361.34	4801.09
ENSG00000135736	CCDC102A	chr16:57512178-57536599	-	protein_coding	0.335995	0.104242	3.22322	0.00126758	0.0183875	Yes	OK	563.482	489.902	618.667	494.375	457.61	517.722	677.577	613.196	538.91	644.986
ENSG00000169756	LIMS1	chr2:108534355-108687246	+	protein_coding	0.335438	0.117055	2.86565	0.00416152	0.048387	Yes	OK	8231.85	7160.94	9035.03	7582.84	7590.31	6309.66	6945.45	9880.91	9337.82	9975.93
ENSG00000104998	IL27RA	chr19:14031748-14053216	+	protein_coding	0.335166	0.0913591	3.66866	0.000243824	0.00477023	Yes	OK	1042.38	906.644	1144.18	899.431	879.883	940.618	1302.41	1079.85	1140.48	1053.98
ENSG00000163512	AZI2	chr3:28315003-28349127	-	protein_coding	0.334763	0.0896306	3.73492	0.000187778	0.00383953	Yes	OK	750.561	652.915	823.796	717.675	626.342	614.726	844.964	776.308	816.421	857.49
ENSG00000171729	TMEM51	chr1:15152532-15220480	+	protein_coding	0.333404	0.09365	3.56011	0.000370703	0.00671154	Yes	OK	2101.28	1828.94	2305.53	1774.97	1843.69	1868.16	2719.48	2192.85	2203.98	2105.82
ENSG00000109046	WSB1	chr17:27294076-27315926	+	protein_coding	0.333153	0.0833257	3.9982	6.38e-05	0.00152532	Yes	OK	1336.36	1162.72	1466.6	1139.35	1258.87	1089.94	1598.21	1442.71	1423.37	1402.1
ENSG00000148943	LIN7C	chr11:27494576-27506773	-	protein_coding	0.333039	0.0879614	3.7862	0.00015297	0.00325511	Yes	OK	2011.14	1750.93	2206.3	1777.05	1841.92	1633.82	2013.24	2247.8	2086.71	2477.43
ENSG00000164430	CGAS	chr6:73413515-73452276	-	protein_coding	0.332988	0.0628717	5.29631	1.18e-07	5.16e-06	Yes	OK	3725.49	3243.96	4086.65	3280.95	3377.3	3073.63	3941.64	4239.16	4053.46	4112.32
ENSG00000075234	TTC38	chr22:46267961-46294008	+	protein_coding	0.332698	0.0895878	3.71366	0.000204286	0.00412663	Yes	OK	767.527	667.976	842.19	611.737	697.899	694.292	916.047	820.793	818.211	813.708
ENSG00000031003	FAM13B	chr5:137937960-138051961	-	protein_coding	0.330767	0.112739	2.93392	0.00334707	0.0408432	Yes	OK	919.692	801.911	1008.03	761.296	868.398	776.037	808.277	1108.64	1069.76	1045.43
ENSG00000105339	DENND3	chr8:141117278-141195808	+	protein_coding	0.330628	0.0711215	4.64878	3.34e-06	0.000110361	Yes	OK	1941.96	1692.42	2129.12	1645.15	1720.9	1711.21	2281.52	2168.43	2031.21	2035.34
ENSG00000196639	HRH1	chr3:11137093-11263557	+	protein_coding	0.330477	0.0814943	4.05521	5.01e-05	0.00123505	Yes	OK	726.101	632.751	796.113	663.668	630.759	603.827	800.251	789.392	772.556	822.251
ENSG00000134152	KATNBL1	chr15:34140674-34210096	-	protein_coding	0.330234	0.0908464	3.63508	0.000277898	0.00528381	Yes	OK	797.535	694.833	874.561	695.864	759.738	628.895	830.06	895.807	854.019	918.358
ENSG00000198818	SFT2D1	chr6:166319728-166342591	-	protein_coding	0.329226	0.0854039	3.85493	0.000115764	0.00256897	Yes	OK	1644.14	1433.57	1802.06	1324.22	1501.81	1474.69	1975.41	1691.3	1857.54	1684.01
ENSG00000164251	F2RL1	chr5:76818933-76835315	+	protein_coding	0.328521	0.0653933	5.02377	5.07e-07	1.98e-05	Yes	OK	12410.1	10828.3	13596.5	11520.2	10790	10174.6	12759.3	14056.4	13978.5	13591.7
ENSG00000171928	TVP23B	chr17:18780995-18806714	+	protein_coding	0.328165	0.0851948	3.85193	0.000117189	0.00259687	Yes	OK	1034.46	902.71	1133.27	931.627	932.888	843.614	1054.77	1096.43	1231.79	1150.08
ENSG00000132967	HMGB1P5	chr3:22381819-22382929	+	transcribed_processed_pseudogene	0.327748	0.113087	2.89818	0.00375329	0.0449181	Yes	OK	3822.24	3336.61	4186.45	3258.1	3409.99	3341.76	3194.13	4501.71	4712.33	4337.64
ENSG00000021355	SERPINB1	chr6:2832332-2842006	-	protein_coding	0.327624	0.0755607	4.3359	1.45e-05	0.000417815	Yes	OK	1176.86	1027.09	1289.19	1023.02	1023.88	1034.35	1375.79	1264.77	1310.57	1205.61
ENSG00000204138	PHACTR4	chr1:28369582-28500369	+	protein_coding	0.3272	0.068523	4.77505	1.8e-06	6.4e-05	Yes	OK	5630.19	4915.67	6166.07	4857.55	4972.75	4916.72	5569.66	6479.99	6206.41	6408.22
ENSG00000146242	TPBG	chr6:82363206-82370828	+	protein_coding	0.326489	0.106167	3.07523	0.00210339	0.0280465	Yes	OK	2383.24	2080.65	2610.19	2055.4	2055.71	2130.83	3199.86	2286.18	2525.36	2429.38
ENSG00000129515	SNX6	chr14:34561094-34630183	-	protein_coding	0.325264	0.0698431	4.65707	3.21e-06	0.000106461	Yes	OK	1931.99	1687.91	2115.05	1712.66	1759.77	1591.31	2010.95	2121.33	2198.61	2129.31
ENSG00000185650	ZFP36L1	chr14:68787660-68796253	-	protein_coding	0.323613	0.0751635	4.30546	1.67e-05	0.000469806	Yes	OK	1762.58	1540.79	1928.93	1478.97	1580.43	1562.97	2083.18	1931.17	1914.83	1786.53
ENSG00000127824	TUBA4A	chr2:219249711-219278170	-	protein_coding	0.322705	0.107937	2.98975	0.00279203	0.0352327	Yes	OK	488.516	427.28	534.443	425.827	417.856	438.156	606.494	530.332	540.7	460.247
ENSG00000183474	GTF2H2C	chr5:69560208-69594723	+	protein_coding	0.322236	0.0980454	3.2866	0.00101406	0.0155271	Yes	OK	519.164	454.146	567.927	453.87	486.762	421.807	526.24	612.324	563.975	569.168
ENSG00000146574	CCZ1B	chr7:6794134-6826770	-	protein_coding	0.321481	0.0830334	3.8717	0.000108079	0.00242616	Yes	OK	714.299	625.185	781.134	660.552	616.625	598.377	800.251	784.158	795.832	744.297
ENSG00000131016	AKAP12	chr6:151239999-151358557	+	protein_coding	0.321228	0.102338	3.1389	0.00169585	0.0234651	Yes	OK	62094.9	54350.1	67903.5	54670	53821.3	54559.1	53400.1	75422.2	68106.7	74684.9
ENSG00000232150	ST13P4	chr13:50172089-50173181	+	processed_pseudogene	0.319502	0.0979442	3.26208	0.00110597	0.0165352	Yes	OK	831.769	729.255	908.655	772.721	712.034	703.011	820.888	996.116	979.347	838.269
ENSG00000196776	CD47	chr3:108043094-108091862	-	protein_coding	0.3195	0.0822937	3.88244	0.000103413	0.00234172	Yes	OK	4236.46	3711.09	4630.49	3710.93	3884.38	3537.95	4021.89	4769.5	4959.4	4771.19
ENSG00000153250	RBMS1	chr2:160272151-160493794	-	protein_coding	0.319253	0.0763594	4.18092	2.9e-05	0.000774902	Yes	OK	4305.11	3771.44	4705.37	3892.69	3947.99	3473.64	4301.64	5023.32	4772.3	4724.21
ENSG00000118503	TNFAIP3	chr6:137867188-137883312	+	protein_coding	0.317388	0.111039	2.85836	0.00425836	0.0491816	Yes	OK	402.517	352.901	439.729	331.315	366.618	360.77	460.89	489.336	413.582	395.108
ENSG00000125962	ARMCX5	chrX:102599168-102604159	+	protein_coding	0.316746	0.0944983	3.35187	0.000802689	0.0128812	Yes	OK	473.797	415.559	517.476	398.824	410.789	437.066	499.87	499.803	519.215	551.015
ENSG00000204682	CASC10	chr10:21492658-21497262	-	protein_coding	0.316034	0.0905312	3.49088	0.000481429	0.00842176	Yes	OK	487.209	427.336	532.113	437.252	424.04	420.717	554.902	525.098	538.014	510.436
ENSG00000172954	LCLAT1	chr2:30447226-30644225	+	protein_coding	0.315941	0.0815354	3.87489	0.000106673	0.00240411	Yes	OK	937.798	822.283	1024.43	800.763	873.699	792.387	1046.75	1081.6	973.081	996.312
ENSG00000151414	NEK7	chr1:198156963-198322420	+	protein_coding	0.315888	0.0822823	3.83908	0.000123498	0.00272503	Yes	OK	4487.4	3936.71	4900.42	4173.11	4084.92	3552.12	4401.38	5015.47	4996.1	5188.72
ENSG00000103226	NOMO3	chr16:16232495-16294814	+	protein_coding	0.315836	0.0840408	3.75813	0.00017119	0.00355485	Yes	OK	1260.98	1106.95	1376.51	1031.33	1106.92	1182.59	1259.99	1456.67	1433.21	1356.18
ENSG00000059758	CDK17	chr12:96278261-96400560	-	protein_coding	0.3141	0.0771607	4.07072	4.69e-05	0.00117049	Yes	OK	5131.56	4505.36	5601.2	4434.84	4760.73	4320.52	4967.75	5768.23	5723	5945.84
ENSG00000225178	RPSAP58	chr19:23827162-23828049	+	processed_pseudogene	0.314077	0.0897151	3.50083	0.000463818	0.00815039	Yes	OK	2618.4	2298.4	2858.39	2363.86	2287.17	2244.19	3313.36	2677.83	2853.89	2588.49
ENSG00000187953	PMS2CL	chr7:6710128-6753862	+	transcribed_unprocessed_pseudogene	0.314028	0.101985	3.07917	0.00207577	0.0277596	Yes	OK	468.821	411.413	511.876	394.669	427.574	411.997	488.405	532.076	466.398	560.626
ENSG00000148110	MFSD14B	chr9:94374551-94461042	+	protein_coding	0.313911	0.0891172	3.52245	0.00042758	0.00756495	Yes	OK	2164.76	1900.27	2363.12	2012.81	1903.76	1784.23	2682.79	2248.68	2376.75	2144.26
ENSG00000184937	WT1	chr11:32387775-32435630	-	protein_coding	0.31281	0.0984082	3.17869	0.0014794	0.0209108	Yes	OK	821.641	722.538	895.968	728.061	635.176	804.376	912.607	887.084	953.386	830.794
ENSG00000213189	BTF3L4P2	chr2:159003975-159004320	+	processed_pseudogene	0.312749	0.0888457	3.52013	0.00043133	0.00762262	Yes	OK	720.695	633.071	786.413	686.517	640.477	572.219	778.468	796.37	808.364	762.451
ENSG00000167528	ZNF641	chr12:48337180-48351414	-	protein_coding	0.311564	0.105533	2.95229	0.00315429	0.0390117	Yes	OK	1065.87	937.157	1162.4	967.979	921.403	922.089	958.467	1222.03	1144.96	1324.14
ENSG00000103966	EHD4	chr15:41895939-41972578	-	protein_coding	0.311021	0.0672191	4.62698	3.71e-06	0.000121086	Yes	OK	5669.54	4984.67	6183.2	4845.09	5017.81	5091.11	5766.85	6553.26	5946.8	6465.88
ENSG00000143742	SRP9	chr1:225777813-225790466	+	protein_coding	0.310746	0.0823038	3.7756	0.000159622	0.00335077	Yes	OK	3590.88	3156.67	3916.55	3285.1	3387.02	2797.88	4018.45	3782.1	4159.09	3706.54
ENSG00000113583	C5orf15	chr5:133955502-133968787	-	protein_coding	0.309351	0.0964584	3.20709	0.00134083	0.0193082	Yes	OK	1619.86	1424.56	1766.33	1516.36	1460.29	1297.03	2012.09	1659.9	1801.14	1592.18
ENSG00000114405	C3orf14	chr3:62318973-62336213	+	protein_coding	0.309162	0.0927947	3.33168	0.000863229	0.0136274	Yes	OK	626.173	550.948	682.592	594.081	520.332	538.43	724.583	639.364	705.416	661.004
ENSG00000138166	DUSP5	chr10:110497838-110511544	+	protein_coding	0.308504	0.0618543	4.98759	6.11e-07	2.35e-05	Yes	OK	3171.02	2791.05	3456	2662.98	2802.2	2907.96	3478.46	3562.29	3420.55	3362.69
ENSG00000175643	RMI2	chr16:11249619-11351762	+	protein_coding	0.307596	0.0892477	3.44654	0.000567815	0.00967154	Yes	OK	773.598	680.679	843.287	650.166	689.948	701.921	938.977	806.837	825.373	801.962
ENSG00000163545	NUAK2	chr1:205302059-205321791	-	protein_coding	0.306307	0.0981085	3.12212	0.00179552	0.0245957	Yes	OK	1335.06	1175.35	1454.84	1199.59	1200.56	1125.91	1724.32	1376.42	1351.75	1366.86
ENSG00000085491	SLC25A24	chr1:108134036-108200849	-	protein_coding	0.306193	0.097652	3.13555	0.0017153	0.0236638	Yes	OK	2543.16	2240.67	2770.02	2285.97	2349.89	2086.15	2292.98	2963.05	2840.46	2983.6
ENSG00000165359	INTS6L	chrX:135520643-135582510	+	protein_coding	0.306109	0.0816126	3.75076	0.000176302	0.00363702	Yes	OK	897.542	791.176	977.317	800.763	788.008	784.757	949.295	986.521	1057.23	916.222
ENSG00000205423	CNEP1R1	chr16:50024410-50037088	+	protein_coding	0.305428	0.0912325	3.34779	0.000814574	0.0130449	Yes	OK	713.647	629.091	777.064	620.046	626.342	640.885	752.099	854.811	708.997	792.351
ENSG00000090776	EFNB1	chrX:68828997-68842147	+	protein_coding	0.305353	0.105324	2.89919	0.00374129	0.0448364	Yes	OK	412.065	363.619	448.399	375.974	326.864	388.019	424.202	459.679	432.381	477.333
ENSG00000010818	HIVEP2	chr6:142751467-142956698	-	protein_coding	0.304833	0.100659	3.02837	0.00245877	0.0316528	Yes	OK	1987.76	1752.51	2164.2	1716.81	1792.45	1748.26	1789.67	2374.28	2096.55	2396.27
ENSG00000183161	FANCF	chr11:22622519-22626787	-	protein_coding	0.304611	0.0882838	3.45036	0.000559845	0.00956726	Yes	OK	658.563	580.483	717.123	607.583	562.736	571.129	776.175	702.166	715.264	674.886
ENSG00000277161	PIGW	chr17:36535020-36539310	+	protein_coding	0.302739	0.0932586	3.24623	0.00116943	0.0173009	Yes	OK	667.499	588.53	726.725	560.846	632.526	572.219	706.239	669.893	777.928	752.84
ENSG00000138050	THUMPD2	chr2:39736060-39779267	-	protein_coding	0.302614	0.10001	3.02585	0.00247935	0.0318826	Yes	OK	402.576	354.846	438.373	356.241	373.685	334.612	463.183	430.894	444.018	415.397
ENSG00000232533	AC093673.1	chr7:143379692-143380495	-	antisense	0.30255	0.0982165	3.08044	0.00206695	0.0277031	Yes	OK	439.268	387.691	477.951	388.438	378.986	395.648	501.017	458.807	506.682	445.297
ENSG00000121931	LRIF1	chr1:110947185-110964079	-	protein_coding	0.299582	0.0962927	3.11116	0.00186355	0.025371	Yes	OK	953.68	842.383	1037.15	774.798	919.637	832.714	920.633	1067.64	1029.48	1130.86
ENSG00000135698	MPHOSPH6	chr16:82147798-82170226	-	protein_coding	0.299387	0.103578	2.89045	0.00384687	0.0456931	Yes	OK	736.699	650.644	801.241	651.204	688.181	612.546	877.066	775.435	864.762	687.701
ENSG00000082213	C5orf22	chr5:31532266-31555058	+	protein_coding	0.298872	0.0739635	4.04081	5.33e-05	0.00130309	Yes	OK	1219.87	1078.01	1326.26	1097.8	1105.15	1031.08	1269.17	1387.76	1290.88	1357.25
ENSG00000197971	MBP	chr18:76978827-77133683	-	protein_coding	0.294767	0.0897126	3.28569	0.00101735	0.0155393	Yes	OK	5519.67	4887.05	5994.13	4887.67	4970.1	4803.37	5001	6215.7	6173.29	6586.55
ENSG00000110218	PANX1	chr11:94128928-94181972	+	protein_coding	0.294405	0.088059	3.34327	0.000827962	0.0132049	Yes	OK	4457.6	3947.6	4840.1	3953.96	4019.55	3869.29	4083.8	5320.76	4948.66	5007.19
ENSG00000102699	PARP4	chr13:24420926-24512810	-	protein_coding	0.294269	0.0570531	5.1578	2.5e-07	1.04e-05	Yes	OK	2579.98	2284.88	2801.31	2284.93	2253.6	2316.12	2767.63	2795.58	2815.4	2826.62
ENSG00000228532	AC005000.1	chrX:115718942-115719229	-	processed_pseudogene	0.293332	0.0863329	3.39768	0.000679595	0.0111125	Yes	OK	1146.82	1016.63	1244.46	1056.26	983.243	1010.37	1120.12	1244.71	1373.23	1239.78
ENSG00000213859	KCTD11	chr17:7351889-7354944	+	protein_coding	0.292068	0.0961725	3.03692	0.00239008	0.0310171	Yes	OK	726.648	643.657	788.891	670.938	643.127	616.906	897.703	781.541	750.176	726.144
ENSG00000112320	SOBP	chr6:107489958-107660167	+	protein_coding	0.291419	0.0893781	3.26052	0.00111206	0.0165709	Yes	OK	2157.09	1912.11	2340.83	1921.42	1822.49	1992.41	2685.08	2280.95	2104.61	2292.69
ENSG00000078401	EDN1	chr6:12290363-12297194	+	protein_coding	0.291313	0.0967264	3.01172	0.00259771	0.0332122	Yes	OK	2285.73	2026.18	2480.39	2054.36	2008.89	2015.3	2945.34	2391.73	2396.45	2188.04
ENSG00000151881	TMEM267	chr5:43444252-43483893	-	protein_coding	0.290153	0.100822	2.87787	0.00400367	0.0469028	Yes	OK	669.868	594.636	726.291	627.317	600.723	555.869	676.43	760.607	809.259	658.869
ENSG00000197406	DIO3	chr14:101561351-101563452	+	protein_coding	0.289839	0.0985007	2.9425	0.0032557	0.0400428	Yes	OK	549.589	487.932	595.832	472.565	473.511	517.722	591.59	661.17	549.652	580.915
ENSG00000140548	ZNF710	chr15:90001392-90082206	+	protein_coding	0.28958	0.0812043	3.56607	0.00036237	0.00659141	Yes	OK	905.371	803.534	981.749	799.725	802.142	808.736	987.129	1064.15	932.797	942.919
ENSG00000244716	BX679664.3	chr1:108992282-108992836	+	processed_pseudogene	0.287822	0.0742713	3.87527	0.000106506	0.00240411	Yes	OK	5891.6	5232.16	6386.18	5337.38	5197.14	5161.96	5646.47	6444.23	6782.02	6671.98
ENSG00000134369	NAV1	chr1:201622885-201826969	+	protein_coding	0.287303	0.0850813	3.37681	0.000733325	0.0119158	Yes	OK	4833.02	4292.84	5238.16	4245.81	4296.94	4335.78	4628.39	5682.75	4903.9	5737.6
ENSG00000146674	IGFBP3	chr7:45912245-45921874	-	protein_coding	0.286178	0.0720297	3.97306	7.1e-05	0.00168021	Yes	OK	1851.91	1645.32	2006.85	1700.19	1642.27	1593.49	2149.67	2027.99	1964.96	1884.77
ENSG00000189067	LITAF	chr16:11547722-11636381	-	protein_coding	0.285675	0.0997698	2.86335	0.00419194	0.0486563	Yes	OK	388.759	345.302	421.352	327.16	357.784	350.961	419.616	398.621	431.486	435.686
ENSG00000164305	CASP3	chr4:184627696-184649509	-	protein_coding	0.285177	0.0830546	3.43361	0.0005956	0.0100566	Yes	OK	1470.48	1307.7	1592.58	1397.96	1306.57	1218.55	1460.63	1686.94	1666.86	1555.87
ENSG00000168003	SLC3A2	chr11:62856102-62888875	+	protein_coding	0.283967	0.0597936	4.74911	2.04e-06	7.16e-05	Yes	OK	8340.15	7417.32	9032.27	7343.97	7441.9	7466.09	9686.71	8617.89	8953.78	8870.7
ENSG00000078237	TIGAR	chr12:4307763-4354593	+	protein_coding	0.283744	0.0843424	3.36419	0.00076769	0.0123964	Yes	OK	692.764	616.246	750.153	630.432	602.49	615.816	733.755	764.096	707.207	795.554
ENSG00000067715	SYT1	chr12:78863993-79452008	+	protein_coding	0.28287	0.0952458	2.96989	0.00297902	0.0371696	Yes	OK	1508.27	1342.51	1632.59	1364.73	1384.31	1278.5	1365.47	1741.89	1702.67	1720.32
ENSG00000105819	PMPCB	chr7:103297422-103329511	+	protein_coding	0.281449	0.0966631	2.91164	0.00359531	0.0433952	Yes	OK	1482.86	1321.22	1604.09	1384.46	1224.42	1354.8	1514.52	1631.99	1837.84	1432
ENSG00000135931	ARMC9	chr2:231198546-231374837	+	protein_coding	0.280347	0.0708842	3.955	7.65e-05	0.0017986	Yes	OK	1381.79	1231.51	1494.5	1190.24	1213.81	1290.49	1429.68	1513.36	1544.22	1490.73
ENSG00000224578	HNRNPA1P48	chr16:51553436-51647132	+	protein_coding	0.27895	0.0784993	3.55353	0.000380098	0.00684969	Yes	OK	6895.49	6146.91	7456.93	6224.35	6222.79	5993.58	6468.51	7709.87	7978.9	7670.43
ENSG00000143515	ATP8B2	chr1:154325553-154351307	+	protein_coding	0.277665	0.0764665	3.63119	0.000282114	0.00533782	Yes	OK	1285.06	1146.19	1389.22	1119.61	1125.47	1193.48	1357.45	1433.99	1297.14	1468.31
ENSG00000157224	CLDN12	chr7:90383721-90513402	+	protein_coding	0.277131	0.0948955	2.92038	0.00349601	0.0423612	Yes	OK	949.59	846.874	1026.63	787.261	896.668	856.693	926.365	995.244	1029.48	1155.42
ENSG00000122417	ODF2L	chr1:86346824-86396342	-	protein_coding	0.276142	0.0923486	2.99022	0.00278781	0.035208	Yes	OK	2323.78	2074.28	2510.9	2151.99	2093.7	1977.15	2107.25	2698.76	2592.49	2645.09
ENSG00000100201	DDX17	chr22:38483440-38507660	-	protein_coding	0.27478	0.0577418	4.75878	1.95e-06	6.88e-05	Yes	OK	11724.3	10470	12665.1	10444.2	10366	10599.7	11879.9	13301.9	12616	12862.4
ENSG00000128000	ZNF780B	chr19:40028260-40056209	-	protein_coding	0.274445	0.091471	3.00035	0.00269671	0.0341965	Yes	OK	2996.73	2676.41	3236.97	2596.51	2823.4	2609.32	2742.41	3389.59	3251.36	3564.51
ENSG00000151692	RNF144A	chr2:6917392-7068286	+	protein_coding	0.273183	0.0901191	3.03135	0.00243464	0.0314378	Yes	OK	1207.86	1079.97	1303.78	1090.53	992.96	1156.43	1183.18	1362.46	1257.75	1411.71
ENSG00000253570	RNF5P1	chr8:38600661-38601200	-	processed_pseudogene	0.272852	0.0939065	2.90557	0.00366582	0.0440409	Yes	OK	862.815	771.191	931.533	696.903	828.645	788.027	893.117	950.759	1015.16	867.101
ENSG00000147509	RGS20	chr8:53851808-53959303	+	protein_coding	0.272734	0.0643415	4.23886	2.25e-05	0.000613326	Yes	OK	2714.68	2425.32	2931.71	2444.87	2538.94	2292.14	3032.47	2888.04	2910.29	2896.03
ENSG00000139211	AMIGO2	chr12:47075707-47079951	-	protein_coding	0.272718	0.0569609	4.78782	1.69e-06	6.03e-05	Yes	OK	3214.72	2873.31	3470.78	2849.93	2895.84	2874.17	3371.83	3448.03	3579.9	3483.35
ENSG00000163481	RNF25	chr2:218663864-218672411	-	protein_coding	0.27238	0.0891164	3.05645	0.00223973	0.0294783	Yes	OK	1326.3	1185.53	1431.88	1239.05	1098.97	1218.55	1610.82	1363.34	1420.68	1332.69
ENSG00000156136	DCK	chr4:70992538-71030914	+	protein_coding	0.272162	0.092732	2.93493	0.00333628	0.0407586	Yes	OK	1014.49	906.762	1095.29	1021.99	903.735	794.566	1086.87	1126.95	1065.29	1102.03
ENSG00000102804	TSC22D1	chr13:44432143-44577147	-	protein_coding	0.269125	0.0923112	2.91541	0.00355224	0.042942	Yes	OK	1442.96	1291.16	1556.81	1338.76	1288.9	1245.8	1785.09	1581.4	1434.11	1426.66
ENSG00000169436	COL22A1	chr8:138588235-138914006	-	protein_coding	0.268908	0.0793449	3.3891	0.000701221	0.011442	Yes	OK	1389.7	1243.93	1499.03	1200.63	1318.06	1213.1	1492.73	1479.35	1622.99	1401.03
ENSG00000104067	TJP1	chr15:29699367-29968865	-	protein_coding	0.268696	0.0741807	3.62219	0.000292125	0.00548714	Yes	OK	4911.65	4398.09	5296.82	4477.42	4263.37	4453.5	4690.3	5487.36	5453.55	5556.07
ENSG00000140931	CMTM3	chr16:66603874-66613892	+	protein_coding	0.268001	0.0922199	2.90611	0.00365958	0.0439999	Yes	OK	1823.87	1632.84	1967.15	1636.84	1606.05	1655.62	2311.33	1877.09	1853.06	1827.11
ENSG00000233830	EIF4HP1	chr7:27458163-27458849	-	processed_pseudogene	0.267879	0.0681204	3.93244	8.41e-05	0.0019613	Yes	OK	1988.85	1781.63	2144.28	1836.25	1738.56	1770.06	2032.73	2095.16	2245.16	2204.06
ENSG00000267809	NDUFV2P1	chr19:53223973-53224879	-	processed_pseudogene	0.266237	0.0833414	3.19453	0.00140057	0.0199967	Yes	OK	978.587	877.076	1054.72	918.126	868.398	844.704	983.69	1010.94	1091.25	1133
ENSG00000156508	EEF1A1	chr6:73515750-73523797	-	protein_coding	0.266028	0.0545354	4.87808	1.07e-06	3.95e-05	Yes	OK	137422	123170	148111	126122	124768	118619	150394	147192	153868	140988
ENSG00000110700	RPS13	chr11:17074389-17077787	-	protein_coding	0.265972	0.072934	3.64675	0.000265574	0.0051011	Yes	OK	9372.51	8399.69	10102.1	8518.63	8751.12	7929.31	11015.5	9304.35	10297.5	9791.19
ENSG00000122786	CALD1	chr7:134744252-134970728	+	protein_coding	0.26552	0.0882423	3.00899	0.00262122	0.0334852	Yes	OK	4406.77	3951.26	4748.4	3935.27	4023.08	3895.45	3989.79	5144.57	5017.59	4841.67
ENSG00000177855	CACYBPP2	chr2:183607442-183608119	-	processed_pseudogene	0.264191	0.0885072	2.98496	0.00283612	0.0356155	Yes	OK	559.914	502.32	603.11	514.109	480.579	512.272	616.813	568.711	620.373	606.544
ENSG00000173852	DPY19L1	chr7:34928876-35038271	-	protein_coding	0.264122	0.0885755	2.98189	0.00286475	0.0358879	Yes	OK	9623.7	8632.84	10366.8	8798.01	8954.31	8146.21	8767.22	10985.2	10375.4	11339.6
ENSG00000101665	SMAD7	chr18:48919853-48950711	-	protein_coding	0.262271	0.0711123	3.68813	0.000225907	0.004464	Yes	OK	1550.27	1391.56	1669.31	1378.23	1367.53	1428.91	1788.53	1621.52	1663.28	1603.92
ENSG00000109814	UGDH	chr4:39498755-39528311	-	protein_coding	0.261639	0.083162	3.14614	0.0016544	0.0231319	Yes	OK	6600.68	5927.8	7105.33	5899.27	5970.13	5914.02	6069.53	7679.34	7147.27	7525.2
ENSG00000113845	TIMMDC1	chr3:119498532-119525090	+	protein_coding	0.261201	0.0808789	3.22953	0.00123994	0.0181368	Yes	OK	2153.23	1934.43	2317.33	1912.07	1892.28	1998.95	2329.67	2263.5	2574.59	2101.55
ENSG00000104312	RIPK2	chr8:89757747-89791063	+	protein_coding	0.260747	0.0714113	3.65135	0.00026087	0.00504023	Yes	OK	1448.81	1301.81	1559.05	1262.94	1312.76	1329.73	1553.5	1653.8	1547.8	1481.12
ENSG00000149196	HIKESHI	chr11:86302211-86345931	+	protein_coding	0.260453	0.0730988	3.56303	0.000366593	0.00664487	Yes	OK	1489.77	1338.03	1603.58	1339.8	1395.8	1278.5	1548.91	1533.43	1659.7	1672.27
ENSG00000129968	ABHD17A	chr19:1876810-1885547	-	protein_coding	0.259508	0.0837747	3.09769	0.00195033	0.0263676	Yes	OK	2481.33	2229.95	2669.87	2267.27	2202.36	2220.21	3004.95	2590.6	2702.6	2381.32
ENSG00000119048	UBE2B	chr5:134371179-134391992	+	protein_coding	0.259294	0.0839206	3.08975	0.00200325	0.0269424	Yes	OK	1302.81	1170.29	1402.19	1230.75	1240.32	1039.8	1431.97	1394.74	1338.32	1443.74
ENSG00000122643	NT5C3A	chr7:33014113-33062797	-	protein_coding	0.257965	0.0784962	3.28634	0.001015	0.0155271	Yes	OK	1055.16	949.125	1134.68	1008.48	936.421	902.47	1094.9	1100.79	1195.09	1147.95
ENSG00000164543	STK17A	chr7:43582758-43626786	+	protein_coding	0.257934	0.0805715	3.20131	0.00136804	0.0195683	Yes	OK	4286.52	3855.67	4609.66	3794.02	4030.15	3742.85	4029.92	4971.86	4766.04	4670.81
ENSG00000141655	TNFRSF11A	chr18:62325287-62391292	+	protein_coding	0.256459	0.0571327	4.48883	7.16e-06	0.000221606	Yes	OK	3239.89	2915.83	3482.94	2812.54	2940.89	2994.07	3466.99	3523.04	3462.63	3479.08
ENSG00000107262	BAG1	chr9:33247820-33264720	-	protein_coding	0.256183	0.0626691	4.08787	4.35e-05	0.00111228	Yes	OK	2840.39	2556.06	3053.64	2568.47	2611.38	2488.33	3199.86	3031.96	3069.64	2913.12
ENSG00000068697	LAPTM4A	chr2:20032650-20052028	-	protein_coding	0.255523	0.0739095	3.45724	0.000545735	0.00936735	Yes	OK	5476.52	4930.37	5886.13	5120.32	4952.43	4718.35	6263.28	5628.67	6250.28	5402.3
ENSG00000135318	NT5E	chr6:85449584-85495791	+	protein_coding	0.255029	0.0624755	4.08207	4.46e-05	0.00113482	Yes	OK	26131.1	23531.4	28080.9	23479.7	24255.1	22859.3	25672.2	28746.9	28974.9	28929.4
ENSG00000118246	FASTKD2	chr2:206765357-206792509	+	protein_coding	0.254671	0.082951	3.07014	0.00213958	0.0284154	Yes	OK	1758.93	1584.29	1889.92	1625.41	1644.04	1483.41	1683.05	1992.23	1896.03	1988.35
ENSG00000134070	IRAK2	chr3:10164865-10243743	+	protein_coding	0.254261	0.0721552	3.52381	0.000425389	0.00755199	Yes	OK	1678.9	1512.03	1804.06	1518.44	1498.27	1519.38	1957.06	1753.23	1793.08	1712.84
ENSG00000116514	RNF19B	chr1:32936445-32964685	-	protein_coding	0.254217	0.0625534	4.06399	4.82e-05	0.0012009	Yes	OK	3076.2	2770.57	3305.42	2698.29	2773.04	2840.38	3476.16	3251.77	3166.32	3327.45
ENSG00000088832	FKBP1A	chr20:1368978-1393172	-	protein_coding	0.251834	0.0768802	3.27568	0.00105409	0.0159594	Yes	OK	21199.1	19115.2	22761.9	19508.1	19967	17870.7	24335.4	21483.7	24430	20798.7
ENSG00000197822	OCLN	chr5:69492292-69558104	+	protein_coding	0.251616	0.0825326	3.04869	0.00229843	0.0300284	Yes	OK	1373.03	1238.94	1473.6	1271.25	1222.65	1222.91	1304.71	1555.23	1552.27	1482.19
ENSG00000171314	PGAM1	chr10:97426160-97433441	+	protein_coding	0.250951	0.0818909	3.06446	0.00218064	0.0288536	Yes	OK	10095	9106.96	10836	9586.31	9216.68	8517.88	9481.49	11421.3	11680.6	10760.8
ENSG00000105971	CAV2	chr7:116287380-116508541	+	protein_coding	0.249477	0.0663436	3.76038	0.000169653	0.00353269	Yes	OK	7629.24	6885.97	8186.69	7215.18	7177.76	6264.98	8072.45	8341.38	8243.88	8089.03
ENSG00000136436	CALCOCO2	chr17:48830988-48866522	+	protein_coding	0.247392	0.0612627	4.03821	5.39e-05	0.0013155	Yes	OK	4175.8	3773.33	4477.66	3803.37	3709.47	3807.16	4397.94	4547.94	4716.8	4247.94
ENSG00000110047	EHD1	chr11:64851642-64888296	-	protein_coding	0.247331	0.0594652	4.15926	3.19e-05	0.000842061	Yes	OK	19433.3	17557.2	20840.4	17148.4	17344.1	18179.1	21973.7	21403.4	20210	19774.6
ENSG00000067955	CBFB	chr16:67029116-67101058	+	protein_coding	0.247152	0.0702521	3.51808	0.000434686	0.00766449	Yes	OK	4178.22	3774.92	4480.69	3696.39	4056.65	3571.73	4193.87	4611.62	4629.07	4488.21
ENSG00000161011	SQSTM1	chr5:179806398-179838078	+	protein_coding	0.246038	0.0705328	3.48828	0.000486137	0.00847549	Yes	OK	16369.8	14797.3	17549.1	14835.4	14566.7	14989.9	19305.8	17541.9	17460	15888.7
ENSG00000125977	EIF2S2	chr20:34088298-34112332	-	protein_coding	0.245744	0.0857338	2.86636	0.0041522	0.0483454	Yes	OK	5379.54	4864.17	5766.07	4974.91	4886.18	4731.43	4973.48	5936.57	6450.8	5703.43
ENSG00000225022	UBE2D3P1	chr20:5292388-5292831	-	processed_pseudogene	0.244624	0.0727966	3.36037	0.000778372	0.0125298	Yes	OK	1366.29	1236.19	1463.85	1270.21	1239.43	1198.93	1410.18	1482.83	1554.96	1407.44
ENSG00000174977	AC026271.1	chr17:18650195-18651542	+	processed_pseudogene	0.244588	0.0796095	3.07235	0.00212379	0.0282699	Yes	OK	1271.47	1150.23	1362.4	1176.74	1168.76	1105.2	1233.63	1402.59	1369.65	1443.74
ENSG00000213699	SLC35F6	chr2:26764284-26781231	+	protein_coding	0.244126	0.0756782	3.22584	0.00125602	0.018303	Yes	OK	3104.84	2808.77	3326.89	2760.61	2903.79	2761.91	3048.52	3395.69	3215.55	3647.8
ENSG00000137936	BCAR3	chr1:93561786-93847150	-	protein_coding	0.243358	0.0624565	3.89643	9.76e-05	0.00222675	Yes	OK	3205.38	2900.59	3433.97	2775.15	2920.57	3006.06	3586.23	3378.25	3437.56	3333.85
ENSG00000196878	LAMB3	chr1:209614870-209652466	-	protein_coding	0.242798	0.0817897	2.96856	0.00299194	0.0372709	Yes	OK	1343.88	1217.09	1438.98	1180.89	1219.11	1251.25	1342.54	1599.72	1412.62	1401.03
ENSG00000020577	SAMD4A	chr14:54567097-54793315	+	protein_coding	0.242143	0.0705782	3.43084	0.000601705	0.0101376	Yes	OK	1227.85	1112.16	1314.61	1093.65	1106.04	1136.81	1259.99	1308.38	1372.34	1317.74
ENSG00000089060	SLC8B1	chr12:113298759-113359493	-	protein_coding	0.240348	0.0678361	3.54306	0.000395508	0.00710268	Yes	OK	1253.82	1136.2	1342.03	1126.88	1112.22	1169.51	1365.47	1319.72	1337.43	1345.5
ENSG00000153975	ZUP1	chr6:116635618-116668794	-	protein_coding	0.238055	0.0831871	2.86169	0.00421393	0.0488501	Yes	OK	739.542	670.217	791.536	633.548	711.15	665.953	800.251	785.03	761.814	819.047
ENSG00000120526	NUDCD1	chr8:109240919-109334385	-	protein_coding	0.236824	0.0641096	3.69405	0.000220708	0.00438424	Yes	OK	2424.14	2200	2592.25	2310.89	2181.16	2107.94	2577.31	2564.43	2679.33	2547.91
ENSG00000143367	TUFT1	chr1:151540305-151583583	+	protein_coding	0.234914	0.0782234	3.00312	0.00267228	0.0339366	Yes	OK	1217.77	1106.03	1301.57	1148.7	1107.8	1061.6	1347.13	1288.32	1370.55	1200.27
ENSG00000228672	PROB1	chr5:139390592-139395713	-	protein_coding	0.234635	0.0763881	3.07162	0.00212903	0.0283154	Yes	OK	901.481	819.122	963.25	832.96	786.241	838.164	941.27	969.949	939.063	1002.72
ENSG00000089639	GMIP	chr19:19629476-19643667	-	protein_coding	0.233952	0.0778696	3.0044	0.00266103	0.0338824	Yes	OK	1147.35	1043.01	1225.6	1073.92	967.341	1087.76	1270.31	1249.07	1214.78	1168.24
ENSG00000198898	CAPZA2	chr7:116811070-116922049	+	protein_coding	0.233559	0.0596276	3.91697	8.97e-05	0.00206975	Yes	OK	4904.52	4456.18	5240.77	4520	4632.64	4215.89	5252.08	5086.12	5311.21	5313.66
ENSG00000196937	FAM3C	chr7:121348851-121396364	-	protein_coding	0.232256	0.0754291	3.07913	0.00207606	0.0277596	Yes	OK	2625.73	2387.32	2804.55	2483.3	2500.95	2177.7	2641.52	2806.92	2955.95	2813.81
ENSG00000165891	E2F7	chr12:77021247-77065580	-	protein_coding	0.232168	0.081003	2.86616	0.00415483	0.0483454	Yes	OK	1691.66	1538.01	1806.89	1529.86	1651.99	1432.18	1658.97	1906.75	1793.08	1868.75
ENSG00000172974	AC007318.1	chr2:65205108-65205988	+	processed_pseudogene	0.23	0.0556618	4.13211	3.59e-05	0.000940028	Yes	OK	7245.27	6594.56	7733.31	6423.76	6674.21	6685.69	7429.27	7820.65	8040.67	7642.66
ENSG00000103257	SLC7A5	chr16:87830023-87869488	-	protein_coding	0.229017	0.0593515	3.85866	0.000114011	0.00253368	Yes	OK	26259.2	23909.8	28021.3	23577.3	23835.5	24316.6	26341.8	30034.4	28093.1	27615.9
ENSG00000170234	PWWP2A	chr5:160061801-160119423	-	protein_coding	0.228317	0.0755645	3.02148	0.0025154	0.0322129	Yes	OK	994.294	905.217	1061.1	893.199	946.139	876.312	1053.63	1099.91	1018.74	1072.13
ENSG00000117758	STX12	chr1:27773183-27824452	+	protein_coding	0.228148	0.068476	3.3318	0.00086287	0.0136274	Yes	OK	1572.68	1432.2	1678.04	1458.2	1477.07	1361.34	1622.29	1661.65	1714.31	1713.91
ENSG00000116459	ATP5PB	chr1:111448864-111462773	+	protein_coding	0.2281	0.0602551	3.78558	0.00015335	0.00325867	Yes	OK	4340.11	3952.56	4630.77	4123.26	3980.67	3753.75	4740.74	4492.12	4618.33	4671.88
ENSG00000109079	TNFAIP1	chr17:28335602-28347009	+	protein_coding	0.228093	0.0574265	3.97191	7.13e-05	0.00168576	Yes	OK	2727.21	2484.17	2909.49	2455.26	2476.22	2521.03	2881.13	2950.84	2851.21	2954.76
ENSG00000135535	CD164	chr6:109366514-109382812	-	protein_coding	0.226916	0.0615448	3.68701	0.0002269	0.00446726	Yes	OK	19214.5	17510.4	20492.5	18000	17956.3	16574.7	19106.3	20933.3	21166.1	20764.5
ENSG00000110274	CEP164	chr11:117314557-117413268	+	protein_coding	0.226789	0.0597386	3.79635	0.000146842	0.00315497	Yes	OK	3342.24	3046.07	3564.37	2911.21	3104.33	3122.68	3509.41	3673.94	3523.5	3550.63
ENSG00000149231	CCDC82	chr11:96352769-96389956	-	protein_coding	0.226739	0.0784951	2.88858	0.00386991	0.0457846	Yes	OK	1289.58	1175.47	1375.16	1153.89	1222.65	1149.89	1294.39	1499.41	1346.38	1360.45
ENSG00000105321	CCDC9	chr19:47255980-47273701	+	protein_coding	0.226077	0.0781575	2.89258	0.00382094	0.0454475	Yes	OK	1317.56	1200.36	1405.46	1123.77	1250.03	1227.27	1496.17	1333.68	1358.91	1433.07
ENSG00000120889	TNFRSF10B	chr8:23020133-23069179	-	protein_coding	0.22598	0.0679759	3.32442	0.000886029	0.0139167	Yes	OK	1448.31	1320.37	1544.27	1302.41	1285.37	1373.32	1592.48	1502.02	1529.89	1552.67
ENSG00000164615	CAMLG	chr5:134738501-134752160	+	protein_coding	0.223941	0.0740781	3.02304	0.00250251	0.0320743	Yes	OK	1049.3	957.49	1118.15	959.67	937.305	975.496	1115.54	1058.05	1157.49	1141.54
ENSG00000243547	HNRNPKP4	chr3:96349554-96350939	+	processed_pseudogene	0.222342	0.0690909	3.21811	0.00129037	0.0186462	Yes	OK	2013.67	1838.5	2145.05	1838.33	1791.57	1885.6	2270.05	2027.12	2193.24	2089.8
ENSG00000155090	KLF10	chr8:102648779-102655902	-	protein_coding	0.221368	0.0596439	3.71149	0.00020604	0.00415127	Yes	OK	3209.08	2931.7	3417.12	2984.95	2947.96	2862.18	3305.34	3553.57	3450.1	3359.48
ENSG00000115520	COQ10B	chr2:197453423-197475308	+	protein_coding	0.219703	0.0757859	2.899	0.00374358	0.0448364	Yes	OK	1378.8	1260.43	1467.59	1311.76	1255.33	1214.19	1477.83	1412.18	1578.24	1402.1
ENSG00000196141	SPATS2L	chr2:200305881-200482263	+	protein_coding	0.219578	0.0452241	4.85533	1.2e-06	4.41e-05	Yes	OK	18256.2	16688.8	19431.8	16785.9	16680.7	16599.8	19066.2	19516.7	19595	19549.3
ENSG00000197930	ERO1A	chr14:52639916-52695900	-	protein_coding	0.217043	0.0722766	3.00295	0.00267378	0.0339366	Yes	OK	4062.76	3718.08	4321.27	3693.27	3821.66	3639.31	3887.75	4316.79	4526.12	4554.42
ENSG00000137522	RNF121	chr11:71928701-71997597	+	protein_coding	0.214786	0.0747399	2.87378	0.00405598	0.0474439	Yes	OK	2319.35	2125.24	2464.94	2130.18	2083.1	2162.44	2224.19	2634.21	2460.9	2540.44
ENSG00000259330	INAFM2	chr15:40323664-40326715	+	protein_coding	0.214537	0.0594651	3.60778	0.000308826	0.00576599	Yes	OK	3270.38	2996.16	3476.04	2910.17	3017.75	3060.55	3503.68	3576.25	3490.38	3333.85
ENSG00000026025	VIM	chr10:17228259-17237593	+	protein_coding	0.213264	0.0495841	4.30106	1.7e-05	0.000478356	Yes	OK	68366	62660.9	72644.8	62773.2	63940.8	61268.8	74914.1	70540.2	73887	71237.9
ENSG00000114354	TFG	chr3:100709331-100748966	+	protein_coding	0.208737	0.0666279	3.13288	0.00173102	0.0238595	Yes	OK	4330.35	3975.67	4596.36	3944.62	4057.53	3924.87	4960.87	4289.75	4582.52	4552.28
ENSG00000139990	DCAF5	chr14:69050881-69153150	-	protein_coding	0.207916	0.0706832	2.94152	0.00326606	0.040075	Yes	OK	1681.82	1545.43	1784.1	1534.02	1569.83	1532.46	1650.95	1864.88	1829.79	1790.8
ENSG00000101558	VAPA	chr18:9914002-9960021	+	protein_coding	0.207625	0.0587383	3.53474	0.00040817	0.00727124	Yes	OK	4958.87	4556.38	5260.75	4545.97	4614.08	4509.08	4988.39	5306.8	5509.95	5237.85
ENSG00000116044	NFE2L2	chr2:177227595-177392697	-	protein_coding	0.205932	0.062666	3.28618	0.00101555	0.0155271	Yes	OK	3491.34	3209.35	3702.83	3222.79	3334.9	3070.36	3835.01	3759.42	3674.79	3542.09
ENSG00000142733	MAP3K6	chr1:27355184-27366892	-	protein_coding	0.205433	0.0616925	3.32995	0.000868604	0.0136822	Yes	OK	2409.99	2216.31	2555.25	2236.11	2155.54	2257.27	2614	2601.07	2453.74	2552.18
ENSG00000064726	BTBD1	chr15:83016422-83067354	-	protein_coding	0.205172	0.0598481	3.42821	0.00060757	0.0102018	Yes	OK	4342.69	3994.17	4604.08	4052.63	4058.42	3871.47	4349.79	4722.39	4676.52	4667.61
ENSG00000103512	NOMO1	chr16:14833681-14896160	+	protein_coding	0.204733	0.0548173	3.73482	0.000187849	0.00383953	Yes	OK	11678.6	10743.6	12379.9	10638.4	10659.3	10933.2	11891.4	12739.3	12838	12050.8
ENSG00000120314	WDR55	chr5:140664676-140674124	+	protein_coding	0.201525	0.0697274	2.89018	0.0038502	0.0456931	Yes	OK	1541.91	1420	1633.35	1403.15	1402.87	1453.98	1712.86	1647.69	1537.95	1634.89
ENSG00000112183	RBM24	chr6:17281346-17293875	+	protein_coding	0.2012	0.0648878	3.10073	0.00193041	0.0261726	Yes	OK	3766.34	3469.52	3988.95	3391.04	3648.51	3369.01	3786.86	4182.47	3947.83	4038.64
ENSG00000158470	B4GALT5	chr20:49632945-49713878	-	protein_coding	0.201057	0.0617193	3.25761	0.00112355	0.0167016	Yes	OK	4391.37	4046.4	4650.1	3936.31	4065.48	4137.41	4473.61	4803.51	4851.08	4472.19
ENSG00000137575	SDCBP	chr8:58552924-58582860	+	protein_coding	0.196784	0.0646625	3.04325	0.00234041	0.0304744	Yes	OK	5122.88	4729.05	5418.25	4968.68	4532.81	4685.65	5195.9	5567.61	5679.14	5230.37
ENSG00000150961	SEC24D	chr4:118722823-118838683	-	protein_coding	0.196261	0.0642447	3.0549	0.00225135	0.0295876	Yes	OK	2269.23	2095.02	2399.88	2115.64	2063.66	2105.76	2289.54	2394.34	2384.81	2530.82
ENSG00000166471	TMEM41B	chr11:9280654-9314780	-	protein_coding	0.196194	0.0608433	3.22458	0.00126156	0.0183618	Yes	OK	3879.63	3581.22	4103.43	3710.93	3662.64	3370.1	4091.83	4105.71	4179.68	4036.5
ENSG00000160209	PDXK	chr21:43719094-43762307	+	protein_coding	0.195769	0.06074	3.22306	0.00126828	0.0183875	Yes	OK	6454.83	5960.39	6825.67	6074.79	5738.67	6067.7	6654.24	7099.29	6499.14	7050
ENSG00000124226	RNF114	chr20:49936336-49953892	+	protein_coding	0.195308	0.0611993	3.19135	0.0014161	0.0201513	Yes	OK	2968.39	2741.51	3138.55	2711.79	2690.89	2821.86	3253.74	3121.8	3177.95	3000.68
ENSG00000162434	JAK1	chr1:64833229-64966504	-	protein_coding	0.194113	0.0635468	3.05464	0.00225327	0.0295878	Yes	OK	8588.14	7935.61	9077.54	7642.04	8070.89	8093.9	8407.22	9539.86	9051.35	9311.72
ENSG00000111252	SH2B3	chr12:111405948-111451623	+	protein_coding	0.193455	0.0643443	3.00656	0.00264221	0.0337257	Yes	OK	3457.43	3195.61	3653.79	3017.14	3172.35	3397.34	3591.96	3620.73	3637.19	3765.27
ENSG00000197712	FAM114A1	chr4:38867677-38945739	+	protein_coding	0.191863	0.0668465	2.8702	0.00410217	0.0478762	Yes	OK	1641.44	1518.1	1733.95	1564.14	1480.61	1509.57	1750.69	1775.04	1653.43	1756.63
ENSG00000131732	ZCCHC9	chr5:81301590-81313297	+	protein_coding	0.190681	0.0644966	2.95645	0.003112	0.03855	Yes	OK	2266.42	2096.87	2393.58	2129.14	2172.32	1989.14	2330.82	2459.76	2382.12	2401.61
ENSG00000164548	TRA2A	chr7:23504780-23532041	-	protein_coding	0.19025	0.065987	2.88314	0.00393734	0.0463354	Yes	OK	3413.71	3159.14	3604.64	3252.91	3264.22	2960.28	3480.75	3581.48	3782.21	3574.12
ENSG00000157557	ETS2	chr21:38805307-38824955	+	protein_coding	0.189941	0.0481626	3.94375	8.02e-05	0.00187831	Yes	OK	17599.9	16289.9	18582.5	16495.1	16252.2	16122.4	18938.9	18194.4	18957.6	18239
ENSG00000143390	RFX5	chr1:151340640-151347357	-	protein_coding	0.182261	0.0596354	3.05626	0.00224114	0.0294783	Yes	OK	2206.29	2048.87	2324.36	2004.5	2040.69	2101.4	2329.67	2335.03	2340.05	2292.69
ENSG00000108654	DDX5	chr17:64499616-64508199	-	protein_coding	0.181295	0.0553574	3.27499	0.00105667	0.0159827	Yes	OK	9419.5	8750.09	9921.56	8625.6	8828.86	8795.82	9935.5	9627.09	10464.9	9658.78
ENSG00000086061	DNAJA1	chr9:33025211-33039907	+	protein_coding	0.177755	0.0515485	3.4483	0.000564133	0.00961936	Yes	OK	17043.3	15855.8	17934	15985.1	15771.6	15810.7	17986.2	17934.5	18650.6	17164.8
ENSG00000103353	UBFD1	chr16:23557362-23574389	+	protein_coding	0.173456	0.056685	3.06	0.0022134	0.0291875	Yes	OK	5126.2	4778.02	5387.34	4679.95	4725.39	4928.71	5166.09	5391.41	5490.25	5501.61
ENSG00000100219	XBP1	chr22:28794555-28800597	-	protein_coding	0.170376	0.0569207	2.99321	0.00276057	0.0349208	Yes	OK	2625.17	2449.8	2756.71	2451.1	2442.65	2455.64	2709.16	2764.18	2742.89	2810.6
ENSG00000132475	H3F3B	chr17:75776434-75785893	-	protein_coding	0.146724	0.0506852	2.89481	0.0037939	0.0453404	Yes	OK	20307.7	19137.7	21185.2	19226.6	19164.8	19021.6	20733.2	21556.1	21970	20481.5
ENSG00000102181	CD99L2	chrX:150766337-150898816	-	protein_coding	-0.14616	0.0510914	-2.86076	0.00422623	0.0489197	Yes	OK	9169.53	9704.69	8768.17	9715.1	9440.19	9958.78	8647.99	8951.09	8818.6	8654.99
ENSG00000103187	COTL1	chr16:84565594-84618077	-	protein_coding	-0.158144	0.0508427	-3.11046	0.00186796	0.0254088	Yes	OK	23909.5	25417.3	22778.7	24921.3	25573.1	25757.5	23503.1	22351.6	23258.2	22002.2
ENSG00000213866	YBX1P10	chr9:35971344-35972318	-	processed_pseudogene	-0.159747	0.0531461	-3.00581	0.00264871	0.0337809	Yes	OK	6274.73	6674.59	5974.84	6619.02	6771.39	6633.38	6032.84	6139.81	5965.6	5761.1
ENSG00000143612	C1orf43	chr1:154206706-154220637	-	protein_coding	-0.160172	0.055567	-2.8825	0.0039453	0.0463939	Yes	OK	7927.71	8433.28	7548.53	8516.55	8646.88	8136.4	7710.16	7223.15	7651.26	7609.56
ENSG00000143321	HDGF	chr1:156742107-156766925	-	protein_coding	-0.160439	0.0467871	-3.42913	0.000605512	0.0101797	Yes	OK	24298.6	25853.9	23132.1	25637.9	25567.8	26355.8	23193.5	22921.1	23684.3	22729.4
ENSG00000073111	MCM2	chr3:127598223-127622436	+	protein_coding	-0.1611	0.0556829	-2.89317	0.0038138	0.0454475	Yes	OK	7870.35	8377.11	7490.28	8333.75	8100.93	8696.63	7362.77	7754.35	7531.31	7312.69
ENSG00000160877	NACC1	chr19:13118103-13141141	+	protein_coding	-0.161705	0.0541994	-2.98352	0.00284955	0.0357551	Yes	OK	10204.4	10862.4	9710.87	10534.6	10752.1	11300.5	9738.3	9527.65	9548.19	10029.3
ENSG00000105220	GPI	chr19:34359480-34402413	+	protein_coding	-0.165263	0.0560653	-2.94768	0.00320163	0.0394716	Yes	OK	19234.7	20503.8	18282.9	20083.5	20116.3	21311.6	17277.6	18816.3	18459	18578.6
ENSG00000129245	FXR2	chr17:7591230-7614871	-	protein_coding	-0.166337	0.0574612	-2.89477	0.00379442	0.0453404	Yes	OK	3240.08	3455	3078.89	3430.51	3448.86	3485.63	3086.36	2963.93	3171.69	3093.59
ENSG00000109919	MTCH2	chr11:47617315-47642623	-	protein_coding	-0.167458	0.0535764	-3.12559	0.00177446	0.0243502	Yes	OK	5640.2	6016.64	5357.87	6116.34	5949.81	5983.77	5514.62	5185.56	5396.26	5335.02
ENSG00000130695	CEP85	chr1:26234153-26279038	+	protein_coding	-0.168383	0.057523	-2.92723	0.00341998	0.0415371	Yes	OK	3469.54	3702.72	3294.65	3607.07	3705.93	3795.17	3327.12	3236.07	3388.33	3227.07
ENSG00000143569	UBAP2L	chr1:154220179-154271510	+	protein_coding	-0.169622	0.0558315	-3.03811	0.00238065	0.0309206	Yes	OK	9186.55	9809.12	8719.63	9573.85	9710.51	10143	8286.84	8890.9	8864.26	8836.53
ENSG00000196642	RABL6	chr9:136807943-136841187	+	protein_coding	-0.169981	0.0562175	-3.02363	0.00249765	0.0320383	Yes	OK	7294.05	7789.34	6922.58	7897.54	7632.72	7837.76	6624.43	7152.5	6786.5	7126.89
ENSG00000170275	CRTAP	chr3:33113979-33147773	+	protein_coding	-0.176208	0.0575838	-3.06002	0.0022132	0.0291875	Yes	OK	4152.7	4445.03	3933.45	4524.16	4238.63	4572.3	3988.64	3880.67	3910.23	3954.28
ENSG00000156860	FBRS	chr16:30658431-30670814	+	protein_coding	-0.17672	0.0604449	-2.92366	0.00345947	0.0419511	Yes	OK	9555.04	10228.5	9049.94	9978.9	9991.44	10715.2	9355.37	8883.05	8593.01	9368.32
ENSG00000087586	AURKA	chr20:56369389-56392337	-	protein_coding	-0.179459	0.0623489	-2.87831	0.00399818	0.0468738	Yes	OK	5951.67	6378.45	5631.59	6328.21	6357.95	6449.18	5416.03	5419.33	6067.66	5623.34
ENSG00000123146	ADGRE5	chr19:14380501-14408725	+	protein_coding	-0.181669	0.0599285	-3.03143	0.00243397	0.0314378	Yes	OK	4566.69	4897.92	4318.27	4710.07	4807.55	5176.13	4422.02	4321.16	4230.71	4299.2
ENSG00000087191	PSMC5	chr17:63827152-63832026	+	protein_coding	-0.182295	0.0527083	-3.45857	0.000543056	0.009342	Yes	OK	5591.45	5998.23	5286.36	5951.2	5987.8	6055.71	5367.87	5152.42	5415.06	5210.08
ENSG00000070047	PHRF1	chr11:576486-612222	+	protein_coding	-0.18302	0.0596179	-3.06988	0.00214146	0.0284154	Yes	OK	11562.6	12408.3	10928.3	11973	12037.4	13214.4	10628	11311.4	10989.5	10784.3
ENSG00000141551	CSNK1D	chr17:82239023-82273731	-	protein_coding	-0.183363	0.0579807	-3.16248	0.00156431	0.0220109	Yes	OK	6711.71	7202.97	6343.27	6999.15	7053.2	7556.56	6585.45	6206.97	6360.39	6220.27
ENSG00000247077	PGAM5	chr12:132710819-132722734	+	protein_coding	-0.187632	0.0615069	-3.05058	0.00228403	0.0299125	Yes	OK	6609.49	7105.18	6237.73	7147.67	7153.02	7014.86	5792.08	6222.67	6554.64	6381.52
ENSG00000168268	NT5DC2	chr3:52524385-52535054	-	protein_coding	-0.18885	0.0659579	-2.86318	0.00419407	0.0486563	Yes	OK	3959.76	4258.82	3735.46	4239.58	4184.74	4352.13	3839.6	3768.15	3903.07	3431.03
ENSG00000204469	PRRC2A	chr6:31620720-31637771	+	protein_coding	-0.190982	0.0520752	-3.66744	0.000244995	0.0047871	Yes	OK	37700.8	40575.4	35544.8	39141.9	40293.5	42290.8	36294.5	35355.1	34493.8	36035.9
ENSG00000101224	CDC25B	chr20:3786772-3806121	+	protein_coding	-0.191758	0.0568808	-3.37122	0.000748348	0.0121472	Yes	OK	13032.1	14031	12283	14106.3	13561.3	14425.4	11585.3	12597.1	12351.9	12597.5
ENSG00000112984	KIF20A	chr5:138178719-138187715	+	protein_coding	-0.192243	0.0596769	-3.22139	0.00127569	0.0184511	Yes	OK	2259.95	2433.14	2130.06	2407.48	2423.21	2468.71	2151.96	2076.84	2110.88	2180.57
ENSG00000196526	AFAP1	chr4:7758714-7939926	-	protein_coding	-0.193886	0.0593989	-3.26413	0.00109801	0.016448	Yes	OK	5360.59	5776.64	5048.54	5774.64	5675.07	5880.23	4739.6	5237.02	5142.02	5075.53
ENSG00000149929	HIRIP3	chr16:29992321-29996436	-	protein_coding	-0.195829	0.0683945	-2.86323	0.00419343	0.0486563	Yes	OK	1722.57	1856.97	1621.77	1757.32	1907.3	1906.31	1646.36	1558.72	1664.17	1617.81
ENSG00000101444	AHCY	chr20:34280268-34311802	-	protein_coding	-0.199068	0.0524779	-3.79336	0.00014862	0.00318877	Yes	OK	10016.5	10813.7	9418.49	10917.8	10712.3	10811.1	8999.96	9650.64	9619.8	9403.56
ENSG00000141905	NFIC	chr19:3314403-3469217	+	protein_coding	-0.199227	0.0642558	-3.10053	0.00193175	0.0261726	Yes	OK	9312.86	10053.1	8757.71	9569.69	10133.7	10455.8	9358.81	8537.64	8312.81	8821.58
ENSG00000179409	GEMIN4	chr17:744414-753999	-	protein_coding	-0.200176	0.0628617	-3.18439	0.00145062	0.0205601	Yes	OK	2898.26	3130.47	2724.1	3043.11	3112.28	3236.03	2579.61	2747.61	2750.05	2819.15
ENSG00000175634	RPS6KB2	chr11:67428460-67435408	+	protein_coding	-0.20328	0.0633929	-3.20666	0.00134285	0.0193146	Yes	OK	1733.96	1874.71	1628.4	1929.73	1876.38	1818.02	1639.48	1652.05	1614.94	1607.13
ENSG00000144063	MALL	chr2:110083870-110116566	-	protein_coding	-0.203404	0.0615248	-3.30605	0.000946209	0.0147279	Yes	OK	3454.77	3735.69	3244.08	3871.91	3702.4	3632.77	3297.31	3250.03	3347.15	3081.84
ENSG00000130725	UBE2M	chr19:58555712-58558960	-	protein_coding	-0.203816	0.0591657	-3.44483	0.000571421	0.00972229	Yes	OK	12719.7	13754.8	11943.4	14027.4	13365.2	13871.7	12783.4	11801.6	11432.6	11756.1
ENSG00000197785	ATAD3A	chr1:1512151-1534687	+	protein_coding	-0.203993	0.0679167	-3.00357	0.00266833	0.0339366	Yes	OK	2976.96	3219.82	2794.81	3222.79	3186.48	3250.2	2664.45	2947.35	2637.25	2930.2
ENSG00000117713	ARID1A	chr1:26693236-26782110	+	protein_coding	-0.204817	0.0598928	-3.41972	0.000626857	0.0104369	Yes	OK	16026.8	17338.3	15043.3	16635.3	17488.1	17891.4	14529.5	15643	14355.4	15645.2
ENSG00000071889	FAM3A	chrX:154506159-154516242	-	protein_coding	-0.205268	0.0665758	-3.08322	0.00204774	0.0274695	Yes	OK	3296.4	3566.3	3093.98	3663.15	3440.02	3595.71	3331.7	2959.56	3056.21	3028.45
ENSG00000150967	ABCB9	chr12:122920951-122981649	-	protein_coding	-0.205437	0.0706129	-2.90934	0.00362194	0.0436149	Yes	OK	1385.1	1498.05	1300.39	1473.78	1523.89	1496.49	1333.37	1254.3	1247.01	1366.86
ENSG00000075702	WDR62	chr19:36054881-36105106	+	protein_coding	-0.205501	0.0602062	-3.41329	0.000641834	0.0105954	Yes	OK	4925.2	5329.94	4621.65	5125.51	5190.07	5674.23	4655.9	4657.85	4578.94	4593.93
ENSG00000160285	LSS	chr21:46188141-46228824	-	protein_coding	-0.205529	0.0671611	-3.06024	0.00221162	0.0291875	Yes	OK	3303.11	3575.02	3099.17	3489.71	3434.72	3800.62	2996.93	3014.52	3263.89	3121.35
ENSG00000213523	SRA1	chr5:140537340-140558252	-	protein_coding	-0.206645	0.0708642	-2.91607	0.00354476	0.042885	Yes	OK	2204.88	2387.36	2068.02	2269.35	2317.2	2575.53	2043.05	2013.17	2148.48	2067.37
ENSG00000100304	TTLL12	chr22:43166622-43187133	-	protein_coding	-0.206788	0.0625229	-3.30739	0.000941693	0.014687	Yes	OK	5072.79	5492.02	4758.37	5621.96	5261.63	5592.48	4923.04	4927.37	4498.37	4684.69
ENSG00000105722	ERF	chr19:42247572-42255157	-	protein_coding	-0.207211	0.0679478	-3.04956	0.00229178	0.0299668	Yes	OK	4545.9	4921.58	4264.14	4865.86	4890.59	5008.28	4659.34	4033.31	4266.52	4097.37
ENSG00000140307	GTF2A2	chr15:59638062-59657541	-	protein_coding	-0.207804	0.0716068	-2.90202	0.00370766	0.0444748	Yes	OK	3505.98	3796.81	3287.87	3695.35	3836.68	3858.39	3445.21	3052.9	3518.13	3135.23
ENSG00000138092	CENPO	chr2:24793136-24822376	+	protein_coding	-0.207969	0.0653298	-3.18337	0.00145571	0.0205947	Yes	OK	1885.18	2042.1	1767.49	2028.39	2029.21	2068.71	1676.17	1763.7	1780.55	1849.53
ENSG00000065978	YBX1	chr1:42682427-42702349	+	protein_coding	-0.208089	0.0508685	-4.09071	4.3e-05	0.00110237	Yes	OK	57576.2	62363.8	53985.5	63527.2	61234.9	62329.3	52588.4	55048.1	55996.5	52309
ENSG00000136247	ZDHHC4	chr7:6577434-6589374	+	protein_coding	-0.209559	0.066571	-3.1479	0.0016445	0.0230141	Yes	OK	1621.37	1757.6	1519.2	1726.16	1762.42	1784.23	1435.41	1549.13	1546.01	1546.26
ENSG00000184863	RBM33	chr7:155644451-155781485	+	protein_coding	-0.210723	0.0690816	-3.05036	0.0022857	0.0299125	Yes	OK	2722.91	2952.46	2550.75	2867.58	3000.08	2989.71	2369.8	2663.87	2486.86	2682.46
ENSG00000151746	BICD1	chr12:32106835-32383633	+	protein_coding	-0.212978	0.0660523	-3.22439	0.00126242	0.0183618	Yes	OK	1677.18	1820.21	1569.9	1816.52	1848.99	1795.13	1491.59	1627.63	1569.28	1591.11
ENSG00000158747	NBL1	chr1:19596979-19658456	+	protein_coding	-0.21315	0.067608	-3.15273	0.0016175	0.0226771	Yes	OK	2021.77	2194.53	1892.19	2092.79	2152.89	2337.92	1845.85	1909.37	1925.57	1887.97
ENSG00000119487	MAPKAP1	chr9:125437393-125707234	-	protein_coding	-0.213335	0.0737363	-2.89321	0.00381323	0.0454475	Yes	OK	5175.85	5617.9	4844.31	5656.23	5615.88	5581.58	4268.39	5025.94	5070.4	5012.53
ENSG00000169957	ZNF768	chr16:30524001-30526821	-	protein_coding	-0.214158	0.0589641	-3.632	0.000281235	0.00532841	Yes	OK	3016.35	3273.93	2823.17	3273.68	3255.39	3292.71	2941.9	2792.09	2721.4	2837.3
ENSG00000162522	KIAA1522	chr1:32741885-32774970	+	protein_coding	-0.214494	0.0588981	-3.64177	0.000270766	0.00517353	Yes	OK	2351.65	2553.03	2200.62	2608.97	2534.52	2515.58	2233.37	2210.3	2154.74	2204.06
ENSG00000172893	DHCR7	chr11:71428193-71452868	-	protein_coding	-0.214514	0.0555102	-3.86441	0.000111359	0.00249257	Yes	OK	5829.74	6330.4	5454.24	6337.56	6105.29	6548.36	5339.21	5485.62	5594.1	5398.02
ENSG00000100242	SUN2	chr22:38734725-38794143	-	protein_coding	-0.214931	0.0640529	-3.35553	0.000792142	0.0127251	Yes	OK	2474.07	2686.97	2314.41	2674.4	2671.45	2715.04	2173.75	2335.9	2323.94	2424.04
ENSG00000108557	RAI1	chr17:17681473-17811453	+	protein_coding	-0.215436	0.0632281	-3.40728	0.00065614	0.0107971	Yes	OK	3255.09	3535.01	3045.15	3574.87	3515.11	3515.06	3100.11	3142.74	2832.41	3105.33
ENSG00000143418	CERS2	chr1:150960583-150975004	-	protein_coding	-0.215761	0.0692383	-3.1162	0.00183197	0.025073	Yes	OK	9588.95	10416.4	8968.39	10539.7	10268.8	10440.5	8070.15	9309.59	8916.18	9577.62
ENSG00000151465	CDC123	chr10:12195965-12250589	+	protein_coding	-0.216012	0.0634632	-3.40373	0.000664717	0.0108921	Yes	OK	2703.8	2937.53	2528.5	2995.33	2940.89	2876.35	2380.12	2519.95	2598.76	2615.19
ENSG00000117650	NEK2	chr1:211658657-211675630	-	protein_coding	-0.217151	0.0699497	-3.10439	0.00190672	0.0258907	Yes	OK	1600.96	1739.79	1496.84	1784.32	1764.18	1670.88	1435.41	1448.82	1545.11	1558.01
ENSG00000115211	EIF2B4	chr2:27364352-27370486	-	protein_coding	-0.217679	0.0702097	-3.10041	0.00193253	0.0261726	Yes	OK	1570.34	1706.75	1468.03	1665.92	1686.44	1767.88	1563.81	1447.94	1452.91	1407.44
ENSG00000090621	PABPC4	chr1:39560816-39576790	-	protein_coding	-0.218072	0.0574023	-3.79901	0.000145278	0.00312726	Yes	OK	12470.1	13557.4	11654.6	13146.6	13738.9	13786.7	10986.8	12105.2	11580.3	11946.1
ENSG00000180448	ARHGAP45	chr19:1065923-1086628	+	protein_coding	-0.218141	0.0716441	-3.04479	0.00232844	0.0303439	Yes	OK	1152.21	1252.23	1077.19	1220.36	1295.97	1240.35	1061.65	1069.39	1050.07	1127.66
ENSG00000167085	PHB	chr17:49404049-49414905	-	protein_coding	-0.218479	0.0576628	-3.7889	0.000151317	0.00323207	Yes	OK	6643.77	7224.28	6208.39	7216.22	7195.43	7261.18	6090.16	6011.59	6606.57	6125.24
ENSG00000101187	SLCO4A1	chr20:62642445-62685785	+	protein_coding	-0.219303	0.0601995	-3.64294	0.000269539	0.00515643	Yes	OK	2638.24	2869.51	2464.78	2789.69	2896.72	2922.13	2517.7	2487.67	2484.18	2369.58
ENSG00000179632	MAF1	chr8:144104499-144107611	+	protein_coding	-0.219898	0.0652538	-3.36988	0.000752008	0.0121938	Yes	OK	3178.28	3457.7	2968.72	3286.14	3388.79	3698.17	3048.52	2916.82	2967.58	2941.95
ENSG00000135686	KLHL36	chr16:84648525-84667686	+	protein_coding	-0.220017	0.0699618	-3.14482	0.00166191	0.0231952	Yes	OK	1477.97	1607.45	1380.85	1525.71	1647.57	1649.08	1407.89	1376.42	1323.1	1415.98
ENSG00000164535	DAGLB	chr7:6409126-6484190	-	protein_coding	-0.220615	0.0726533	-3.03654	0.00239308	0.0310301	Yes	OK	1243.1	1352.94	1160.72	1301.37	1352.51	1404.93	1102.92	1154.87	1170.92	1214.15
ENSG00000226415	TPI1P1	chr1:76699789-76700538	+	processed_pseudogene	-0.221095	0.0718408	-3.07756	0.00208702	0.027852	Yes	OK	2018.94	2197.27	1885.19	2305.7	2152	2134.1	1945.6	1775.91	1990.03	1829.24
ENSG00000135624	CCT7	chr2:73233420-73253021	+	protein_coding	-0.222225	0.0510065	-4.3568	1.32e-05	0.00038609	Yes	OK	22287.8	24268.4	20802.3	24420.7	23820.4	24564	20103.7	20746.6	21708.6	20650.2
ENSG00000149503	INCENP	chr11:62123973-62153163	+	protein_coding	-0.222226	0.0714059	-3.11215	0.00185728	0.0253524	Yes	OK	4915.09	5352.38	4587.11	5321.8	5247.49	5487.85	4177.82	4886.38	4455.4	4828.86
ENSG00000072071	ADGRL1	chr19:14147743-14206187	-	protein_coding	-0.222738	0.0661725	-3.36601	0.000762628	0.0123274	Yes	OK	2864.88	3119.82	2673.67	3037.92	3166.16	3155.38	2578.46	2747.61	2538.78	2829.82
ENSG00000187239	FNBP1	chr9:129887187-130043194	-	protein_coding	-0.223912	0.0548894	-4.07933	4.52e-05	0.00113896	Yes	OK	5046.41	5498.01	4707.71	5304.15	5601.74	5588.12	4743.04	4806.13	4651.45	4630.23
ENSG00000131653	TRAF7	chr16:2155698-2178129	+	protein_coding	-0.224307	0.0546186	-4.1068	4.01e-05	0.00103693	Yes	OK	5245.35	5716.36	4892.09	5688.43	5571.71	5888.95	4887.49	5010.24	4899.42	4771.19
ENSG00000183684	ALYREF	chr17:81887844-81891586	-	protein_coding	-0.225114	0.0605242	-3.71941	0.000199687	0.0040488	Yes	OK	6910.21	7531.18	6444.49	7639.97	7410.1	7543.48	6859.46	6118.87	6277.13	6522.48
ENSG00000103549	RNF40	chr16:30761745-30776307	+	protein_coding	-0.225617	0.0712702	-3.16566	0.00154733	0.0218312	Yes	OK	4781.79	5214.07	4457.58	5148.36	5133.53	5360.33	4004.7	4552.3	4744.55	4528.79
ENSG00000198909	MAP3K3	chr17:63622415-63696303	+	protein_coding	-0.226242	0.0785301	-2.88095	0.00396472	0.0465518	Yes	OK	1089.14	1188.3	1014.77	1159.08	1182.89	1222.91	943.563	1094.68	1005.31	1015.53
ENSG00000010803	SCMH1	chr1:41027200-41242154	-	protein_coding	-0.226435	0.0689683	-3.28318	0.00102645	0.0156475	Yes	OK	1517.5	1655.12	1414.28	1723.04	1642.27	1600.03	1403.31	1482.83	1390.24	1380.74
ENSG00000189306	RRP7A	chr22:42509968-42519802	-	protein_coding	-0.22708	0.0635613	-3.57261	0.000353444	0.0064517	Yes	OK	2797.54	3052.44	2606.37	3039.99	2934.71	3182.63	2485.59	2677.83	2637.25	2624.8
ENSG00000148411	NACC2	chr9:136006537-136095285	-	protein_coding	-0.22939	0.073726	-3.11139	0.00186208	0.025371	Yes	OK	5332.02	5821.2	4965.14	5963.66	5641.5	5858.43	4615.78	5039.02	4715.91	5489.86
ENSG00000101412	E2F1	chr20:33675683-33686404	-	protein_coding	-0.229874	0.064503	-3.56377	0.000365572	0.00663411	Yes	OK	5697.53	6221.21	5304.78	6310.56	5838.5	6514.57	5605.2	5222.2	5158.13	5233.57
ENSG00000010292	NCAPD2	chr12:6493356-6531955	+	protein_coding	-0.229926	0.0604796	-3.80171	0.0001437	0.00310887	Yes	OK	7089.82	7741.89	6600.77	7392.78	7691.02	8141.85	6385.96	6445.1	6784.71	6787.31
ENSG00000132507	EIF5A	chr17:7306999-7312463	+	protein_coding	-0.229992	0.0755969	-3.04235	0.00234739	0.0305397	Yes	OK	40298.7	44005	37519	44962.2	43675.2	43377.4	32553.5	39802.8	38086.2	39633.6
ENSG00000115758	ODC1	chr2:10439968-10448504	-	protein_coding	-0.231024	0.0562305	-4.10852	3.98e-05	0.00103267	Yes	OK	15495.5	16927.2	14421.7	16699.7	17327.3	16754.6	13517.1	14593.7	14896.1	14679.8
ENSG00000136504	KAT7	chr17:49788555-49835030	+	protein_coding	-0.231304	0.0740554	-3.1234	0.00178777	0.0245113	Yes	OK	2572.77	2811.39	2393.8	2767.88	2831.35	2834.93	2142.79	2423.13	2541.47	2467.82
ENSG00000111206	FOXM1	chr12:2857681-2877155	-	protein_coding	-0.2317	0.0606773	-3.81856	0.000134234	0.00293275	Yes	OK	4444.5	4856.95	4135.17	4787.96	4738.65	5044.24	4145.71	4338.6	4089.27	3967.09
ENSG00000110871	COQ5	chr12:120503274-120534434	-	protein_coding	-0.231896	0.0737455	-3.14455	0.00166344	0.0231956	Yes	OK	1893.14	2068.49	1761.62	2169.64	1982.39	2053.45	1825.21	1621.52	1827.1	1772.64
ENSG00000120725	SIL1	chr5:138946720-139293557	-	protein_coding	-0.231971	0.0807968	-2.87104	0.00409118	0.0478032	Yes	OK	1030.66	1126.75	958.596	1082.22	1075.12	1222.91	916.047	951.631	970.395	996.312
ENSG00000096746	HNRNPH3	chr10:68331174-68343191	+	protein_coding	-0.232566	0.0525593	-4.42483	9.65e-06	0.00028888	Yes	OK	5966.2	6520.64	5550.36	6410.26	6585.87	6565.8	5602.9	5376.59	5664.82	5557.13
ENSG00000185813	PCYT2	chr17:81900965-81911464	-	protein_coding	-0.234184	0.0640767	-3.65474	0.000257439	0.00498635	Yes	OK	2248.68	2459.47	2090.58	2467.72	2356.96	2553.73	2109.54	2012.29	2131.47	2109.02
ENSG00000165916	PSMC3	chr11:47418769-47426473	-	protein_coding	-0.234446	0.0641996	-3.65183	0.000260383	0.00503709	Yes	OK	11060.1	12097.9	10281.7	12041.6	11903.2	12349	9348.49	10528.1	10692.3	10557.9
ENSG00000174233	ADCY6	chr12:48766194-48789037	-	protein_coding	-0.234591	0.0765398	-3.06495	0.00217707	0.0288309	Yes	OK	915.983	1002.51	851.086	1010.56	973.525	1023.45	842.671	880.106	876.399	805.165
ENSG00000125843	AP5S1	chr20:3820524-3828837	+	protein_coding	-0.237248	0.0808083	-2.93593	0.00332548	0.0407036	Yes	OK	734.529	804.233	682.252	787.261	781.824	843.614	691.334	651.575	691.988	694.108
ENSG00000134046	MBD2	chr18:54151601-54224788	-	protein_coding	-0.239535	0.0779559	-3.0727	0.00212134	0.0282615	Yes	OK	2679.09	2936.34	2486.15	3033.76	2947.96	2827.3	2198.97	2622.87	2528.94	2593.83
ENSG00000205268	PDE7A	chr8:65717510-65842322	-	protein_coding	-0.240644	0.0838952	-2.86839	0.00412569	0.0481145	Yes	OK	557.434	611.193	517.114	620.046	604.257	609.277	510.189	525.098	512.054	521.115
ENSG00000152990	ADGRA3	chr4:22345071-22516054	-	protein_coding	-0.241924	0.0656102	-3.6873	0.00022665	0.00446726	Yes	OK	2277.51	2498.68	2111.62	2471.88	2417.03	2607.14	1999.48	2152.73	2140.42	2153.87
ENSG00000138162	TACC2	chr10:121989174-122254545	+	protein_coding	-0.242501	0.0517343	-4.68743	2.77e-06	9.38e-05	Yes	OK	6596.18	7235.76	6116.5	7311.77	7107.09	7288.43	6285.07	5981.93	6135.69	6063.3
ENSG00000204634	TBC1D8	chr2:101007617-101252866	-	protein_coding	-0.242598	0.0665866	-3.64335	0.000269116	0.00515468	Yes	OK	3537.3	3880.93	3279.57	3944.62	3674.13	4024.06	3180.37	3332.89	3143.04	3462
ENSG00000107833	NPM3	chr10:101781325-101783413	-	protein_coding	-0.242709	0.0619222	-3.91958	8.87e-05	0.00205044	Yes	OK	3771.18	4136.31	3497.33	4131.56	4175.91	4101.44	3595.4	3352.95	3363.26	3677.7
ENSG00000008441	NFIX	chr19:12995608-13098796	+	protein_coding	-0.24274	0.0558751	-4.34433	1.4e-05	0.000405624	Yes	OK	7504.97	8233.09	6958.88	7992.05	8328.85	8378.37	7094.49	7068.76	6613.73	7058.54
ENSG00000022567	SLC45A4	chr8:141207166-141308305	-	protein_coding	-0.243241	0.0821728	-2.96011	0.00307528	0.0382086	Yes	OK	742.386	814.452	688.336	835.037	789.774	818.545	721.143	644.597	706.312	681.294
ENSG00000161016	RPL8	chr8:144789765-144792587	-	protein_coding	-0.243754	0.0590137	-4.13047	3.62e-05	0.000945151	Yes	OK	59003.6	64755.1	54690.1	65501.6	64030.9	64732.6	57901.3	50684.2	54426.3	55748.6
ENSG00000175467	SART1	chr11:65961689-65979828	+	protein_coding	-0.244071	0.0554751	-4.39965	1.08e-05	0.000323282	Yes	OK	7966.12	8744.62	7382.24	8522.78	8734.34	8976.75	7209.14	7574.67	7606.5	7138.63
ENSG00000094804	CDC6	chr17:40287633-40304657	+	protein_coding	-0.245842	0.0628604	-3.91092	9.19e-05	0.00211909	Yes	OK	2981.43	3275.31	2761.01	3354.69	3229.77	3241.48	2688.52	2775.52	2921.03	2658.97
ENSG00000188612	SUMO2	chr17:75165586-75182983	-	protein_coding	-0.245909	0.0696407	-3.53111	0.000413824	0.00736351	Yes	OK	6087.02	6685.28	5638.33	6494.39	6735.17	6826.3	6091.31	5299.83	5847.44	5314.73
ENSG00000089685	BIRC5	chr17:78214186-78225636	+	protein_coding	-0.246152	0.0665436	-3.69911	0.00021636	0.00430889	Yes	OK	8181.74	8988.31	7576.81	9442.98	8606.24	8915.71	6982.13	7938.4	7629.78	7756.92
ENSG00000142676	RPL11	chr1:23691742-23696835	+	protein_coding	-0.246236	0.0526749	-4.67463	2.94e-06	9.9e-05	Yes	OK	27098.8	29768.5	25096.6	30767.6	29160.7	29377.2	25050.8	24946.5	26165.8	24223.3
ENSG00000122778	KIAA1549	chr7:138831381-138981318	-	protein_coding	-0.2476	0.0743607	-3.32972	0.000869341	0.0136822	Yes	OK	3545.83	3897.14	3282.35	3838.68	4043.4	3809.34	2987.76	3452.39	3177.06	3512.19
ENSG00000126214	KLC1	chr14:103561896-103714249	+	protein_coding	-0.248461	0.0797877	-3.11403	0.00184552	0.0252139	Yes	OK	1070.05	1176.85	989.955	1159.08	1124.59	1246.89	965.346	1048.45	933.692	1012.33
ENSG00000100422	CERK	chr22:46684411-46738261	-	protein_coding	-0.249181	0.0725342	-3.43536	0.000591762	0.0100026	Yes	OK	2758.89	3034.52	2552.18	3125.16	2978.88	2999.52	2323.94	2690.04	2510.14	2684.6
ENSG00000141568	FOXK2	chr17:82519713-82644662	+	protein_coding	-0.251115	0.0644206	-3.89805	9.7e-05	0.0022152	Yes	OK	6286.12	6917.97	5812.24	6816.36	6739.58	7197.97	5555.9	5961.87	5554.71	6176.49
ENSG00000283041	AC008038.1	chr7:133034607-133035920	-	processed_pseudogene	-0.251487	0.0538137	-4.67329	2.96e-06	9.94e-05	Yes	OK	12397.3	13644.6	11461.9	14086.6	13400.5	13446.6	11873.1	11397.8	11560.6	11016
ENSG00000130382	MLLT1	chr19:6210379-6279948	-	protein_coding	-0.251935	0.0694456	-3.62781	0.00028584	0.00538863	Yes	OK	4680.21	5151.74	4326.56	4953.1	5014.27	5487.85	4618.07	4375.24	4076.73	4236.19
ENSG00000168564	CDKN2AIP	chr4:183444591-183448198	+	protein_coding	-0.252599	0.0764644	-3.30348	0.000954912	0.0148367	Yes	OK	1252.58	1379.48	1157.41	1383.42	1283.6	1471.42	1206.11	1148.76	1144.96	1129.79
ENSG00000115241	PPM1G	chr2:27381194-27409687	-	protein_coding	-0.253677	0.0607016	-4.17909	2.93e-05	0.000779195	Yes	OK	11227.2	12367.8	10371.7	12342.8	12115.2	12645.5	9620.21	10583.1	10891	10392.4
ENSG00000161714	PLCD3	chr17:45108967-45133354	-	protein_coding	-0.254362	0.0672508	-3.78229	0.000155389	0.00329306	Yes	OK	2496.66	2750.73	2306.11	2808.38	2636.11	2807.69	2439.73	2344.62	2203.98	2236.1
ENSG00000084693	AGBL5	chr2:27042364-27070622	+	protein_coding	-0.254507	0.0687624	-3.70125	0.00021454	0.00427936	Yes	OK	2184.47	2407.63	2017.1	2491.61	2289.82	2441.47	1914.64	2102.14	1975.7	2075.92
ENSG00000146834	MEPCE	chr7:100428790-100434126	+	protein_coding	-0.255052	0.0622302	-4.09852	4.16e-05	0.00107295	Yes	OK	7335.53	8084.66	6773.68	7910	7919.83	8424.15	6514.37	7125.46	6483.92	6970.98
ENSG00000130702	LAMA5	chr20:62307955-62367312	-	protein_coding	-0.255124	0.0649058	-3.93069	8.47e-05	0.00196974	Yes	OK	11180.1	12321.1	10324.4	11880.6	12500.3	12582.3	10193.5	10778.5	9506.11	10819.5
ENSG00000263001	GTF2I	chr7:74657667-74760692	+	protein_coding	-0.25597	0.0766305	-3.34031	0.000836845	0.0133192	Yes	OK	3239.13	3571.25	2990.04	3401.43	3655.58	3656.75	2675.91	3091.27	2987.28	3205.71
ENSG00000109084	TMEM97	chr17:28319095-28328685	+	protein_coding	-0.257196	0.0814728	-3.15683	0.00159494	0.0223811	Yes	OK	2368.56	2612.37	2185.71	2758.53	2561.91	2516.67	2023.56	2244.31	2056.27	2418.7
ENSG00000196411	EPHB4	chr7:100802565-100827521	-	protein_coding	-0.25755	0.0589662	-4.36775	1.26e-05	0.000368623	Yes	OK	7144.55	7881.18	6592.08	7843.53	7561.16	8238.86	6697.8	6785.28	6309.36	6575.87
ENSG00000183597	TANGO2	chr22:20017014-20065926	+	protein_coding	-0.259907	0.0885327	-2.93572	0.00332777	0.0407036	Yes	OK	702.134	775.919	646.794	803.879	750.021	773.858	601.908	706.527	656.181	622.561
ENSG00000137486	ARRB1	chr11:75264182-75351705	-	protein_coding	-0.260889	0.0742027	-3.5159	0.000438267	0.00771887	Yes	OK	1843.35	2036.53	1698.46	2167.57	1875.49	2066.53	1624.58	1700.03	1728.63	1740.61
ENSG00000131153	GINS2	chr16:85676198-85690073	-	protein_coding	-0.261356	0.0804676	-3.24797	0.00116233	0.0172122	Yes	OK	1044.36	1152.73	963.075	1171.54	1189.08	1097.57	1049.04	913.252	941.749	948.258
ENSG00000166794	PPIB	chr15:64155812-64163205	-	protein_coding	-0.261469	0.0621488	-4.20714	2.59e-05	0.000696251	Yes	OK	3246.21	3586.37	2991.08	3586.3	3487.73	3685.09	2844.45	2978.75	3006.97	3134.16
ENSG00000108262	GIT1	chr17:29573469-29594054	-	protein_coding	-0.262002	0.0610214	-4.29361	1.76e-05	0.000491144	Yes	OK	5539.13	6120.15	5103.36	6014.55	5990.45	6355.44	4980.36	5241.39	4866.3	5325.41
ENSG00000176058	TPRN	chr9:137191617-137204193	-	protein_coding	-0.262208	0.0818652	-3.20292	0.00136042	0.0194952	Yes	OK	1153.61	1275.02	1062.56	1235.94	1214.7	1374.41	1068.53	1126.95	990.09	1064.65
ENSG00000156970	BUB1B	chr15:40161023-40221136	+	protein_coding	-0.262245	0.0767103	-3.41863	0.000629362	0.0104674	Yes	OK	3189.41	3525.24	2937.53	3527.1	3408.22	3640.4	2602.54	3056.38	3110.81	2980.39
ENSG00000121753	ADGRB2	chr1:31727117-31764893	-	protein_coding	-0.262512	0.0797903	-3.29003	0.00100178	0.0154076	Yes	OK	2047.04	2262.26	1885.63	2203.92	2141.4	2441.47	2036.17	1927.69	1814.57	1764.1
ENSG00000180035	ZNF48	chr16:30378106-30400108	+	protein_coding	-0.264794	0.0845808	-3.13067	0.0017441	0.0240185	Yes	OK	1142.09	1263.63	1050.95	1296.18	1212.93	1281.77	938.977	1052.81	1066.18	1145.81
ENSG00000110721	CHKA	chr11:68052859-68121444	-	protein_coding	-0.26493	0.0786603	-3.36803	0.00075708	0.0122505	Yes	OK	1074.65	1189.14	988.784	1279.56	1113.99	1173.87	984.836	1000.48	1015.16	954.665
ENSG00000121988	ZRANB3	chr2:135136916-135531236	-	protein_coding	-0.264944	0.0911944	-2.90527	0.00366935	0.0440492	Yes	OK	525.105	580.468	483.583	613.815	566.27	561.319	502.163	457.062	475.35	499.758
ENSG00000162775	RBM15	chr1:110338506-110346681	+	protein_coding	-0.265382	0.0773391	-3.4314	0.000600469	0.0101278	Yes	OK	1205.45	1333.51	1109.41	1395.88	1353.39	1251.25	1043.31	1133.93	1097.51	1162.9
ENSG00000167508	MVD	chr16:88651935-88663161	-	protein_coding	-0.267115	0.0644352	-4.14548	3.39e-05	0.000891311	Yes	OK	1742.5	1929.05	1602.6	1965.04	1856.94	1965.16	1632.6	1624.14	1571.07	1582.57
ENSG00000132612	VPS4A	chr16:69311356-69326939	+	protein_coding	-0.267151	0.0895779	-2.98233	0.0028606	0.0358648	Yes	OK	1922.15	2128.08	1767.71	2064.74	2069.84	2249.64	1550.06	1768.93	1758.17	1993.69
ENSG00000075336	TIMM21	chr18:74148511-74160530	+	protein_coding	-0.267411	0.0814636	-3.28258	0.00102863	0.0156654	Yes	OK	2942.68	3256.94	2706.98	3320.42	3286.31	3164.1	3048.52	2516.46	2754.53	2508.4
ENSG00000167972	ABCA3	chr16:2275881-2340746	-	protein_coding	-0.268225	0.0819081	-3.2747	0.00105773	0.0159832	Yes	OK	6790.94	7521.09	6243.33	7565.19	7126.52	7871.55	5445.84	6785.28	6231.48	6510.73
ENSG00000130294	KIF1A	chr2:240713764-240820308	-	protein_coding	-0.268762	0.0859229	-3.12795	0.00176033	0.0241777	Yes	OK	2320.76	2570.65	2133.34	2496.8	2621.1	2594.06	1881.39	2249.55	2039.26	2363.17
ENSG00000166971	AKTIP	chr16:53491040-53504411	-	protein_coding	-0.270673	0.0901368	-3.00292	0.00267403	0.0339366	Yes	OK	633.981	702.733	582.417	707.289	697.899	703.011	546.877	542.543	617.687	622.561
ENSG00000137497	NUMA1	chr11:72002864-72080693	-	protein_coding	-0.270982	0.082591	-3.28101	0.00103437	0.0157221	Yes	OK	4970.22	5510.03	4565.36	5330.11	5591.14	5608.83	3922.15	4876.78	4621.91	4840.6
ENSG00000062282	DGAT2	chr11:75759512-75801535	+	protein_coding	-0.272037	0.0698713	-3.89339	9.89e-05	0.00225155	Yes	OK	1698.45	1883.63	1559.57	1866.37	1882.56	1901.95	1467.51	1602.33	1516.47	1651.98
ENSG00000123080	CDKN2C	chr1:50960745-50974633	+	protein_coding	-0.272247	0.057279	-4.753	2e-06	7.04e-05	Yes	OK	3452.77	3828.89	3170.69	3873.99	3769.54	3843.13	3167.76	3052.9	3197.65	3264.44
ENSG00000164291	ARSK	chr5:95555074-95605064	+	protein_coding	-0.273965	0.0848736	-3.22792	0.00124693	0.018191	Yes	OK	1640.85	1821.28	1505.53	1915.18	1865.78	1682.87	1345.98	1549.13	1614.94	1512.09
ENSG00000124702	KLHDC3	chr6:43014103-43021298	+	protein_coding	-0.274432	0.0654847	-4.19079	2.78e-05	0.000744532	Yes	OK	1763.44	1957.6	1617.83	1918.3	1929.38	2025.11	1637.19	1641.59	1646.27	1546.26
ENSG00000145912	NHP2	chr5:178149460-178153967	-	protein_coding	-0.275791	0.0597222	-4.6179	3.88e-06	0.000126241	Yes	OK	2782.36	3089.86	2551.74	3109.58	3097.26	3062.73	2450.05	2520.82	2639.05	2597.03
ENSG00000102103	PQBP1	chrX:48897912-48903143	+	protein_coding	-0.277554	0.0807848	-3.43572	0.000590978	0.0100003	Yes	OK	3682.35	4090.84	3375.99	4185.57	4099.94	3987	3841.89	3229.09	3326.56	3106.4
ENSG00000130734	ATG4D	chr19:10543895-10553418	+	protein_coding	-0.277907	0.0850838	-3.26627	0.00108974	0.0163714	Yes	OK	615.273	683.635	564.002	691.71	708.5	650.694	558.341	554.755	590.831	552.083
ENSG00000175061	LRRC75A-AS1	chr17:16438822-16478678	+	processed_transcript	-0.279556	0.0587268	-4.76029	1.93e-06	6.84e-05	Yes	OK	2618.96	2912.3	2398.96	2977.68	2820.75	2938.48	2389.29	2384.75	2378.54	2443.26
ENSG00000143179	UCK2	chr1:165827531-165911618	+	protein_coding	-0.281265	0.0728749	-3.85956	0.000113593	0.00252801	Yes	OK	2410.94	2682.25	2207.46	2719.06	2508.02	2819.68	2323.94	2111.73	2115.35	2278.81
ENSG00000101084	RAB5IF	chr20:36605734-36612557	+	protein_coding	-0.282758	0.0980701	-2.88323	0.00393623	0.0463354	Yes	OK	930.223	1034.84	851.758	1026.14	998.261	1080.13	977.957	759.735	795.832	873.508
ENSG00000148690	FRA10AC1	chr10:93667883-93702572	-	protein_coding	-0.282831	0.076598	-3.69241	0.000222138	0.00440702	Yes	OK	1057.72	1177.9	967.58	1219.32	1191.73	1122.64	929.805	1001.35	1007.99	931.172
ENSG00000129951	PLPPR3	chr19:812488-821977	-	protein_coding	-0.283966	0.0818213	-3.47056	0.000519371	0.00900437	Yes	OK	2464.96	2745.72	2254.39	2882.12	2530.99	2824.04	2166.87	2402.19	2066.12	2382.39
ENSG00000143545	RAB13	chr1:153981617-153986358	-	protein_coding	-0.284287	0.0826392	-3.4401	0.00058149	0.00985536	Yes	OK	1490.39	1659.8	1363.34	1738.62	1574.25	1666.52	1442.29	1216.8	1418.89	1375.4
ENSG00000175662	TOM1L2	chr17:17843511-17972422	-	protein_coding	-0.285547	0.0658258	-4.33792	1.44e-05	0.000416088	Yes	OK	2050.75	2284.98	1875.08	2290.12	2227.98	2336.83	1944.45	1885.82	1767.12	1902.92
ENSG00000130699	TAF4	chr20:61953469-62065810	-	protein_coding	-0.285834	0.0761598	-3.75308	0.000174674	0.00361784	Yes	OK	1483.42	1653.23	1356.07	1593.22	1651.99	1714.48	1435.41	1419.16	1304.3	1265.41
ENSG00000078687	TNRC6C	chr17:77959240-78108835	+	protein_coding	-0.286565	0.0785451	-3.64842	0.000263859	0.00508472	Yes	OK	741.691	826.818	677.845	838.153	821.577	820.725	661.526	689.954	656.181	703.719
ENSG00000132182	NUP210	chr3:13316235-13420309	-	protein_coding	-0.286868	0.0754216	-3.80352	0.000142654	0.00309063	Yes	OK	1204.16	1343.14	1099.92	1307.6	1327.78	1394.03	1034.14	1172.31	1085.88	1107.37
ENSG00000121022	COPS5	chr8:67043079-67083783	-	protein_coding	-0.28767	0.0763865	-3.76598	0.000165899	0.00346846	Yes	OK	2528.62	2820.52	2309.7	2782.42	2813.68	2865.45	2069.42	2269.61	2472.54	2427.24
ENSG00000196700	ZNF512B	chr20:63956702-63969865	-	protein_coding	-0.287678	0.0617696	-4.65727	3.2e-06	0.000106461	Yes	OK	3746.78	4178.35	3423.11	4007.97	4268.67	4258.4	3288.14	3405.29	3403.54	3595.48
ENSG00000134824	FADS2	chr11:61792980-61867354	+	protein_coding	-0.288123	0.0668031	-4.31302	1.61e-05	0.000456496	Yes	OK	3578.04	3991.52	3267.93	4100.41	3676.78	4197.36	3272.09	3198.56	3313.13	3287.94
ENSG00000182378	PLCXD1	chrX:276322-303356	+	protein_coding	-0.288649	0.0677725	-4.25908	2.05e-05	0.000566371	Yes	OK	1916.4	2138.03	1750.17	2186.26	2079.56	2148.27	1841.27	1762.83	1751.01	1645.57
ENSG00000142541	RPL13A	chr19:49487554-49492308	+	protein_coding	-0.288946	0.0538532	-5.36544	8.08e-08	3.65e-06	Yes	OK	10955.1	12222.7	10004.5	12331.3	12082.5	12254.2	10309.3	9627.09	10328.8	9752.75
ENSG00000168792	ABHD15	chr17:29560547-29567137	-	protein_coding	-0.290274	0.0715342	-4.05784	4.95e-05	0.00122905	Yes	OK	1248.76	1394.08	1139.77	1397.96	1386.96	1397.3	1077.7	1136.55	1136.01	1208.82
ENSG00000280789	PAGR1	chr16:29815952-29820117	+	protein_coding	-0.290918	0.0992207	-2.93203	0.0033675	0.0410433	Yes	OK	538.097	600.363	491.397	628.355	601.607	571.129	481.527	452.701	477.141	554.218
ENSG00000133243	BTBD2	chr19:1985438-2034881	-	protein_coding	-0.291263	0.0914337	-3.18551	0.001445	0.0204992	Yes	OK	1923.09	2147.24	1754.98	2128.1	1955	2358.63	1961.65	1706.13	1610.46	1741.68
ENSG00000183856	IQGAP3	chr1:156525405-156572604	-	protein_coding	-0.292077	0.0988639	-2.95433	0.00313348	0.0387852	Yes	OK	4604.5	5143.78	4200.03	4859.63	5187.42	5384.3	3442.91	4618.59	4161.78	4576.84
ENSG00000131469	RPL27	chr17:42998273-43002959	+	protein_coding	-0.293132	0.0682833	-4.29288	1.76e-05	0.000491882	Yes	OK	16212.4	18115.2	14785.3	18649.2	17797.3	17899	16191.9	13809.6	15054.6	14085.1
ENSG00000168077	SCARA3	chr8:27633868-27676776	+	protein_coding	-0.296294	0.0917192	-3.23045	0.00123596	0.0180956	Yes	OK	583.337	652.568	531.414	677.17	644.011	636.525	495.284	525.97	519.215	585.186
ENSG00000169972	PUSL1	chr1:1308567-1311677	+	protein_coding	-0.297413	0.103703	-2.86792	0.00413178	0.0481494	Yes	OK	807.019	902.864	735.135	922.28	848.963	937.349	852.99	750.14	645.438	691.972
ENSG00000215012	RTL10	chr22:19846138-19854896	-	protein_coding	-0.297604	0.0635546	-4.68265	2.83e-06	9.56e-05	Yes	OK	2406.19	2692.86	2191.18	2633.9	2688.24	2756.46	2292.98	2229.49	2127.89	2114.36
ENSG00000228929	RPS13P2	chr1:52772194-52772648	-	processed_pseudogene	-0.298894	0.078636	-3.80098	0.000144126	0.00310952	Yes	OK	4727.81	5292.97	4303.94	5670.78	5222.76	4985.39	4532.08	4048.14	4004.22	4631.3
ENSG00000183077	AFMID	chr17:78187317-78207701	+	protein_coding	-0.299318	0.0867176	-3.45164	0.000557189	0.00953236	Yes	OK	666.684	747.084	606.384	746.756	703.2	791.297	600.762	586.156	642.753	595.865
ENSG00000169710	FASN	chr17:82078333-82098332	-	protein_coding	-0.300792	0.0684954	-4.39142	1.13e-05	0.000332725	Yes	OK	26359.8	29535.6	23978	28868	29390.4	30348.3	24186.4	24249.6	21602.9	25873.1
ENSG00000205476	CCDC85C	chr14:99500180-99604026	-	protein_coding	-0.301984	0.0779389	-3.87463	0.000106787	0.00240411	Yes	OK	1220.02	1367.94	1109.09	1413.54	1266.82	1423.46	1089.17	1061.54	1121.68	1163.97
ENSG00000160014	CALM3	chr19:46601074-46610793	+	protein_coding	-0.302097	0.0780423	-3.87094	0.000108418	0.00243026	Yes	OK	13556.1	15196.5	12325.8	14993.3	14777.8	15818.3	13890.9	12168	12145.2	11099.3
ENSG00000165406	2024-03-08	chr10:45454585-45594906	-	protein_coding	-0.303982	0.105588	-2.87894	0.00399011	0.0468145	Yes	OK	947.892	1063.53	861.167	1043.8	1111.34	1035.44	707.385	874.873	879.98	982.43
ENSG00000143842	SOX13	chr1:204073115-204127743	+	protein_coding	-0.304999	0.0985269	-3.0956	0.00196418	0.0265087	Yes	OK	1065.16	1194.83	967.906	1149.73	1180.24	1254.52	1132.73	890.573	964.129	884.187
ENSG00000160007	ARHGAP35	chr19:46918676-47005077	+	protein_coding	-0.305832	0.106401	-2.87434	0.00404871	0.0473946	Yes	OK	9539.77	10709.1	8662.77	10687.2	10854.5	10585.5	6858.31	9247.66	8478.43	10066.7
ENSG00000159210	SNF8	chr17:48929316-48945117	-	protein_coding	-0.306689	0.0726244	-4.22294	2.41e-05	0.000654849	Yes	OK	3377.98	3793	3066.71	3965.39	3581.37	3832.23	3002.66	2923.8	2992.65	3347.74
ENSG00000185361	TNFAIP8L1	chr19:4639518-4655568	+	protein_coding	-0.308764	0.0940363	-3.28346	0.00102541	0.0156471	Yes	OK	444.704	500.176	403.099	517.225	484.112	499.193	392.1	417.811	418.058	384.429
ENSG00000004478	FKBP4	chr12:2794953-2805423	+	protein_coding	-0.310224	0.0657913	-4.71527	2.41e-06	8.28e-05	Yes	OK	6848.17	7700.34	6209.04	7787.45	7450.73	7862.83	5673.99	6350.89	6294.14	6517.14
ENSG00000029639	TFB1M	chr6:155257509-155314493	-	protein_coding	-0.310834	0.104906	-2.96297	0.0030469	0.0378947	Yes	OK	732.852	823.927	664.545	838.153	774.756	858.873	779.614	665.531	620.373	592.661
ENSG00000186480	INSIG1	chr7:155297776-155310235	+	protein_coding	-0.311023	0.0718127	-4.33103	1.48e-05	0.000425352	Yes	OK	1439.7	1619.35	1304.96	1618.14	1591.92	1647.99	1362.03	1350.25	1294.46	1213.09
ENSG00000116017	ARID3A	chr19:925781-975934	+	protein_coding	-0.311054	0.0770379	-4.03767	5.4e-05	0.00131646	Yes	OK	1153.44	1297.94	1045.06	1322.14	1298.62	1273.05	966.492	1102.53	1090.35	1020.87
ENSG00000013588	GPRC5A	chr12:12890782-12917937	+	protein_coding	-0.313327	0.084551	-3.70578	0.000210742	0.00421864	Yes	OK	9841.13	11077.2	8914.08	11124.5	11106.3	11000.8	7619.58	9100.25	8957.36	9979.14
ENSG00000160796	NBEAL2	chr3:46979683-47009703	+	protein_coding	-0.313382	0.0911001	-3.43997	0.00058178	0.00985536	Yes	OK	815.283	917.746	738.436	875.543	919.637	958.057	713.118	798.986	664.237	777.401
ENSG00000116251	RPL22	chr1:6181269-6209389	-	protein_coding	-0.314474	0.0900954	-3.49045	0.000482202	0.00842579	Yes	OK	8881.37	10000	8042.35	10024.6	9892.5	10083	9174.23	7003.34	8533.93	7457.92
ENSG00000173064	HECTD4	chr12:112160188-112382439	-	protein_coding	-0.315039	0.0918529	-3.42982	0.000603987	0.010165	Yes	OK	3980.94	4483.54	3603.98	4069.25	4689.17	4692.19	3239.99	3782.1	3355.2	4038.64
ENSG00000185090	MANEAL	chr1:37793802-37801137	+	protein_coding	-0.315968	0.0891877	-3.54273	0.000396009	0.00710347	Yes	OK	1977.37	2227.55	1789.74	2364.9	2021.26	2296.5	1971.97	1790.74	1603.3	1792.93
ENSG00000167880	EVPL	chr17:76004502-76027452	-	protein_coding	-0.315968	0.0980378	-3.22292	0.00126892	0.0183875	Yes	OK	2220.95	2502.6	2009.71	2589.24	2477.1	2441.47	1691.08	2180.64	1913.93	2253.18
ENSG00000175567	UCP2	chr11:73974667-73983307	-	protein_coding	-0.318305	0.0858874	-3.70607	0.000210502	0.00421864	Yes	OK	1731.57	1952.48	1565.9	1884.03	1909.06	2064.35	1718.59	1510.75	1636.42	1397.83
ENSG00000100462	PRMT5	chr14:22920511-22929585	-	protein_coding	-0.320393	0.0900115	-3.55947	0.00037161	0.00672012	Yes	OK	2913.94	3288.65	2632.9	3297.57	3289.84	3278.54	2212.73	2714.46	2689.18	2915.25
ENSG00000161888	SPC24	chr19:11131520-11155808	-	protein_coding	-0.321932	0.0816352	-3.94354	8.03e-05	0.00187831	Yes	OK	1317.17	1487.73	1189.25	1521.55	1352.51	1589.13	1141.91	1209.82	1154.81	1250.46
ENSG00000100154	TTC28	chr22:27978014-28679865	-	protein_coding	-0.322231	0.0967002	-3.33226	0.000861426	0.0136274	Yes	OK	1605.78	1813.69	1449.84	1844.56	1758.88	1837.64	1214.13	1507.26	1443.06	1634.89
ENSG00000196535	MYO18A	chr17:29071124-29180412	-	protein_coding	-0.322943	0.0923536	-3.49681	0.00047085	0.00826462	Yes	OK	4515.97	5101.21	4077.04	5015.42	4959.5	5328.72	3433.74	4371.75	3989.9	4512.77
ENSG00000114650	SCAP	chr3:47413694-47477126	-	protein_coding	-0.323553	0.0686103	-4.71581	2.41e-06	8.27e-05	Yes	OK	2640.07	2982.41	2383.32	2946.52	2934.71	3066	2287.25	2328.05	2328.41	2589.56
ENSG00000105357	MYH14	chr19:50188186-50310544	+	protein_coding	-0.32409	0.0887865	-3.65021	0.000262021	0.0050562	Yes	OK	1671.31	1889.24	1507.87	1954.65	1819.84	1893.23	1313.88	1666.88	1473.5	1577.23
ENSG00000170604	IRF2BP1	chr19:45883607-45886170	-	protein_coding	-0.325218	0.0750754	-4.33188	1.48e-05	0.000424498	Yes	OK	1495.21	1690.33	1348.86	1780.17	1602.52	1688.32	1394.13	1412.18	1275.66	1313.47
ENSG00000244045	TMEM199	chr17:28357581-28363683	+	protein_coding	-0.325651	0.110962	-2.93481	0.00333751	0.0407586	Yes	OK	398.159	450.187	359.139	443.484	455.843	451.235	392.1	362.858	380.459	301.136
ENSG00000095203	EPB41L4B	chr9:109171975-109320964	-	protein_coding	-0.325736	0.0734366	-4.4356	9.18e-06	0.000276943	Yes	OK	2652.09	2998.4	2392.36	2925.75	3092.84	2976.63	2188.65	2402.19	2379.44	2599.17
ENSG00000059728	MXD1	chr2:69897688-69942945	+	protein_coding	-0.325958	0.0824844	-3.95175	7.76e-05	0.00182048	Yes	OK	1082.38	1223.97	976.177	1289.95	1177.59	1204.38	918.34	998.733	928.321	1059.32
ENSG00000131149	GSE1	chr16:85169525-85676204	+	protein_coding	-0.326859	0.0659667	-4.95491	7.24e-07	2.76e-05	Yes	OK	4147.34	4689.56	3740.67	4579.2	4940.07	4549.41	3849.92	3667.84	3533.35	3911.57
ENSG00000160752	FDPS	chr1:155308748-155320666	+	protein_coding	-0.328231	0.0719849	-4.55972	5.12e-06	0.000162716	Yes	OK	1439.97	1629.47	1297.85	1571.41	1602.52	1714.48	1304.71	1228.14	1341.9	1316.67
ENSG00000101417	PXMP4	chr20:33702754-33720319	-	protein_coding	-0.330853	0.0844089	-3.91965	8.87e-05	0.00205044	Yes	OK	609.025	690.301	548.068	693.787	678.464	698.652	518.214	555.627	573.822	544.608
ENSG00000167670	CHAF1A	chr19:4402662-4445018	+	protein_coding	-0.333581	0.0624208	-5.34407	9.09e-08	4.07e-06	Yes	OK	2188.93	2481.58	1969.44	2493.69	2477.98	2473.07	2046.49	1957.34	1994.5	1879.43
ENSG00000204253	HNRNPCP2	chr2:189923336-189924216	+	processed_pseudogene	-0.33408	0.0591864	-5.64454	1.66e-08	8.3e-07	Yes	OK	4180.16	4740.97	3759.55	4679.95	4627.34	4915.63	3706.61	3833.56	3878	3620.04
ENSG00000148834	GSTO1	chr10:104235356-104267459	+	protein_coding	-0.334155	0.0573406	-5.82754	5.62e-09	3e-07	Yes	OK	4984.8	5651.92	4484.46	5745.55	5673.3	5536.9	4686.86	4308.07	4514.49	4428.41
ENSG00000135617	PRADC1	chr2:73228006-73233238	-	protein_coding	-0.335496	0.0840807	-3.99016	6.6e-05	0.00156903	Yes	OK	1091	1237.42	981.182	1187.12	1273.89	1251.25	1028.4	894.935	1056.33	945.055
ENSG00000205922	ONECUT3	chr19:1752373-1780988	+	protein_coding	-0.33756	0.107582	-3.13768	0.00170288	0.0235134	Yes	OK	1845.05	2094.34	1658.07	2150.95	1957.65	2174.43	2018.97	1633.74	1482.45	1497.14
ENSG00000171914	TLN2	chr15:62390526-62844631	+	protein_coding	-0.337929	0.103299	-3.27138	0.00107022	0.0161249	Yes	OK	1772.64	2013.45	1592.03	1944.27	1939.1	2156.99	1313.88	1705.26	1560.33	1788.66
ENSG00000007968	E2F2	chr1:23506430-23531220	-	protein_coding	-0.339701	0.0899131	-3.7781	0.000158026	0.00332626	Yes	OK	1082	1229.69	971.222	1157	1220.88	1311.2	869.041	977.799	965.919	1072.13
ENSG00000172731	LRRC20	chr10:70298970-70382650	-	protein_coding	-0.340272	0.0675317	-5.0387	4.69e-07	1.84e-05	Yes	OK	2399.88	2728.38	2153.51	2720.1	2591.94	2873.08	2054.51	2201.57	2220.09	2137.85
ENSG00000187534	PRR13P5	chr19:39943239-39943680	-	processed_pseudogene	-0.340632	0.068162	-4.99739	5.81e-07	2.25e-05	Yes	OK	4264.25	4846.97	3827.21	4665.41	4836.71	5038.79	3651.58	3625.97	4064.2	3967.09
ENSG00000180340	FZD2	chr17:44557459-44559570	+	protein_coding	-0.342291	0.0808844	-4.23185	2.32e-05	0.000630538	Yes	OK	1128.58	1283.23	1012.6	1325.26	1202.33	1322.1	1097.19	976.927	965.024	1011.26
ENSG00000049541	RFC2	chr7:74231499-74254458	-	protein_coding	-0.342922	0.0575157	-5.96223	2.49e-09	1.38e-07	Yes	OK	3031.25	3448.14	2718.58	3430.51	3443.56	3470.37	2661.01	2758.95	2653.37	2800.99
ENSG00000006432	MAP3K9	chr14:70722526-70809534	-	protein_coding	-0.343622	0.0915786	-3.75221	0.000175282	0.0036208	Yes	OK	1388.62	1580.26	1244.89	1540.25	1531.84	1668.7	1144.2	1336.3	1127.95	1371.13
ENSG00000138785	INTS12	chr4:105682627-105895986	-	protein_coding	-0.345452	0.113888	-3.03327	0.00241923	0.0313169	Yes	OK	337.255	383.725	302.403	392.592	368.385	390.199	347.387	278.25	305.263	278.711
ENSG00000132405	TBC1D14	chr4:6909242-7033118	+	protein_coding	-0.348436	0.074787	-4.65905	3.18e-06	0.000105898	Yes	OK	995.085	1134.18	890.763	1152.85	1146.67	1103.02	847.257	874	914.893	926.901
ENSG00000132846	ZBED3	chr5:77072072-77087323	-	protein_coding	-0.348782	0.118234	-2.94993	0.00317846	0.0392794	Yes	OK	234.241	267.141	209.567	274.191	262.375	264.855	209.808	225.042	200.524	202.893
ENSG00000106351	AGFG2	chr7:100539211-100568219	+	protein_coding	-0.349586	0.0707587	-4.94054	7.79e-07	2.94e-05	Yes	OK	1744.08	1988.29	1560.93	1966.08	1917.01	2081.79	1658.97	1513.36	1504.83	1566.55
ENSG00000204310	AGPAT1	chr6:32168212-32178096	-	protein_coding	-0.349904	0.0626373	-5.58619	2.32e-08	1.14e-06	Yes	OK	1806.5	2059.99	1616.38	2020.08	2034.51	2125.38	1626.87	1604.08	1594.35	1640.23
ENSG00000087510	TFAP2C	chr20:56629302-56639283	+	protein_coding	-0.350119	0.092644	-3.77919	0.000157339	0.00332125	Yes	OK	531.531	606.428	475.358	598.236	595.423	625.626	459.743	513.759	443.123	484.808
ENSG00000137094	DNAJB5	chr9:34989641-34998900	+	protein_coding	-0.352442	0.106401	-3.31241	0.000924959	0.0144842	Yes	OK	291.393	332.49	260.57	327.16	335.698	334.612	268.279	254.699	264.084	255.218
ENSG00000145819	ARHGAP26	chr5:142770377-143229011	+	protein_coding	-0.355976	0.102601	-3.46951	0.00052141	0.00902964	Yes	OK	2270.94	2595.86	2027.25	2540.42	2568.09	2679.07	1639.48	2217.27	2009.72	2242.5
ENSG00000131941	RHPN2	chr19:32978593-33064888	-	protein_coding	-0.357246	0.0545561	-6.54824	5.82e-11	3.93e-09	Yes	OK	9448.78	10803.5	8432.73	11048.7	10676.1	10685.8	8003.66	8491.41	8617.18	8618.68
ENSG00000173898	SPTBN2	chr11:66685248-66729226	-	protein_coding	-0.359503	0.0989675	-3.63254	0.000280645	0.00532841	Yes	OK	807.893	924.779	720.229	976.287	896.668	901.381	621.398	755.374	700.045	804.097
ENSG00000147130	ZMYM3	chrX:71239624-71255146	-	protein_coding	-0.359554	0.0640371	-5.61478	1.97e-08	9.74e-07	Yes	OK	2067.21	2365.78	1843.29	2374.25	2264.2	2458.91	1813.75	1828.25	1837.84	1893.31
ENSG00000151743	AMN1	chr12:31671137-31729174	-	protein_coding	-0.360692	0.110254	-3.27147	0.00106988	0.0161249	Yes	OK	287.824	329.355	256.676	317.813	331.281	338.971	248.789	250.337	248.865	278.711
ENSG00000167767	KRT80	chr12:52168996-52192000	-	protein_coding	-0.361376	0.0584435	-6.18334	6.28e-10	3.76e-08	Yes	OK	3503.92	4012.14	3122.76	4021.47	3876.43	4138.5	3144.83	3170.65	3022.19	3153.39
ENSG00000169914	OTUD3	chr1:19882513-19912945	+	protein_coding	-0.363174	0.0860811	-4.21898	2.45e-05	0.000664153	Yes	OK	581.882	666.913	518.109	633.548	669.63	697.562	507.896	520.737	534.434	509.368
ENSG00000137193	PIM1	chr6:37170203-37175426	+	protein_coding	-0.363536	0.0799973	-4.54435	5.51e-06	0.000173982	Yes	OK	796.85	913.17	709.609	922.28	879.883	937.349	748.659	710.889	707.207	671.683
ENSG00000170214	ADRA1B	chr5:159865080-159972544	+	protein_coding	-0.366508	0.109689	-3.34133	0.000833771	0.0132839	Yes	OK	865.529	992.208	770.519	944.091	975.292	1057.24	913.754	656.809	772.556	738.958
ENSG00000101945	SUV39H1	chrX:48695554-48709012	+	protein_coding	-0.366665	0.067471	-5.43441	5.5e-08	2.53e-06	Yes	OK	1482.43	1700.24	1319.07	1677.34	1669.66	1753.71	1376.94	1279.6	1305.2	1314.53
ENSG00000103365	GGA2	chr16:23463542-23521995	-	protein_coding	-0.367643	0.062266	-5.9044	3.54e-09	1.93e-07	Yes	OK	3324.08	3814.59	2956.2	3765.98	3766	3911.8	2844.45	2854.02	3028.46	3097.86
ENSG00000086730	LAT2	chr7:74199652-74229834	+	protein_coding	-0.370107	0.114408	-3.23496	0.00121658	0.0179065	Yes	OK	324.873	373.551	288.364	358.318	338.349	423.987	288.916	292.206	293.625	278.711
ENSG00000251593	MSNP1	chr5:25909503-25911234	+	processed_pseudogene	-0.371111	0.120547	-3.07857	0.00207997	0.0277818	Yes	OK	232.504	267.023	206.615	247.188	283.577	270.305	213.247	207.597	211.267	194.35
ENSG00000230202	AL450405.1	chr6:117998975-117999448	+	processed_pseudogene	-0.371389	0.126041	-2.94658	0.00321309	0.0395814	Yes	OK	6578.02	7558.96	5842.31	7681.51	7455.15	7540.21	4180.11	6071.77	6617.31	6500.05
ENSG00000006625	GGCT	chr7:30496621-30504844	-	protein_coding	-0.371989	0.124545	-2.98678	0.00281928	0.0354614	Yes	OK	597.039	685.454	530.727	679.247	678.464	698.652	675.284	470.146	485.198	492.283
ENSG00000183048	SLC25A10	chr17:81712236-81721016	+	protein_coding	-0.372989	0.101237	-3.68432	0.000229315	0.00450339	Yes	OK	815.021	936.749	723.725	855.809	903.735	1050.7	816.302	695.188	689.303	694.108
ENSG00000153048	CARHSP1	chr16:8852942-8869012	-	protein_coding	-0.375417	0.0981685	-3.82421	0.000131194	0.00287442	Yes	OK	1475.82	1697.55	1309.52	1710.58	1594.57	1787.5	1530.57	1158.36	1261.33	1287.84
ENSG00000132906	CASP9	chr1:15490832-15526534	-	protein_coding	-0.378331	0.118762	-3.18563	0.00144441	0.0204992	Yes	OK	238.44	274.278	211.562	266.921	288.877	267.035	215.54	196.258	211.267	223.182
ENSG00000123975	CKS2	chr9:89311198-89316703	+	protein_coding	-0.37851	0.0661363	-5.72317	1.05e-08	5.43e-07	Yes	OK	2820.03	3249.07	2498.26	3276.79	3149.38	3321.05	2349.16	2445.81	2620.25	2577.81
ENSG00000214753	HNRNPUL2	chr11:62712630-62727349	-	protein_coding	-0.378784	0.104423	-3.62739	0.000286298	0.00539072	Yes	OK	2032.06	2341.3	1800.13	2404.37	2329.57	2289.96	1465.22	1862.27	1783.24	2089.8
ENSG00000154814	OXNAD1	chr3:16265160-16350299	+	protein_coding	-0.38062	0.1163	-3.27275	0.00106507	0.0160786	Yes	OK	322.685	372.128	285.602	419.596	343.649	353.141	274.012	296.567	268.56	303.272
ENSG00000245910	SNHG6	chr8:66921684-66926398	-	processed_transcript	-0.381941	0.13244	-2.88387	0.0039282	0.0462979	Yes	OK	1120.36	1291.28	992.173	1229.71	1305.69	1338.45	1308.15	843.471	888.037	929.037
ENSG00000154767	XPC	chr3:14145147-14178783	-	protein_coding	-0.382629	0.101656	-3.76396	0.000167244	0.0034919	Yes	OK	444.661	513.502	393.03	509.954	496.48	534.071	356.559	384.665	436.857	394.04
ENSG00000122729	ACO1	chr9:32384603-32454769	+	protein_coding	-0.383589	0.102615	-3.73815	0.000185379	0.00380397	Yes	OK	2307.2	2663.08	2040.3	2815.65	2659.08	2514.49	1648.66	2235.59	2097.45	2179.5
ENSG00000183018	SPNS2	chr17:4498838-4539035	+	protein_coding	-0.384332	0.0837502	-4.58902	4.45e-06	0.000143567	Yes	OK	699.538	807.81	618.335	797.648	808.326	817.455	588.15	665.531	597.097	622.561
ENSG00000157985	AGAP1	chr2:235494089-236131800	+	protein_coding	-0.38441	0.0752758	-5.1067	3.28e-07	1.34e-05	Yes	OK	3675.17	4242.94	3249.34	4146.11	4324.32	4258.4	2883.43	3480.3	3282.69	3350.94
ENSG00000154710	RABGEF1	chr7:66682164-66811464	+	protein_coding	-0.385051	0.116739	-3.29838	0.000972429	0.0150306	Yes	OK	289.766	334.069	256.538	327.16	348.066	326.982	275.158	222.425	265.874	262.693
ENSG00000281376	ABALON	chr20:31721507-31723409	+	antisense	-0.385945	0.117208	-3.29283	0.000991838	0.0152698	Yes	OK	320.641	370.554	283.207	374.936	363.968	372.76	257.961	257.315	324.957	292.593
ENSG00000236152	MRPS36P1	chr3:6773037-6773343	-	processed_pseudogene	-0.388277	0.101912	-3.80991	0.000139019	0.00302878	Yes	OK	358.226	414.164	316.272	407.133	422.273	413.087	302.674	339.308	301.682	321.425
ENSG00000186193	SAPCD2	chr9:137062124-137070588	-	protein_coding	-0.389365	0.107763	-3.61315	0.000302502	0.00565471	Yes	OK	1123.27	1298.96	991.511	1393.81	1303.04	1200.02	836.939	1031.01	948.015	1150.08
ENSG00000099203	TMED1	chr19:10832438-10836318	-	protein_coding	-0.390408	0.105863	-3.68785	0.00022616	0.004464	Yes	OK	414.508	480.165	365.266	507.877	458.493	474.124	338.215	402.982	381.355	338.511
ENSG00000105202	FBL	chr19:39834458-39846414	-	protein_coding	-0.392329	0.0494105	-7.94021	2.02e-15	2.01e-13	Yes	OK	199707	231158	176119	228613	228661	236199	178785	169165	180324	176201
ENSG00000179094	PER1	chr17:8140472-8156506	-	protein_coding	-0.401503	0.122122	-3.28771	0.00101005	0.0154888	Yes	OK	502.087	582.194	442.007	512.032	644.894	589.658	517.068	422.172	381.355	447.433
ENSG00000123364	HOXC13	chr12:53938765-53946544	+	protein_coding	-0.405867	0.135041	-3.00552	0.00265131	0.0337862	Yes	OK	1145.56	1331.62	1006.01	1281.64	1271.24	1441.99	1323.05	833.004	950.701	917.29
ENSG00000107611	CUBN	chr10:16823964-17129831	-	protein_coding	-0.406784	0.139973	-2.90617	0.00365885	0.0439999	Yes	OK	166.088	193.275	145.698	187.987	193.468	198.369	145.604	132.583	164.717	139.889
ENSG00000132613	MTSS1L	chr16:70661204-70686066	-	protein_coding	-0.407054	0.0891014	-4.56844	4.91e-06	0.000156414	Yes	OK	733.776	853.277	644.15	837.114	836.595	886.121	655.793	619.302	593.517	707.99
ENSG00000102981	PARD6A	chr16:67660946-67662778	+	protein_coding	-0.42377	0.135049	-3.1379	0.00170163	0.0235134	Yes	OK	231.348	271.131	201.511	275.23	248.24	289.924	212.101	211.958	217.533	164.45
ENSG00000163083	INHBB	chr2:120346143-120351808	+	protein_coding	-0.424324	0.0739545	-5.73763	9.6e-09	5.02e-07	Yes	OK	1735.47	2030.97	1513.84	1982.69	1985.92	2124.29	1636.04	1525.58	1440.37	1453.36
ENSG00000180574	EIF2S3B	chr12:10505602-10523135	+	protein_coding	-0.427992	0.111546	-3.83691	0.00012459	0.0027425	Yes	OK	1480.43	1735.59	1289.06	1685.65	1727.08	1794.04	999.741	1365.95	1360.7	1429.86
ENSG00000154040	CABYR	chr18:24138956-24161603	+	protein_coding	-0.42905	0.124229	-3.45371	0.000552942	0.00947012	Yes	OK	314.386	368.895	273.505	319.89	392.237	394.558	248.789	308.779	274.826	261.625
ENSG00000173599	PC	chr11:66848233-66958376	-	protein_coding	-0.437962	0.0853051	-5.13406	2.84e-07	1.17e-05	Yes	OK	1121.93	1320.23	973.209	1330.45	1225.3	1404.93	902.289	1054.56	952.491	983.498
ENSG00000101546	RBFA	chr18:80034358-80046397	+	protein_coding	-0.439218	0.113385	-3.87368	0.000107206	0.00241003	Yes	OK	631.933	742.576	548.951	682.363	793.308	752.059	655.793	482.357	529.062	528.59
ENSG00000125740	FOSB	chr19:45467995-45475179	+	protein_coding	-0.444885	0.146322	-3.04044	0.00236229	0.0307079	Yes	OK	220.133	259.02	190.968	241.995	261.491	273.575	240.763	166.601	183.516	172.993
ENSG00000105640	RPL18A	chr19:17859876-17864153	+	protein_coding	-0.447141	0.118032	-3.7883	0.000151679	0.00323207	Yes	OK	2885.04	3402.54	2496.93	3439.85	3299.56	3468.19	3212.47	2261.76	2216.51	2296.96
ENSG00000225031	EIF4BP7	chrX:111619677-111621489	-	processed_pseudogene	-0.448795	0.106395	-4.21819	2.46e-05	0.000664672	Yes	OK	907.658	1071.56	784.735	1123.77	1038.01	1052.88	660.379	766.713	791.356	920.494
ENSG00000121900	TMEM54	chr1:32894594-32901438	-	protein_coding	-0.449235	0.13051	-3.44214	0.000577138	0.0097981	Yes	OK	1136.87	1341.4	983.48	1374.07	1312.76	1337.36	1294.39	855.683	927.426	856.422
ENSG00000103495	MAZ	chr16:29806106-29811164	+	protein_coding	-0.451775	0.115035	-3.9273	8.59e-05	0.00199472	Yes	OK	2272.04	2683.7	1963.3	2776.19	2556.61	2718.31	2461.52	1850.93	1662.38	1878.36
ENSG00000106003	LFNG	chr7:2512529-2529177	+	protein_coding	-0.457525	0.12257	-3.73277	0.000189387	0.00386587	Yes	OK	510.719	604.144	440.651	627.317	581.288	603.827	550.316	416.066	411.791	384.429
ENSG00000170500	LONRF2	chr2:100273291-100322733	-	protein_coding	-0.460059	0.127744	-3.60142	0.00031649	0.0058808	Yes	OK	513.212	607.896	442.199	615.892	666.096	541.7	369.17	447.467	417.163	534.997
ENSG00000130164	LDLR	chr19:11089362-11133816	+	protein_coding	-0.460746	0.0539498	-8.54027	1.34e-17	1.49e-15	Yes	OK	6972.32	8264.18	6003.42	8248.59	8127.43	8416.52	5781.76	6043.86	6214.47	5973.6
ENSG00000167680	SEMA6B	chr19:4542593-4559808	-	protein_coding	-0.461559	0.0906414	-5.09214	3.54e-07	1.43e-05	Yes	OK	807.244	957.362	694.655	1011.6	853.38	1007.1	709.678	662.914	721.53	684.497
ENSG00000228057	SEC63P1	chr1:97545701-97546958	+	processed_pseudogene	-0.466851	0.134934	-3.45986	0.000540464	0.00931806	Yes	OK	175.525	208.421	150.853	202.528	205.836	216.898	142.165	143.922	148.603	168.722
ENSG00000270987	AL133338.2	chr6:100889603-100890338	+	processed_pseudogene	-0.471911	0.152668	-3.09109	0.00199425	0.0268446	Yes	OK	138.824	165.437	118.865	157.868	160.782	177.66	99.7448	123.86	122.642	129.211
ENSG00000130517	PGPEP1	chr19:18340587-18369950	+	protein_coding	-0.483567	0.118105	-4.09439	4.23e-05	0.00108683	Yes	OK	1211.34	1447.04	1034.56	1493.51	1414.35	1433.27	822.035	988.266	1079.61	1248.33
ENSG00000104824	HNRNPL	chr19:38836388-38852347	-	protein_coding	-0.48493	0.0637699	-7.60437	2.86e-14	2.56e-12	Yes	OK	17954.7	21455.5	15329.1	21542.7	21044.7	21779.2	13940.2	16045.1	15446.7	15884.4
ENSG00000072310	SREBF1	chr17:17810399-17837002	-	protein_coding	-0.485602	0.104193	-4.66062	3.15e-06	0.000105315	Yes	OK	1977.83	2363.77	1688.37	2416.83	2094.58	2579.89	1981.14	1665.14	1573.76	1533.44
ENSG00000127220	ABHD8	chr19:17292131-17310236	-	protein_coding	-0.496306	0.118196	-4.19901	2.68e-05	0.000719245	Yes	OK	302.604	362.46	257.712	334.43	387.82	365.13	294.648	245.104	249.76	241.336
ENSG00000008382	MPND	chr19:4343527-4360086	+	protein_coding	-0.496567	0.111073	-4.47065	7.8e-06	0.000239406	Yes	OK	328.551	394.09	279.396	379.09	378.102	425.077	295.795	290.461	251.551	279.779
ENSG00000152056	AP1S3	chr2:223751686-223838027	-	protein_coding	-0.498565	0.114201	-4.36569	1.27e-05	0.00037142	Yes	OK	2164.89	2599.32	1839.07	2813.58	2559.26	2425.12	1437.7	1850.05	2004.35	2064.17
ENSG00000239264	TXNDC5	chr6:7881517-7910814	-	protein_coding	-0.501069	0.0820902	-6.10388	1.04e-09	5.98e-08	Yes	OK	988.72	1187.56	839.587	1206.86	1144.91	1210.92	864.455	844.344	760.024	889.526
ENSG00000100568	VTI1B	chr14:67647075-67674831	-	protein_coding	-0.505116	0.0774852	-6.51887	7.08e-11	4.7e-09	Yes	OK	1098.76	1322.36	931.066	1343.95	1265.05	1358.07	867.894	926.336	939.063	990.973
ENSG00000273230	AC102953.2	chr7:1464497-1467522	-	lincRNA	-0.505575	0.132815	-3.8066	0.00014089	0.00306029	Yes	OK	204.207	245.768	173.037	227.454	266.792	243.057	159.362	166.601	194.258	171.925
ENSG00000170011	MYRIP	chr3:39808914-40260321	+	protein_coding	-0.509563	0.137011	-3.71914	0.000199901	0.0040488	Yes	OK	331.399	399.852	280.059	390.515	376.335	432.706	214.394	313.14	276.616	316.086
ENSG00000233966	UBE2SP1	chr17:15704232-15704900	-	processed_pseudogene	-0.510944	0.101093	-5.05419	4.32e-07	1.73e-05	Yes	OK	1909.91	2301.85	1615.95	2124.98	2274.8	2505.77	1860.76	1434.86	1683.87	1484.32
ENSG00000134508	CABLES1	chr18:23134564-23260467	+	protein_coding	-0.51776	0.106849	-4.84573	1.26e-06	4.61e-05	Yes	OK	752.193	909.225	634.42	932.666	914.336	880.672	526.24	701.294	609.63	700.515
ENSG00000099385	BCL7C	chr16:30833626-30894960	-	protein_coding	-0.521007	0.145576	-3.57894	0.000344996	0.00631977	Yes	OK	1053.91	1274.08	888.779	1247.36	1191.73	1383.13	1206.11	815.559	719.74	813.708
ENSG00000104529	EEF1D	chr8:143579697-143599541	-	protein_coding	-0.522766	0.0669297	-7.81068	5.69e-15	5.45e-13	Yes	OK	2983.17	3609.44	2513.47	3576.95	3594.62	3656.75	2589.92	2451.91	2344.52	2667.51
ENSG00000104936	DMPK	chr19:45769717-45782552	-	protein_coding	-0.525676	0.0971908	-5.4087	6.35e-08	2.9e-06	Yes	OK	743.548	900.007	626.204	817.381	931.121	951.518	702.799	587.9	592.621	621.494
ENSG00000135119	RNFT2	chr12:116738178-116853631	+	protein_coding	-0.526256	0.118891	-4.42636	9.58e-06	0.00028796	Yes	OK	246.547	298.697	207.435	314.697	287.11	294.284	198.343	196.258	207.686	227.454
ENSG00000261559	FSCN1P1	chr15:34494420-34495900	+	processed_pseudogene	-0.529291	0.0719865	-7.35264	1.94e-13	1.59e-11	Yes	OK	1368.41	1659.54	1150.07	1622.3	1625.49	1730.83	1164.84	1079.85	1179.87	1175.71
ENSG00000050438	SLC4A8	chr12:51391317-51515763	+	protein_coding	-0.537853	0.122275	-4.39872	1.09e-05	0.000323672	Yes	OK	759.95	924.787	636.323	909.817	947.906	916.64	480.38	663.787	674.98	726.144
ENSG00000268412	TRMT112P6	chr2:26028208-26028612	-	processed_pseudogene	-0.542126	0.187877	-2.88553	0.00390751	0.0461299	Yes	OK	458.098	557.245	383.737	557.73	577.754	536.251	582.418	288.717	323.167	340.647
ENSG00000087884	AAMDC	chr11:77821109-77918432	+	protein_coding	-0.543096	0.122553	-4.43151	9.36e-06	0.000281706	Yes	OK	244.486	297.841	204.47	281.462	281.81	330.252	215.54	202.363	190.677	209.3
ENSG00000213985	AC078899.1	chr19:20257720-20259418	+	processed_pseudogene	-0.560239	0.174691	-3.20702	0.00134116	0.0193082	Yes	OK	114.646	140.318	95.3918	131.903	134.279	154.772	113.503	100.309	76.9871	90.768
ENSG00000234009	RPL5P34	chr22:42776406-42777296	-	processed_pseudogene	-0.569573	0.132212	-4.30802	1.65e-05	0.000465238	Yes	OK	425.327	522.122	352.73	516.186	547.718	502.462	450.571	327.096	332.119	301.136
ENSG00000080603	SRCAP	chr16:30698209-30741409	+	protein_coding	-0.570168	0.112683	-5.05992	4.19e-07	1.68e-05	Yes	OK	397.128	487.782	329.138	499.568	474.395	489.383	343.948	329.713	276.616	366.275
ENSG00000230793	SMARCE1P5	chr13:44594858-44596082	+	processed_pseudogene	-0.573918	0.147105	-3.90142	9.56e-05	0.00219105	Yes	OK	647.51	797.227	535.222	716.636	858.681	816.365	381.782	578.306	527.272	653.529
ENSG00000139725	RHOF	chr12:121777754-121803403	-	protein_coding	-0.576124	0.138709	-4.15348	3.27e-05	0.000862159	Yes	OK	191.477	235.275	158.628	239.917	240.289	225.618	184.585	139.561	145.917	164.45
ENSG00000198816	ZNF358	chr19:7515292-7521026	+	protein_coding	-0.57803	0.14183	-4.07551	4.59e-05	0.00115409	Yes	OK	594.38	731.883	491.252	695.864	741.186	758.598	659.233	451.829	422.534	431.415
ENSG00000165637	VDAC2	chr10:75210154-75231448	+	protein_coding	-0.585595	0.11342	-5.16305	2.43e-07	1.01e-05	Yes	OK	2993.83	3698.06	2465.66	3694.31	3682.08	3717.79	3069.16	2032.36	2383.02	2378.12
ENSG00000228305	AC016734.1	chr2:63622178-63622831	-	processed_pseudogene	-0.591458	0.174746	-3.38466	0.000712653	0.0116041	Yes	OK	195.952	242.413	161.107	243.033	222.621	261.586	212.101	137.816	172.773	121.736
ENSG00000167461	RAB8A	chr19:16111629-16134234	+	protein_coding	-0.596074	0.0879259	-6.77928	1.21e-11	8.57e-10	Yes	OK	993.586	1231.47	815.17	1173.62	1208.51	1312.29	864.455	727.461	848.648	820.115
ENSG00000257576	HSPD1P4	chr12:56511002-56512703	+	processed_pseudogene	-0.601003	0.1476	-4.07184	4.66e-05	0.00116862	Yes	OK	480.689	597.406	393.151	633.548	559.203	599.467	276.304	389.898	444.018	462.383
ENSG00000256393	RPL41P5	chr12:93083598-93083675	-	processed_pseudogene	-0.604975	0.190025	-3.18365	0.00145429	0.0205933	Yes	OK	97.7378	121.629	79.8192	142.289	120.145	102.454	69.936	72.3972	95.7862	81.1572
ENSG00000170315	UBB	chr17:16380798-16382745	+	protein_coding	-0.607076	0.0850904	-7.13448	9.72e-13	7.66e-11	Yes	OK	12724.4	15830.9	10394.6	15590.5	15461.6	16440.7	11850.1	9068.84	10510.5	10148.9
ENSG00000164920	OSR2	chr8:98944403-98952104	+	protein_coding	-0.611116	0.194515	-3.14173	0.00167952	0.0233029	Yes	OK	115.268	143.753	93.9033	162.022	102.476	166.761	95.1588	88.9701	86.8343	104.65
ENSG00000232389	AL583856.1	chr6:70608234-70609334	-	processed_pseudogene	-0.611176	0.183611	-3.32865	0.00087269	0.013721	Yes	OK	107.284	133.379	87.7124	113.208	138.696	148.232	91.7193	82.8643	71.6159	104.65
ENSG00000121089	NACA3P	chr4:164943290-164943937	+	processed_pseudogene	-0.612483	0.179881	-3.40493	0.000661801	0.0108558	Yes	OK	245.875	305.739	200.978	309.504	333.048	274.665	283.183	152.645	184.411	183.672
ENSG00000254614	AP003068.2	chr11:65177606-65181834	-	antisense	-0.618436	0.165091	-3.74602	0.000179661	0.00370141	Yes	OK	184.785	230.313	150.638	225.377	213.787	251.776	168.534	120.371	128.909	184.739
ENSG00000213246	SUPT4H1	chr17:58345175-58353093	-	protein_coding	-0.619396	0.146845	-4.21802	2.46e-05	0.000664672	Yes	OK	374.081	466.736	304.591	491.259	499.13	409.818	370.317	239.87	334.804	273.372
ENSG00000183199	HSP90AB3P	chr4:87891843-87894015	+	processed_pseudogene	-0.647556	0.119923	-5.39978	6.67e-08	3.04e-06	Yes	OK	1368.73	1724.41	1101.96	1710.58	1706.76	1755.89	1415.92	983.905	1005.31	1002.72
ENSG00000125266	EFNB2	chr13:106489731-106535662	-	protein_coding	-0.648024	0.216879	-2.98795	0.00280852	0.035412	Yes	OK	70.9665	89.637	56.9636	84.1269	95.409	89.3751	52.7386	76.7585	49.2359	49.1215
ENSG00000268592	AL355312.3	chr6:149863494-149919507	+	antisense	-0.661362	0.128137	-5.16137	2.45e-07	1.02e-05	Yes	OK	611.995	775.054	489.701	775.837	678.464	870.862	445.985	533.821	410.896	568.101
ENSG00000151846	PABPC3	chr13:25095868-25099254	+	protein_coding	-0.663678	0.127989	-5.18543	2.16e-07	9.05e-06	Yes	OK	296.271	375.141	237.118	352.087	379.869	393.468	221.273	237.254	205.896	284.05
ENSG00000110200	ANAPC15	chr11:72106378-72112780	-	protein_coding	-0.66594	0.124725	-5.33927	9.33e-08	4.17e-06	Yes	OK	284.99	360.76	228.163	388.438	351.6	342.241	263.693	214.575	200.524	233.861
ENSG00000225159	NPM1P39	chr1:27206930-27207796	+	processed_pseudogene	-0.666895	0.109625	-6.08344	1.18e-09	6.72e-08	Yes	OK	447.29	567.154	357.392	557.73	567.153	576.578	401.272	335.819	384.935	307.543
ENSG00000162458	FBLIM1	chr1:15756607-15786594	+	protein_coding	-0.671187	0.17668	-3.79888	0.000145351	0.00312726	Yes	OK	120.419	153.337	95.7307	168.254	141.347	150.412	92.8658	105.543	111.9	72.6144
ENSG00000237758	BANF1P3	chr2:230725143-230725403	-	processed_pseudogene	-0.67896	0.0877465	-7.73775	1.01e-14	9.53e-13	Yes	OK	1937.7	2466.66	1540.98	2388.79	2425.86	2585.34	1693.37	1413.05	1654.33	1403.17
ENSG00000172799	ZBTB8OSP2	chr2:231433923-231434426	-	processed_pseudogene	-0.682734	0.145713	-4.68546	2.79e-06	9.45e-05	Yes	OK	185.798	236.531	147.748	243.033	223.504	243.057	182.292	142.178	135.175	131.347
ENSG00000130810	PPAN	chr19:10106289-10111634	+	protein_coding	-0.683603	0.211328	-3.2348	0.00121728	0.0179065	Yes	OK	133.731	170.141	106.424	177.601	147.531	185.29	158.216	81.9921	95.7862	89.7001
ENSG00000260852	FBXL19-AS1	chr16:30919319-30923269	-	antisense	-0.68464	0.179763	-3.80857	0.000139775	0.00304099	Yes	OK	103.804	132.347	82.3973	125.671	149.297	122.073	76.8149	97.6927	70.7207	84.3608
ENSG00000188322	SBK1	chr16:28292519-28323849	+	protein_coding	-0.689766	0.195812	-3.52259	0.000427351	0.00756495	Yes	OK	76.9417	98.411	60.8398	94.5129	97.1758	103.544	64.2035	59.3134	70.7207	49.1215
ENSG00000224237	MINOS1P3	chr3:27214816-27215018	-	processed_pseudogene	-0.695956	0.237724	-2.92758	0.00341606	0.0415219	Yes	OK	85.9725	109.542	68.2951	101.783	111.31	115.534	102.038	46.2296	55.5023	69.4108
ENSG00000187193	MT1X	chr16:56682424-56684196	+	protein_coding	-0.704253	0.230125	-3.06031	0.00221108	0.0291875	Yes	OK	113.545	145.143	89.846	139.173	168.733	127.523	137.579	65.4192	80.5679	75.8179
ENSG00000228205	AC131235.1	chr3:184149704-184150435	+	processed_pseudogene	-0.706028	0.135787	-5.19951	2e-07	8.41e-06	Yes	OK	280.443	359.588	221.084	350.009	337.465	391.289	262.547	180.557	214.848	226.386
ENSG00000214892	USP8P1	chr6:31275572-31278754	+	processed_pseudogene	-0.707961	0.165098	-4.28812	1.8e-05	0.000501625	Yes	OK	146.525	188.414	115.108	183.833	196.118	185.29	84.8404	119.499	117.271	138.822
ENSG00000280138	AC027290.2	chr12:122870059-122888720	-	TEC	-0.708649	0.246837	-2.87092	0.00409284	0.0478032	Yes	OK	71.5286	91.5113	56.5416	68.5478	116.611	89.3751	76.8149	54.9521	42.0743	52.3251
ENSG00000232111	AC073488.1	chrX:9402751-9404802	+	processed_pseudogene	-0.716856	0.216563	-3.31015	0.000932449	0.0145574	Yes	OK	60.7973	78.2298	47.7229	72.7022	85.6914	76.2958	41.2737	43.6128	48.3407	57.6644
ENSG00000279069	AC015813.5	chr17:58006674-58008187	+	TEC	-0.725929	0.239947	-3.02538	0.00248325	0.0319064	Yes	OK	47.0213	60.587	36.847	60.239	58.3055	63.2165	40.1272	30.529	34.0175	42.7143
ENSG00000242294	STAG3L5P	chr7:100336079-100351900	+	transcribed_unprocessed_pseudogene	-0.731608	0.246431	-2.96882	0.00298947	0.0372699	Yes	OK	53.5732	69.0543	41.9624	62.3162	75.0904	69.7562	59.6176	36.6347	38.4935	33.1036
ENSG00000257511	AC084824.1	chr12:32726383-32727387	-	processed_pseudogene	-0.734001	0.0645918	-11.3637	6.34e-30	1.17e-27	Yes	OK	1693.29	2192.87	1318.61	2184.18	2234.16	2160.26	1350.57	1349.38	1301.62	1272.89
ENSG00000260750	AC092720.1	chr16:87492555-87515635	+	lincRNA	-0.743554	0.186027	-3.99702	6.41e-05	0.00153062	Yes	OK	100.954	131.235	78.2429	151.636	125.445	116.624	80.2544	94.2036	68.0351	70.4787
ENSG00000235001	EIF4A1P2	chrY:5337745-5338964	-	processed_pseudogene	-0.745877	0.0985256	-7.57038	3.72e-14	3.28e-12	Yes	OK	585.793	760.585	454.699	761.296	755.321	765.138	505.603	416.938	413.582	482.672
ENSG00000234814	SVILP1	chr10:30655489-30717266	+	transcribed_unprocessed_pseudogene	-0.74692	0.185031	-4.03673	5.42e-05	0.00131764	Yes	OK	125.242	162.793	97.0789	145.404	174.033	168.941	75.6685	98.5649	85.9391	128.143
ENSG00000119139	TJP2	chr9:69121264-69255208	+	protein_coding	-0.747104	0.218917	-3.41272	0.000643183	0.0106064	Yes	OK	78.8804	102.596	61.094	122.555	79.5075	105.724	65.35	67.1637	45.6551	66.2072
ENSG00000231007	CDC20P1	chr9:87011652-87013151	+	processed_pseudogene	-0.752036	0.158414	-4.74728	2.06e-06	7.21e-05	Yes	OK	128.364	167.223	99.219	166.177	168.733	166.761	110.063	104.671	102.053	80.0894
ENSG00000237668	RPS15AP38	chr22:36421273-36421644	-	processed_pseudogene	-0.755038	0.195598	-3.86015	0.000113319	0.00252552	Yes	OK	80.0012	103.99	62.0096	108.015	111.31	92.6449	65.35	49.7186	63.5591	69.4108
ENSG00000105379	ETFB	chr19:51345169-51366418	-	protein_coding	-0.75679	0.118963	-6.36158	2e-10	1.28e-08	Yes	OK	334.063	435.157	258.243	415.441	435.524	454.505	304.967	229.403	255.132	243.472
ENSG00000237973	MTCO1P12	chr1:631074-632616	+	unprocessed_pseudogene	-0.760559	0.0805535	-9.44166	3.67e-21	5.38e-19	Yes	OK	1290.5	1685.77	994.056	1708.5	1718.25	1630.55	908.021	1011.82	1086.77	969.615
ENSG00000236264	RPL26P30	chr11:2335132-2335776	-	transcribed_processed_pseudogene	-0.761466	0.220231	-3.45759	0.000545036	0.0093657	Yes	OK	97.1738	126.342	75.2975	115.285	149.297	114.444	107.77	56.6966	66.2447	70.4787
ENSG00000062038	CDH3	chr16:68636189-68722616	+	protein_coding	-0.765024	0.264453	-2.89285	0.0038176	0.0454475	Yes	OK	41.3444	54.199	31.7035	65.432	45.9377	51.2272	29.8088	28.7844	39.3887	28.8322
ENSG00000001630	CYP51A1	chr7:92112151-92142952	-	protein_coding	-0.767167	0.0865143	-8.86751	7.48e-19	9.22e-17	Yes	OK	813.26	1064.1	625.131	1005.37	1046.85	1140.08	622.545	655.936	579.193	642.851
ENSG00000254598	CSNK2A3	chr11:11351942-11353357	-	protein_coding	-0.776263	0.0952489	-8.14984	3.64e-16	3.82e-14	Yes	OK	432.526	567.273	331.467	557.73	560.969	583.118	331.336	329.713	312.424	352.393
ENSG00000224411	HSP90AA2P	chr11:27888838-27891033	-	processed_pseudogene	-0.77814	0.13462	-5.78029	7.46e-09	3.91e-07	Yes	OK	1256.29	1649.71	961.214	1680.46	1608.7	1659.98	679.87	1010.94	1017.84	1136.2
ENSG00000235734	HMGN1P36	chr2:97827248-97827545	+	processed_pseudogene	-0.791344	0.097282	-8.13454	4.13e-16	4.28e-14	Yes	OK	976.457	1286.67	743.801	1358.49	1300.39	1201.11	689.041	672.509	768.976	844.676
ENSG00000258366	RTEL1	chr20:63657810-63696253	+	protein_coding	-0.794375	0.262627	-3.02472	0.00248863	0.0319491	Yes	OK	46.3021	61.0248	35.2602	59.2004	71.5567	52.3171	28.6623	27.0399	44.7599	40.5786
ENSG00000233111	RAB1C	chr9:37636688-37637293	-	processed_pseudogene	-0.802088	0.212359	-3.77703	0.000158711	0.00333615	Yes	OK	88.8571	117.143	67.643	94.5129	127.212	129.703	90.5728	65.4192	53.7119	60.8679
ENSG00000173530	TNFRSF10D	chr8:23135588-23164030	-	protein_coding	-0.804879	0.134982	-5.96284	2.48e-09	1.38e-07	Yes	OK	350.879	464.816	265.426	451.793	476.161	466.494	262.547	276.505	318.691	203.961
ENSG00000236200	KDM4A-AS1	chr1:43699765-43708138	-	antisense	-0.807408	0.271722	-2.97145	0.002964	0.0370118	Yes	OK	55.8044	73.5036	42.53	59.2004	83.9246	77.3858	64.2035	27.9122	38.4935	39.5108
ENSG00000243678	NME2	chr17:51165435-51171747	+	protein_coding	-0.808294	0.159258	-5.07538	3.87e-07	1.55e-05	Yes	OK	187.353	248.012	141.858	245.11	248.24	250.686	178.853	136.944	145.917	105.718
ENSG00000213185	FAM24B	chr10:122849078-122879641	-	protein_coding	-0.8101	0.242066	-3.34661	0.000818049	0.0130871	Yes	OK	62.4817	82.4197	47.5283	75.8181	91.8753	79.5656	52.7386	31.4012	42.9695	63.0036
ENSG00000235587	GAPDHP65	chrX:46439709-46440714	-	processed_pseudogene	-0.812067	0.250004	-3.24822	0.00116131	0.0172122	Yes	OK	74.3857	98.5312	56.2766	91.3971	96.2924	107.904	82.5474	52.3354	58.1879	32.0358
ENSG00000253676	TAGLN2P1	chr8:106697427-106698013	-	processed_pseudogene	-0.819526	0.154478	-5.30512	1.13e-07	4.94e-06	Yes	OK	170.244	225.938	128.473	207.721	227.038	243.057	160.509	125.605	114.585	113.193
ENSG00000259479	SORD2P	chr15:44825747-44884694	-	transcribed_unprocessed_pseudogene	-0.82615	0.244126	-3.38411	0.000714091	0.0116154	Yes	OK	67.0653	88.9943	50.6186	101.783	81.2743	83.9254	68.7895	31.4012	51.0263	51.2572
ENSG00000280071	GATD3B	chr21:5079294-5128425	-	protein_coding	-0.827461	0.132695	-6.23581	4.49e-10	2.75e-08	Yes	OK	221.594	295.192	166.396	317.813	261.491	306.273	175.413	146.539	172.773	170.857
ENSG00000240376	AC010343.1	chr5:33162179-33162807	+	processed_pseudogene	-0.82784	0.195615	-4.23199	2.32e-05	0.000630538	Yes	OK	260.976	347.133	196.358	360.395	336.582	344.421	298.088	146.539	176.354	164.45
ENSG00000147604	RPL7	chr8:73290267-73295789	-	protein_coding	-0.843628	0.0950675	-8.87398	7.06e-19	8.77e-17	Yes	OK	11827	15833.4	8822.22	15990.3	15424.5	16085.3	9243.02	8882.18	9949.24	7214.45
ENSG00000162300	ZFPL1	chr11:65084223-65088400	+	protein_coding	-0.844478	0.101644	-8.30818	9.72e-17	1.03e-14	Yes	OK	401.295	537.503	299.139	543.19	493.83	575.488	299.234	291.333	296.311	309.679
ENSG00000234825	XRCC6P2	chrX:150231075-150232896	-	processed_pseudogene	-0.857017	0.175187	-4.89201	9.98e-07	3.69e-05	Yes	OK	154.891	207.978	115.075	189.026	186.401	248.506	147.897	107.287	104.738	100.379
ENSG00000134072	CAMK1	chr3:9757342-9769992	-	protein_coding	-0.858486	0.252958	-3.39379	0.000689319	0.0112596	Yes	OK	53.5873	71.8708	39.8747	81.0111	58.3055	76.2958	56.1781	32.2735	35.8079	35.2393
ENSG00000232004	CAP1P2	chr10:43604843-43606251	-	processed_pseudogene	-0.859679	0.2972	-2.89259	0.00382074	0.0454475	Yes	OK	33.4193	45.0067	24.7287	40.5055	43.2874	51.2272	25.2228	18.3174	34.0175	21.3572
ENSG00000167536	DHRS13	chr17:28897781-28903071	-	protein_coding	-0.867134	0.200669	-4.32121	1.55e-05	0.000443103	Yes	OK	106.545	143.809	78.5966	131.903	168.733	130.793	58.4711	75.014	102.948	77.9537
ENSG00000233859	ADH5P4	chr6:65836930-65838039	-	processed_pseudogene	-0.869585	0.254175	-3.42121	0.000623428	0.0104021	Yes	OK	43.7433	58.7207	32.5102	60.239	63.606	52.3171	41.2737	27.9122	27.7512	33.1036
ENSG00000248641	HMGA1P2	chr4:73098822-73099145	+	processed_pseudogene	-0.870102	0.0690135	-12.6077	1.91e-36	4.07e-34	Yes	OK	1233.58	1664.49	910.403	1658.65	1633.44	1701.4	898.849	885.34	939.063	918.358
ENSG00000239779	WBP1	chr2:74458329-74460891	+	protein_coding	-0.876328	0.213182	-4.1107	3.94e-05	0.00102469	Yes	OK	74.8409	101.139	55.1174	104.899	78.6241	119.893	61.9106	50.5908	49.2359	58.7322
ENSG00000163319	MRPS18C	chr4:83455932-83469735	+	protein_coding	-0.878762	0.15404	-5.70476	1.17e-08	6.01e-07	Yes	OK	279.874	377.876	206.372	318.851	398.421	416.357	248.789	186.663	164.717	225.318
ENSG00000118898	PPL	chr16:4882507-4960741	-	protein_coding	-0.880481	0.0805714	-10.928	8.47e-28	1.48e-25	Yes	OK	5035.5	6814.73	3701.07	7268.15	6262.54	6913.49	3408.52	3748.96	3577.21	4069.61
ENSG00000244363	RPL7P23	chr5:77582376-77583122	+	processed_pseudogene	-0.88695	0.235678	-3.7634	0.000167618	0.003495	Yes	OK	56.4563	76.2708	41.5954	82.0497	71.5567	75.2059	52.7386	39.2515	29.5416	44.8501
ENSG00000237214	AL080243.2	chr22:41064052-41064633	+	processed_pseudogene	-0.890917	0.219739	-4.05442	5.03e-05	0.00123725	Yes	OK	120.232	162.623	88.4393	172.408	170.499	144.962	131.847	60.1857	80.5679	81.1572
ENSG00000147586	MRPS28	chr8:79918717-80030289	-	protein_coding	-0.893428	0.138819	-6.43592	1.23e-10	7.94e-09	Yes	OK	234.06	317.394	171.56	332.353	309.196	310.633	214.394	151.773	162.031	158.043
ENSG00000259918	NDUFA5P11	chr16:47598654-47598996	-	processed_pseudogene	-0.897496	0.237398	-3.78055	0.000156481	0.00331167	Yes	OK	69.6408	94.5233	50.9789	71.6636	119.261	92.6449	52.7386	60.1857	37.5983	53.3929
ENSG00000239246	AC008026.1	chr17:62516321-62516767	-	processed_pseudogene	-0.902848	0.0886353	-10.1861	2.29e-24	3.66e-22	Yes	OK	731.504	995.662	533.385	1048.99	997.377	940.618	552.609	490.208	523.691	567.033
ENSG00000166920	C15orf48	chr15:45430529-45448761	+	protein_coding	-0.915848	0.31467	-2.9105	0.00360846	0.04352	Yes	OK	346.608	473.532	251.414	434.136	475.278	511.182	386.368	167.473	198.734	253.082
ENSG00000169612	RAMMET	chr15:82986207-82991057	+	protein_coding	-0.918812	0.27563	-3.33349	0.000857629	0.0135943	Yes	OK	103.793	141.726	75.3424	122.555	155.481	147.142	100.891	33.1457	95.7862	71.5465
ENSG00000255397	AC022182.3	chr8:60937705-60939871	-	processed_pseudogene	-0.921554	0.226564	-4.06752	4.75e-05	0.00118477	Yes	OK	57.842	79.3046	41.7451	74.7795	90.1085	73.026	36.6877	40.996	51.9215	37.375
ENSG00000161970	RPL26	chr17:8377516-8383250	-	protein_coding	-0.92463	0.17747	-5.21008	1.89e-07	7.99e-06	Yes	OK	523.221	716.313	378.402	703.135	697.016	748.789	554.902	307.034	286.464	365.208
ENSG00000226544	RPL7P22	chr5:72725419-72726151	+	processed_pseudogene	-0.935348	0.128992	-7.25119	4.13e-13	3.34e-11	Yes	OK	264.47	363.721	190.032	359.357	371.035	360.77	155.923	189.28	190.677	224.25
ENSG00000240509	RPL34P18	chr8:93957338-93957691	-	processed_pseudogene	-0.946072	0.301411	-3.13881	0.00169637	0.0234651	Yes	OK	29.3038	40.3004	21.0564	35.3125	44.1708	41.4177	24.0763	22.6787	16.1136	21.3572
ENSG00000170634	ACYP2	chr2:53970838-54305300	+	protein_coding	-0.954434	0.120215	-7.93941	2.03e-15	2.01e-13	Yes	OK	378.218	522.683	269.87	521.379	478.812	567.859	285.476	225.042	294.52	274.44
ENSG00000166337	TAF10	chr11:6606296-6612667	-	protein_coding	-0.958873	0.258641	-3.70736	0.000209434	0.0042033	Yes	OK	821.998	1137.27	585.548	1149.73	1075.12	1186.94	862.162	484.102	444.914	551.015
ENSG00000198918	RPL39	chrX:119786504-119791643	-	protein_coding	-0.970345	0.136702	-7.09827	1.26e-12	9.86e-11	Yes	OK	1215.98	1687.34	862.455	1561.02	1789.8	1711.21	1091.46	645.469	846.858	866.033
ENSG00000115286	NDUFS7	chr19:1383527-1395589	+	protein_coding	-0.972647	0.188044	-5.17244	2.31e-07	9.67e-06	Yes	OK	173.417	240.373	123.201	224.338	234.105	262.676	176.56	95.0759	110.109	111.057
ENSG00000239455	AC074043.1	chr3:107104911-107107000	-	processed_pseudogene	-0.972731	0.23825	-4.08281	4.45e-05	0.00113308	Yes	OK	47.6541	66.2635	33.6971	72.7022	57.4221	68.6662	34.3948	34.8902	31.3319	34.1715
ENSG00000015479	MATR3	chr5:139293648-139331677	+	protein_coding	-0.974352	0.307078	-3.17298	0.00150882	0.0213072	Yes	OK	30.8613	42.7588	21.9382	48.8144	42.404	37.058	22.9298	13.9561	24.1704	26.6965
ENSG00000248546	ANP32C	chr4:164197007-164197711	-	processed_pseudogene	-0.976296	0.308924	-3.16031	0.00157602	0.0221355	Yes	OK	49.5976	68.9113	35.1123	87.2427	53.005	66.4864	49.2991	20.9341	45.6551	24.5607
ENSG00000249176	AC027801.2	chr17:49939122-49939819	+	processed_pseudogene	-0.976655	0.107182	-9.11213	8.08e-20	1.07e-17	Yes	OK	316.388	440.02	223.664	444.522	427.574	447.965	215.54	216.319	219.324	243.472
ENSG00000272150	NBPF25P	chr1:145572345-145607858	-	transcribed_unprocessed_pseudogene	-0.978827	0.232856	-4.20356	2.63e-05	0.00070614	Yes	OK	68.6172	95.3628	48.5581	112.169	81.2743	92.6449	44.7132	38.3793	43.8647	67.2751
ENSG00000248527	MTATP6P1	chr1:633696-634376	+	unprocessed_pseudogene	-0.982547	0.0908878	-10.8105	3.07e-27	5.3e-25	Yes	OK	2631.57	3666.44	1855.41	4130.53	3240.37	3628.41	1805.72	1802.08	1796.66	2017.18
ENSG00000214207	KRT18P10	chrY:5573145-5574431	+	processed_pseudogene	-0.987442	0.276805	-3.56729	0.000360692	0.00656856	Yes	OK	35.8902	49.8917	25.3891	55.046	52.1216	42.5077	27.5158	23.5509	20.5896	29.9
ENSG00000184619	KRBA2	chr17:8368637-8376711	-	protein_coding	-0.99117	0.343182	-2.88818	0.00387478	0.0458073	Yes	OK	33.9318	47.2888	23.9141	49.853	35.3367	56.6769	21.7833	20.9341	13.428	39.5108
ENSG00000283971	MIR4442	chr3:25664873-25664939	-	miRNA	-0.994519	0.316368	-3.14355	0.00166912	0.0232539	Yes	OK	26.3539	36.8913	18.4509	38.4283	40.6372	31.6083	13.7579	20.0619	19.6944	20.2893
ENSG00000100902	PSMA6	chr14:35278633-35317493	+	protein_coding	-0.998807	0.21851	-4.57099	4.85e-06	0.000154835	Yes	OK	92.7147	129.299	65.2767	139.173	134.279	114.444	95.1588	49.7186	61.7687	54.4608
ENSG00000271303	SRXN1	chr20:646615-653370	-	protein_coding	-1.01166	0.116415	-8.69013	3.62e-18	4.26e-16	Yes	OK	438.9	616.159	305.956	638.741	597.19	612.546	284.33	293.95	273.931	371.615
ENSG00000128739	SNRPN	chr15:24823637-24978723	+	protein_coding	-1.01232	0.276867	-3.65635	0.000255835	0.00496969	Yes	OK	47.7352	66.6149	33.5754	68.5478	72.4402	58.8568	50.4456	23.5509	25.0656	35.2393
ENSG00000241061	RPL5P1	chr15:24908932-24909825	-	processed_pseudogene	-1.01238	0.29105	-3.47836	0.000504498	0.00876607	Yes	OK	44.0233	61.4398	30.9609	60.239	70.6733	53.4071	49.2991	25.2954	21.4848	27.7643
ENSG00000260456	C16orf95	chr16:87083562-87317420	-	protein_coding	-1.02885	0.298337	-3.44863	0.000563444	0.00961817	Yes	OK	29.8651	42.3242	20.5208	43.6213	39.7537	43.5976	18.3439	23.5509	24.1704	16.0179
ENSG00000175482	POLD4	chr11:67350777-67356972	-	protein_coding	-1.0355	0.120199	-8.6149	7e-18	8.05e-16	Yes	OK	457.304	645.837	315.904	673.015	600.723	663.774	378.342	265.166	306.158	313.95
ENSG00000231764	DLX6-AS1	chr7:96955141-97014065	-	antisense	-1.03958	0.343107	-3.0299	0.00244637	0.0315631	Yes	OK	23.9985	33.824	16.6294	36.3511	29.1527	35.968	21.7833	10.4671	16.1136	18.1536
ENSG00000102931	ARL2BP	chr16:57245098-57253635	+	protein_coding	-1.0415	0.211045	-4.93495	8.02e-07	3.02e-05	Yes	OK	126.245	178.377	87.1454	171.37	197.002	166.761	76.8149	66.2914	75.1967	130.279
ENSG00000118939	UCHL3	chr13:75549480-75606020	+	protein_coding	-1.04209	0.350034	-2.97712	0.0029097	0.0363631	Yes	OK	22.4089	31.627	15.4954	37.3897	29.1527	28.3384	21.7833	13.9561	13.428	12.8143
ENSG00000207631	MIR641	chr19:40282543-40282641	-	miRNA	-1.04693	0.288755	-3.62569	0.000288189	0.00541977	Yes	OK	39.1356	55.3291	26.9904	46.7372	68.0231	51.2272	27.5158	31.4012	17.0088	32.0358
ENSG00000237506	RPSAP15	chrX:87703343-87704203	-	processed_pseudogene	-1.05478	0.189545	-5.5648	2.62e-08	1.28e-06	Yes	OK	368.06	522.284	252.391	552.537	505.314	509.002	370.317	171.834	217.533	249.879
ENSG00000184702	2024-09-05	chr22:19714464-19724224	+	protein_coding	-1.05648	0.320032	-3.30117	0.00096282	0.0149266	Yes	OK	32.1597	45.4982	22.1559	41.5441	60.0723	34.8781	30.9553	22.6787	17.904	17.0857
ENSG00000134419	RPS15A	chr16:18781295-18790383	-	protein_coding	-1.05888	0.13811	-7.66698	1.76e-14	1.6e-12	Yes	OK	2278.51	3240.56	1556.96	3253.94	3328.71	3139.03	2013.24	1194.12	1358.91	1661.59
ENSG00000243759	ST13P15	chr3:143517123-143518229	-	processed_pseudogene	-1.06356	0.175685	-6.0538	1.41e-09	8.02e-08	Yes	OK	126.057	179.188	86.2085	173.447	190.818	173.3	84.8404	82.8643	67.1399	109.989
ENSG00000186468	RPS23	chr5:82273358-82278577	-	protein_coding	-1.06574	0.0792071	-13.4551	2.88e-41	6.47e-39	Yes	OK	3136.55	4469.63	2136.74	4514.81	4330.51	4563.58	2356.04	1994.85	1963.17	2232.89
ENSG00000213225	NOC2LP1	chr2:130229379-130232106	+	transcribed_processed_pseudogene	-1.06763	0.246236	-4.33578	1.45e-05	0.000417815	Yes	OK	70.7155	100.614	48.2919	112.169	102.476	87.1952	69.936	38.3793	52.8167	32.0358
ENSG00000259010	AL049869.1	chr14:64600243-64601644	-	processed_pseudogene	-1.06809	0.295408	-3.61566	0.000299582	0.00560688	Yes	OK	30.2694	43.2073	20.566	39.4669	43.2874	46.8674	21.7833	24.4232	17.904	18.1536
ENSG00000100445	SDR39U1	chr14:24439766-24442905	-	protein_coding	-1.06908	0.238558	-4.48141	7.42e-06	0.000228547	Yes	OK	82.908	118.125	56.4949	133.98	101.593	118.803	83.6939	54.9521	51.0263	36.3072
ENSG00000227008	AL009174.1	chrX:133670971-133671386	+	processed_pseudogene	-1.08417	0.318376	-3.4053	0.000660903	0.0108525	Yes	OK	526.012	753.195	355.626	782.068	738.536	738.979	552.609	224.17	333.909	311.815
ENSG00000228661	AC090587.1	chr11:3854318-3855509	-	antisense	-1.08568	0.308502	-3.51921	0.000432835	0.00764051	Yes	OK	28.447	40.6987	19.2582	41.5441	42.404	38.1479	20.6369	22.6787	13.428	20.2893
ENSG00000232467	TMA16P2	chr1:45846994-45847594	-	processed_pseudogene	-1.08661	0.293553	-3.70159	0.000214253	0.00427936	Yes	OK	40.3947	57.7534	27.3756	42.5827	75.0904	55.5869	32.1018	33.1457	19.6944	24.5607
ENSG00000273084	AC092171.5	chr7:5428731-5429672	+	lincRNA	-1.09691	0.328772	-3.33637	0.000848795	0.0134948	Yes	OK	27.2725	39.021	18.4611	34.2739	46.8211	35.968	19.4904	11.3393	20.5896	22.425
ENSG00000215349	MRPL3P1	chr13:19304593-19305625	-	processed_pseudogene	-1.09729	0.224273	-4.89266	9.95e-07	3.69e-05	Yes	OK	58.7769	84.4563	39.5173	76.8567	79.5075	97.0047	42.4202	32.2735	43.8647	39.5108
ENSG00000235847	LDHAP7	chr2:84777259-84778223	-	processed_pseudogene	-1.10204	0.300569	-3.66653	0.000245868	0.00479814	Yes	OK	31.4628	45.4202	20.9948	44.66	37.1035	54.497	18.3439	18.3174	25.9608	21.3572
ENSG00000258741	H2AFVP1	chr15:92715710-92734195	-	transcribed_processed_pseudogene	-1.10292	0.218279	-5.05279	4.35e-07	1.73e-05	Yes	OK	89.4341	128.391	60.2167	120.478	121.911	142.782	88.2799	54.9521	47.4455	50.1893
ENSG00000228887	EEF1DP1	chr19:14070342-14071237	+	processed_pseudogene	-1.10317	0.333138	-3.31147	0.000928074	0.0145183	Yes	OK	43.1601	61.7995	29.1806	62.3162	60.9557	62.1266	52.7386	26.1677	14.3232	23.4929
ENSG00000213493	ACTN4P1	chr4:116598161-116599611	+	processed_pseudogene	-1.10657	0.156364	-7.07686	1.47e-12	1.14e-10	Yes	OK	135.78	195.474	91.0087	172.408	205.836	208.179	97.4518	81.9921	94.891	89.7001
ENSG00000212664	AC064799.1	chr15:71341158-71341712	-	processed_pseudogene	-1.10821	0.28363	-3.90724	9.34e-05	0.0021479	Yes	OK	55.0522	79.1136	37.0061	76.8567	87.4582	73.026	58.4711	27.9122	40.2839	21.3572
ENSG00000237842	AL157713.1	chr1:157059232-157060762	-	processed_pseudogene	-1.10937	0.235047	-4.71976	2.36e-06	8.21e-05	Yes	OK	59.4883	85.6162	39.8923	89.3199	75.9738	91.555	53.8851	31.4012	41.1791	33.1036
ENSG00000226553	AC018735.1	chr2:187001876-187003377	-	processed_pseudogene	-1.1134	0.245373	-4.53759	5.69e-06	0.000178928	Yes	OK	58.0553	83.582	38.9102	73.7409	100.709	76.2958	33.2483	31.4012	37.5983	53.3929
ENSG00000156482	RPL30	chr8:98024851-98046469	-	protein_coding	-1.11873	0.128853	-8.68221	3.88e-18	4.53e-16	Yes	OK	6334.53	9156.57	4218.01	9150.1	9012.62	9307	5585.71	3455.01	3744.62	4086.69
ENSG00000232499	AL391058.1	chr1:113449700-113450728	+	processed_pseudogene	-1.12077	0.124815	-8.97947	2.72e-19	3.52e-17	Yes	OK	323.09	466.795	215.312	452.831	450.542	497.013	227.005	178.812	207.686	247.743
ENSG00000217716	RPS10P3	chr9:88016300-88016793	+	processed_pseudogene	-1.12513	0.329607	-3.41355	0.000641214	0.0105954	Yes	OK	1025.23	1484.34	680.907	1469.62	1411.7	1571.69	1092.61	494.569	491.464	644.986
ENSG00000282306	AC073488.7	chrX:9404954-9405731	+	processed_pseudogene	-1.13947	0.230979	-4.93324	8.09e-07	3.04e-05	Yes	OK	52.814	76.8072	34.8191	72.7022	75.9738	81.7455	34.3948	40.996	28.6464	35.2393
ENSG00000238082	AC009948.2	chr2:178454716-178455428	+	processed_pseudogene	-1.1407	0.296945	-3.84146	0.000122306	0.00270256	Yes	OK	58.6658	85.2692	38.7132	99.7059	68.9065	87.1952	24.0763	29.6567	34.9127	66.2072
ENSG00000188219	POTEE	chr2:131218067-131265278	+	protein_coding	-1.14101	0.349949	-3.26051	0.00111211	0.0165709	Yes	OK	60.3307	87.3469	40.0685	70.625	85.6914	105.724	80.2544	27.9122	23.2752	28.8322
ENSG00000254244	PAICSP4	chr8:4787332-4788584	+	processed_pseudogene	-1.14117	0.152631	-7.47666	7.62e-14	6.58e-12	Yes	OK	138.294	201.17	91.1369	184.871	209.37	209.269	82.5474	86.3533	98.4718	97.1751
ENSG00000184844	CYCSP45	chrX:153841251-153841565	+	processed_pseudogene	-1.1447	0.346205	-3.30643	0.00094492	0.0147226	Yes	OK	28.9442	41.9259	19.208	37.3897	41.5206	46.8674	33.2483	14.8283	17.0088	11.7464
ENSG00000225362	CT62	chr15:71110244-71115494	-	protein_coding	-1.15266	0.241042	-4.78198	1.74e-06	6.2e-05	Yes	OK	84.734	123.673	55.5294	121.517	93.6421	155.861	42.4202	52.3354	48.3407	79.0215
ENSG00000204922	UQCC3	chr11:62670273-62673687	+	protein_coding	-1.15921	0.189869	-6.10533	1.03e-09	5.95e-08	Yes	OK	105.389	153.459	69.3373	157.868	146.647	155.861	90.5728	56.6966	56.3975	73.6822
ENSG00000283429	MIR1244-3	chr12:9239467-9239551	-	miRNA	-1.16008	0.284421	-4.07874	4.53e-05	0.00114002	Yes	OK	33.6342	49.1094	22.0278	51.9302	44.1708	51.2272	27.5158	20.0619	22.38	18.1536
ENSG00000215482	CALM2P3	chr13:41170700-41171148	-	processed_pseudogene	-1.1673	0.29909	-3.90283	9.51e-05	0.00218151	Yes	OK	59.8426	87.208	39.3187	97.6287	72.4402	91.555	59.6176	20.0619	29.5416	48.0536
ENSG00000259494	MRPL46	chr15:88459476-88467419	-	protein_coding	-1.16929	0.358303	-3.26342	0.00110075	0.016473	Yes	OK	195.924	286.717	127.829	246.149	296.828	317.173	215.54	91.5869	98.4718	105.718
ENSG00000223803	RPS20P14	chr3:186900198-186900557	+	processed_pseudogene	-1.17237	0.300733	-3.89838	9.68e-05	0.0022152	Yes	OK	62.0222	90.4691	40.687	87.2427	98.0592	86.1053	74.522	28.7844	29.5416	29.9
ENSG00000226650	KIF4B	chr5:155013755-155018132	+	protein_coding	-1.1983	0.112881	-10.6157	2.52e-26	4.16e-24	Yes	OK	291.788	430.41	187.821	444.522	406.372	440.336	194.904	182.301	175.459	198.622
ENSG00000231579	RPL7P21	chr5:143332605-143333239	+	processed_pseudogene	-1.19886	0.247268	-4.84843	1.24e-06	4.56e-05	Yes	OK	64.4701	95.1675	41.447	68.5478	88.3417	128.613	47.0062	42.7405	37.5983	38.4429
ENSG00000226784	PGAM4	chrX:77968874-77969638	-	protein_coding	-1.19999	0.121602	-9.86823	5.72e-23	9.06e-21	Yes	OK	420.524	620.165	270.793	617.969	587.472	655.054	293.502	237.254	236.332	316.086
ENSG00000240395	RPL5P23	chr8:42341767-42342634	-	processed_pseudogene	-1.20526	0.368651	-3.26938	0.00107784	0.0162093	Yes	OK	24.4578	36.0576	15.758	38.4283	32.6864	37.058	25.2228	10.4671	18.7992	8.54287
ENSG00000235508	RPS2P7	chr20:45640486-45641370	-	processed_pseudogene	-1.21153	0.418838	-2.8926	0.00382064	0.0454475	Yes	OK	15.5121	22.9019	9.96983	18.6949	23.8522	26.1586	9.17193	6.97805	9.84718	13.8822
ENSG00000111664	GNB3	chr12:6839954-6847393	+	protein_coding	-1.212	0.412024	-2.94157	0.00326555	0.040075	Yes	OK	16.9638	25.0667	10.8866	20.7721	28.2693	26.1586	12.6114	6.10579	15.2184	9.61073
ENSG00000259706	HSP90B2P	chr15:99257632-99260015	+	processed_pseudogene	-1.2129	0.321878	-3.76819	0.000164436	0.00344252	Yes	OK	24.8542	36.8893	15.8279	37.3897	36.2201	37.058	13.7579	18.3174	15.2184	16.0179
ENSG00000236480	PKMP1	chr1:114535995-114537840	+	processed_pseudogene	-1.21807	0.370425	-3.2883	0.00100794	0.0154717	Yes	OK	32.3974	47.7959	20.8485	33.2353	55.6552	54.497	36.6877	11.3393	21.4848	13.8822
ENSG00000282501	AC073488.9	chrX:9406025-9406778	+	processed_pseudogene	-1.21936	0.243636	-5.00485	5.59e-07	2.17e-05	Yes	OK	52.2625	77.4542	33.3686	81.0111	89.2251	62.1266	36.6877	30.529	38.4935	27.7643
ENSG00000238041	AP004245.1	chr11:56690465-56690723	+	processed_pseudogene	-1.21997	0.223192	-5.46602	4.6e-08	2.16e-06	Yes	OK	79.5844	117.744	50.9648	102.822	113.077	137.332	71.0825	46.2296	38.4935	48.0536
ENSG00000225630	MTND2P28	chr1:629640-630683	+	unprocessed_pseudogene	-1.22327	0.331617	-3.68879	0.000225325	0.00445886	Yes	OK	35.1524	51.8289	22.6451	56.0846	50.3547	49.0473	38.9807	13.9561	15.2184	22.425
ENSG00000156475	PPP2R2B	chr5:146581146-147084784	-	protein_coding	-1.2315	0.300532	-4.09774	4.17e-05	0.00107477	Yes	OK	33.8359	50.4051	21.4089	43.6213	43.2874	64.3065	24.0763	17.4451	25.9608	18.1536
ENSG00000239857	GET4	chr7:876552-896436	+	protein_coding	-1.25396	0.142843	-8.77857	1.66e-18	1.98e-16	Yes	OK	286.647	428.372	180.354	450.754	412.556	421.807	218.98	180.557	136.07	185.807
ENSG00000243725	TTC4	chr1:54715822-54742657	+	protein_coding	-1.25463	0.263817	-4.75566	1.98e-06	6.97e-05	Yes	OK	51.9022	77.3934	32.7839	63.3548	75.0904	93.7349	40.1272	22.6787	27.7512	40.5786
ENSG00000282299	AC073488.5	chrX:9408818-9409571	+	processed_pseudogene	-1.25522	0.340526	-3.68612	0.000227701	0.00447735	Yes	OK	30.6541	45.7564	19.3273	42.5827	56.5387	38.1479	20.6369	25.2954	8.95199	22.425
ENSG00000225536	STIP1P3	chrX:86084716-86086339	-	processed_pseudogene	-1.25712	0.266424	-4.71847	2.38e-06	8.22e-05	Yes	OK	47.7311	71.3013	30.0533	85.1655	60.0723	68.6662	41.2737	21.8064	30.4368	26.6965
ENSG00000242445	RPL7AP11	chr3:121494110-121494908	+	processed_pseudogene	-1.25762	0.378367	-3.3238	0.000887985	0.0139333	Yes	OK	24.7898	36.9251	15.6883	32.1967	41.5206	37.058	21.7833	17.4451	5.37119	18.1536
ENSG00000214012	KRT18P38	chr6:19612755-19614036	+	processed_pseudogene	-1.27727	0.356405	-3.58375	0.000338698	0.00624705	Yes	OK	23.6216	35.4694	14.7358	46.7372	29.1527	30.5183	19.4904	14.8283	10.7424	13.8822
ENSG00000120049	KCNIP2	chr10:101825974-101843920	-	protein_coding	-1.28047	0.407485	-3.14238	0.0016758	0.0233029	Yes	OK	17.4005	26.0018	10.9496	21.8107	30.0362	26.1586	14.9044	7.8503	7.16159	13.8822
ENSG00000232888	RPS11P5	chr12:132825701-132826184	+	processed_pseudogene	-1.28226	0.16687	-7.68417	1.54e-14	1.41e-12	Yes	OK	485.199	730.471	301.245	720.791	660.796	809.826	421.909	228.531	264.084	290.457
ENSG00000282697	AC073488.11	chrX:9409748-9410501	+	processed_pseudogene	-1.28681	0.235867	-5.45567	4.88e-08	2.27e-06	Yes	OK	74.3727	112.193	46.0078	121.517	110.427	104.634	32.1018	48.8463	35.8079	67.2751
ENSG00000255967	HADHAP2	chr12:8634367-8637608	+	processed_pseudogene	-1.30305	0.381416	-3.41636	0.000634654	0.0105216	Yes	OK	19.8596	29.9823	12.2676	35.3125	27.3859	27.2485	12.6114	12.2116	7.16159	17.0857
ENSG00000240371	RPS4XP13	chr11:57576292-57577080	-	processed_pseudogene	-1.3082	0.408596	-3.2017	0.00136621	0.0195601	Yes	OK	17.1592	25.9469	10.5685	27.0037	20.3186	30.5183	12.6114	6.10579	10.7424	12.8143
ENSG00000181029	TRAPPC5	chr19:7680843-7687703	+	protein_coding	-1.3103	0.428287	-3.05939	0.00221784	0.0292214	Yes	OK	19.8637	30.2565	12.069	22.8493	26.5025	41.4177	11.4649	20.9341	6.26639	9.61073
ENSG00000230291	AC078817.1	chr12:80102899-80103333	-	processed_pseudogene	-1.31064	0.384637	-3.40747	0.000655687	0.0107971	Yes	OK	48.504	73.2091	29.9752	78.9339	74.207	66.4864	63.057	12.2116	23.2752	21.3572
ENSG00000234782	TPT1P9	chr9:118082869-118083382	-	processed_pseudogene	-1.31514	0.295371	-4.4525	8.49e-06	0.000258527	Yes	OK	51.1633	77.2652	31.5869	84.1269	90.9919	56.6769	49.2991	24.4232	20.5896	32.0358
ENSG00000230673	PABPC1P3	chrX:74583088-74583546	-	processed_pseudogene	-1.31579	0.236891	-5.55442	2.79e-08	1.35e-06	Yes	OK	52.5093	79.5649	32.2177	76.8567	90.9919	70.8461	32.1018	28.7844	29.5416	38.4429
ENSG00000219102	HNRNPA3P12	chr1:53974969-53976031	-	processed_pseudogene	-1.31643	0.172842	-7.61636	2.61e-14	2.34e-12	Yes	OK	104.393	158.635	63.7108	163.061	153.714	159.131	57.3246	56.6966	67.1399	73.6822
ENSG00000214203	RPS4XP1	chr12:100009052-100009838	-	processed_pseudogene	-1.32172	0.448121	-2.94948	0.00318304	0.0393048	Yes	OK	18.8173	28.4729	11.5755	28.0423	20.3186	37.058	21.7833	5.23354	10.7424	8.54287
ENSG00000173237	C11orf86	chr11:66975277-66977004	+	protein_coding	-1.32607	0.37619	-3.52499	0.000423491	0.0075269	Yes	OK	22.0312	33.3958	13.5078	38.4283	38.8703	22.8887	18.3439	8.72256	15.2184	11.7464
ENSG00000122728	TAF1L	chr9:32629454-32635669	-	protein_coding	-1.33	0.355299	-3.74334	0.000181592	0.00373623	Yes	OK	27.1618	41.0795	16.7236	44.66	41.5206	37.058	25.2228	10.4671	9.84718	21.3572
ENSG00000183153	GJD3	chr17:40362931-40363815	-	protein_coding	-1.34037	0.310376	-4.31855	1.57e-05	0.000447656	Yes	OK	40.2764	61.813	24.1239	83.0883	42.404	59.9467	14.9044	29.6567	24.1704	27.7643
ENSG00000251495	PPIAP11	chr5:82009602-82010094	-	processed_pseudogene	-1.34143	0.374736	-3.57967	0.000344027	0.00630946	Yes	OK	24.7737	37.6704	15.1011	28.0423	46.8211	38.1479	25.2228	14.8283	10.7424	9.61073
ENSG00000282300	AC073488.6	chrX:9413816-9414569	+	processed_pseudogene	-1.347	0.438791	-3.0698	0.00214204	0.0284154	Yes	OK	21.3044	32.5849	12.844	16.6177	53.8884	27.2485	11.4649	18.3174	9.84718	11.7464
ENSG00000230207	RPL4P5	chr9:7477045-7478320	-	processed_pseudogene	-1.34728	0.27492	-4.90061	9.55e-07	3.55e-05	Yes	OK	54.422	83.0544	32.9478	73.7409	79.5075	95.9147	52.7386	25.2954	31.3319	22.425
ENSG00000285018	AC245140.3	chrX:154374595-154376934	+	antisense	-1.35544	0.388264	-3.49102	0.000481186	0.00842176	Yes	OK	21.5756	33.1347	12.9062	47.7758	30.9196	20.7089	13.7579	14.8283	13.428	9.61073
ENSG00000124097	HMGB1P1	chr20:57488392-57489027	-	processed_pseudogene	-1.35565	0.300237	-4.51525	6.32e-06	0.000198064	Yes	OK	34.4539	52.6936	20.7741	60.239	47.7045	50.1372	27.5158	13.0838	23.2752	19.2215
ENSG00000214391	TUBAP2	chr11:90282560-90284172	+	processed_pseudogene	-1.35779	0.183831	-7.38607	1.51e-13	1.26e-11	Yes	OK	161.767	247.547	97.4322	224.338	263.258	255.046	129.554	83.7366	70.7207	105.718
ENSG00000229161	TCP1P1	chr7:42794906-42802494	+	unprocessed_pseudogene	-1.35845	0.3771	-3.60236	0.000315346	0.00587361	Yes	OK	24.5418	37.4746	14.8423	39.4669	28.2693	44.6875	20.6369	6.97805	12.5328	19.2215
ENSG00000136371	MTHFS	chr15:79833585-79897379	-	protein_coding	-1.37058	0.207456	-6.60661	3.93e-11	2.69e-09	Yes	OK	107.403	165.003	64.2032	165.138	155.481	174.39	94.0123	61.9302	52.8167	48.0536
ENSG00000225356	AC093840.1	chr4:181522666-181523001	+	processed_pseudogene	-1.37307	0.340617	-4.03112	5.55e-05	0.00134376	Yes	OK	24.9357	38.4444	14.8042	42.5827	29.1527	43.5976	12.6114	13.9561	13.428	19.2215
ENSG00000229097	CALM2P2	chr10:70163685-70164124	+	processed_pseudogene	-1.37741	0.187008	-7.36552	1.76e-13	1.46e-11	Yes	OK	159.832	245.826	95.3359	222.261	243.823	271.395	124.968	85.4811	66.2447	104.65
ENSG00000235411	AC007041.1	chr2:20239892-20241046	-	processed_pseudogene	-1.37981	0.273634	-5.04253	4.59e-07	1.81e-05	Yes	OK	65.611	101.057	39.0262	112.169	87.4582	103.544	32.1018	22.6787	39.3887	61.9358
ENSG00000176731	C8orf59	chr8:85214076-85220421	-	protein_coding	-1.38139	0.19217	-7.18838	6.56e-13	5.2e-11	Yes	OK	181.339	279.041	108.062	283.539	294.178	259.406	149.044	82.8643	79.6727	120.668
ENSG00000231203	KRT8P10	chr2:183071040-183072486	-	processed_pseudogene	-1.38737	0.224775	-6.17227	6.73e-10	3.99e-08	Yes	OK	149.204	229.951	88.643	257.574	202.302	229.977	129.554	60.1857	64.4543	100.379
ENSG00000188873	RPL10AP2	chr8:47157118-47157771	+	processed_pseudogene	-1.39935	0.484961	-2.88549	0.003908	0.0461299	Yes	OK	16.9387	26.0527	10.1032	34.2739	22.0854	21.7988	21.7833	5.23354	8.05679	5.33929
ENSG00000149925	ALDOA	chr16:30064164-30070457	+	protein_coding	-1.40545	0.339213	-4.14326	3.42e-05	0.000897011	Yes	OK	353.01	547.598	207.069	513.07	529.166	600.557	343.948	157.878	156.66	169.789
ENSG00000258445	AL132777.1	chr14:60779978-60780595	+	processed_pseudogene	-1.40811	0.412012	-3.41763	0.000631686	0.0104836	Yes	OK	20.9266	32.4364	12.2943	22.8493	26.5025	47.9574	17.1974	6.97805	14.3232	10.6786
ENSG00000255642	PABPC1P4	chr12:63822021-63823895	+	processed_pseudogene	-1.41139	0.248958	-5.66918	1.43e-08	7.31e-07	Yes	OK	64.1489	99.7764	37.4284	74.7795	102.476	122.073	38.9807	30.529	49.2359	30.9679
ENSG00000226342	NMD3P1	chr7:63908966-63910453	-	processed_pseudogene	-1.41313	0.479682	-2.94598	0.0032193	0.0396265	Yes	OK	13.8282	21.4502	8.11172	15.5791	29.1527	19.6189	11.4649	11.3393	5.37119	4.27143
ENSG00000188649	CC2D2B	chr10:95907603-96032684	+	protein_coding	-1.41483	0.43389	-3.26081	0.00111094	0.0165709	Yes	OK	15.3145	23.7841	8.96234	25.9651	20.3186	25.0686	9.17193	4.36128	11.6376	10.6786
ENSG00000259952	AC009133.2	chr16:29806496-29807732	-	antisense	-1.41799	0.339589	-4.17561	2.97e-05	0.00078914	Yes	OK	25.6209	39.779	15.0023	42.5827	35.3367	41.4177	13.7579	13.0838	10.7424	22.425
ENSG00000156875	MFSD14A	chr1:100038097-100083377	+	protein_coding	-1.42582	0.225807	-6.31431	2.71e-10	1.69e-08	Yes	OK	107.372	166.908	62.7195	169.292	158.132	173.3	97.4518	42.7405	57.2927	53.3929
ENSG00000217094	PPIAP31	chr10:32188323-32188817	-	processed_pseudogene	-1.42621	0.426567	-3.34345	0.000827428	0.0132049	Yes	OK	418.448	652.331	243.035	615.892	641.36	699.742	435.667	134.327	196.048	206.097
ENSG00000127774	EMC6	chr17:3668815-3669668	+	protein_coding	-1.42821	0.353803	-4.03673	5.42e-05	0.00131764	Yes	OK	26.3862	41.0075	15.4202	50.8916	31.803	40.3278	24.0763	10.4671	14.3232	12.8143
ENSG00000213326	RPS7P11	chr17:46721582-46722167	-	processed_pseudogene	-1.43365	0.288067	-4.97681	6.46e-07	2.48e-05	Yes	OK	553.965	865.041	320.658	823.613	884.3	887.211	494.138	230.276	283.778	274.44
ENSG00000270532	PEBP1P2	chr2:85341281-85341838	-	processed_pseudogene	-1.4381	0.444171	-3.23773	0.00120486	0.0177574	Yes	OK	15.7173	24.5983	9.05665	21.8107	24.7357	27.2485	9.17193	4.36128	15.2184	7.47501
ENSG00000219023	AL033519.2	chr6:35555873-35556264	+	processed_pseudogene	-1.43889	0.233038	-6.17449	6.64e-10	3.95e-08	Yes	OK	97.4531	151.849	56.6563	157.868	143.997	153.682	88.2799	37.507	47.4455	53.3929
ENSG00000250526	CCT6P2	chr5:14639426-14641018	-	processed_pseudogene	-1.43931	0.324477	-4.43578	9.17e-06	0.000276943	Yes	OK	30.5155	47.4146	17.8412	45.6986	48.5879	47.9574	28.6623	13.0838	12.5328	17.0857
ENSG00000236686	BZW1P1	chr3:172425850-172427089	-	processed_pseudogene	-1.4485	0.358409	-4.04146	5.31e-05	0.0013015	Yes	OK	24.993	38.8646	14.5892	38.4283	43.2874	34.8781	21.7833	7.8503	11.6376	17.0857
ENSG00000228110	ST13P19	chr1:210265636-210267241	-	processed_pseudogene	-1.45482	0.161567	-9.00447	2.17e-19	2.83e-17	Yes	OK	223.791	350.938	128.43	358.318	334.815	359.68	138.725	87.2256	146.813	140.957
ENSG00000228502	EEF1A1P11	chr1:96446930-96448318	+	processed_pseudogene	-1.45754	0.163391	-8.92057	4.64e-19	5.81e-17	Yes	OK	134.077	210.288	76.9194	195.257	206.719	228.887	94.0123	69.7805	73.4063	70.4787
ENSG00000281955	AC073488.3	chrX:9411701-9412478	+	processed_pseudogene	-1.46542	0.203403	-7.20453	5.82e-13	4.64e-11	Yes	OK	77.8489	122.32	44.4952	112.169	131.629	123.163	40.1272	41.8683	39.3887	56.5965
ENSG00000232368	FTLP2	chrX:30630298-30630825	+	processed_pseudogene	-1.46722	0.423392	-3.4654	0.000529435	0.0091584	Yes	OK	16.9593	26.6409	9.69818	25.9651	25.6191	28.3384	13.7579	13.0838	4.47599	7.47501
ENSG00000236992	RPL12P12	chr20:19823443-19823943	-	processed_pseudogene	-1.46799	0.415082	-3.53661	0.000405292	0.00724798	Yes	OK	15.5954	24.5123	8.90771	22.8493	25.6191	25.0686	9.17193	6.10579	10.7424	9.61073
ENSG00000228766	RPL7L1P8	chr3:182610674-182611414	+	processed_pseudogene	-1.47053	0.244419	-6.01642	1.78e-09	1e-07	Yes	OK	70.554	111.442	39.8879	91.3971	107.777	135.153	22.9298	42.7405	44.7599	49.1215
ENSG00000217325	PRELID1P1	chr6:126643488-126644390	+	transcribed_processed_pseudogene	-1.48118	0.412092	-3.5943	0.00032526	0.00602217	Yes	OK	19.7794	31.1741	11.2333	20.7721	29.1527	43.5976	14.9044	13.0838	6.26639	10.6786
ENSG00000204427	ABHD16A	chr6:31686949-31703444	-	protein_coding	-1.48323	0.363995	-4.07487	4.6e-05	0.00115537	Yes	OK	28.7684	45.3231	16.3524	30.1195	60.0723	45.7775	24.0763	19.1896	12.5328	9.61073
ENSG00000233503	HNRNPLP1	chr6:7481094-7482594	-	processed_pseudogene	-1.48649	0.366733	-4.05334	5.05e-05	0.00124105	Yes	OK	22.1347	34.8128	12.626	39.4669	34.4532	30.5183	13.7579	7.8503	10.7424	18.1536
ENSG00000226666	HSPA9P1	chr2:221961737-221963765	+	processed_pseudogene	-1.49254	0.215698	-6.9196	4.53e-12	3.3e-10	Yes	OK	67.1767	106.101	37.9837	103.86	113.077	101.364	45.8597	29.6567	41.1791	35.2393
ENSG00000255964	HSPD1P12	chr12:8015024-8016406	+	processed_pseudogene	-1.49374	0.402849	-3.70793	0.000208957	0.00419915	Yes	OK	17.4373	27.6445	9.78185	22.8493	27.3859	32.6982	11.4649	8.72256	12.5328	6.40715
ENSG00000226243	RPL37AP1	chr20:44466564-44466842	-	processed_pseudogene	-1.50294	0.349859	-4.29584	1.74e-05	0.000487991	Yes	OK	28.2065	44.4413	16.0304	46.7372	53.8884	32.6982	20.6369	9.59481	12.5328	21.3572
ENSG00000235449	AC098934.3	chr1:202767229-202767418	-	processed_pseudogene	-1.50428	0.368121	-4.08637	4.38e-05	0.00111767	Yes	OK	29.1722	45.9096	16.6191	44.66	49.4713	43.5976	28.6623	7.8503	10.7424	19.2215
ENSG00000240809	AC026877.1	chr3:76434018-76435428	+	processed_pseudogene	-1.50747	0.272491	-5.53218	3.16e-08	1.51e-06	Yes	OK	44.4882	70.9353	24.6529	75.8181	57.4221	79.5656	19.4904	22.6787	34.0175	22.425
ENSG00000226549	SCDP1	chr17:20784645-20785725	+	processed_pseudogene	-1.52612	0.401466	-3.80137	0.000143896	0.00310887	Yes	OK	20.6634	32.8387	11.532	31.1581	33.5698	33.7881	14.9044	14.8283	3.58079	12.8143
ENSG00000136149	RPL13AP25	chr13:54440704-54441315	-	processed_pseudogene	-1.53091	0.238789	-6.41114	1.44e-10	9.27e-09	Yes	OK	159.065	253.278	88.4048	243.033	265.025	251.776	150.19	63.6747	67.1399	72.6144
ENSG00000281941	AC073488.2	chrX:9412772-9413522	+	processed_pseudogene	-1.543	0.264874	-5.82541	5.7e-09	3.03e-07	Yes	OK	50.988	81.5689	28.0523	57.1232	92.7587	94.8248	26.3693	30.529	23.2752	32.0358
ENSG00000234645	YWHAEP5	chr2:138288029-138288793	-	processed_pseudogene	-1.54985	0.340777	-4.54797	5.42e-06	0.000171715	Yes	OK	26.2894	42.3043	14.2783	35.3125	37.1035	54.497	12.6114	13.9561	18.7992	11.7464
ENSG00000188856	RPSAP47	chr8:80558870-80559757	+	processed_pseudogene	-1.55374	0.0985512	-15.7658	5.35e-56	1.39e-53	Yes	OK	1290.61	2069.49	706.456	2130.18	2145.82	1932.46	811.716	625.407	650.809	737.89
ENSG00000234801	MORF4	chr4:173615936-173616906	-	processed_pseudogene	-1.55536	0.531728	-2.92511	0.00344336	0.0417884	Yes	OK	11.6986	18.5744	6.54175	15.5791	19.4352	20.7089	13.7579	3.48902	3.58079	5.33929
ENSG00000242114	MTFP1	chr22:30425530-30429053	+	protein_coding	-1.55899	0.234438	-6.64991	2.93e-11	2.02e-09	Yes	OK	100.981	162.032	55.1936	165.138	123.678	197.279	80.2544	46.2296	53.7119	40.5786
ENSG00000178715	AL450998.1	chr1:15828232-15828669	+	processed_pseudogene	-1.56729	0.114658	-13.6693	1.55e-42	3.59e-40	Yes	OK	8823.48	14198	4792.56	14234.1	13675.3	14684.8	5810.42	3917.3	4254.88	5187.66
ENSG00000235674	LDHAP2	chr1:235738005-235738989	+	processed_pseudogene	-1.5768	0.440068	-3.58308	0.000339568	0.00624705	Yes	OK	15.9774	25.7571	8.64263	21.8107	23.8522	31.6083	11.4649	5.23354	12.5328	5.33929
ENSG00000259516	ANP32AP1	chr15:35181799-35238197	+	transcribed_processed_pseudogene	-1.57746	0.344112	-4.58415	4.56e-06	0.000146302	Yes	OK	23.6133	37.9999	12.8234	34.2739	45.9377	33.7881	13.7579	13.0838	11.6376	12.8143
ENSG00000201998	SNORA23	chr11:9428773-9428954	+	snoRNA	-1.58031	0.473699	-3.3361	0.000849617	0.0134948	Yes	OK	13.746	22.3655	7.28144	28.0423	19.4352	19.6189	4.58597	12.2116	8.05679	4.27143
ENSG00000231503	PTMAP4	chr12:9239986-9240331	-	processed_pseudogene	-1.59485	0.429593	-3.71247	0.000205244	0.0041406	Yes	OK	16.4548	26.7419	8.73946	22.8493	20.3186	37.058	5.73246	9.59481	8.95199	10.6786
ENSG00000225568	AC093155.1	chr1:87045875-87046700	+	processed_pseudogene	-1.60609	0.369538	-4.34622	1.39e-05	0.000402914	Yes	OK	27.3711	44.4002	14.5993	57.1232	33.5698	42.5077	16.0509	20.0619	6.26639	16.0179
ENSG00000215007	DNAJA1P3	chrX:107351650-107352843	-	processed_pseudogene	-1.61128	0.316304	-5.09409	3.5e-07	1.42e-05	Yes	OK	30.488	49.4091	16.2972	46.7372	60.0723	41.4177	18.3439	19.1896	11.6376	16.0179
ENSG00000231409	AC018868.1	chr15:34943080-34943394	+	processed_pseudogene	-1.61804	0.431183	-3.75256	0.00017504	0.0036206	Yes	OK	17.0321	27.5915	9.11255	29.0809	22.0854	31.6083	14.9044	9.59481	4.47599	7.47501
ENSG00000237264	FTH1P11	chr8:81521682-81522232	-	processed_pseudogene	-1.61935	0.255806	-6.3304	2.45e-10	1.54e-08	Yes	OK	74.9583	121.367	40.1521	115.285	124.562	124.253	63.057	25.2954	29.5416	42.7143
ENSG00000263740	RN7SL4P	chr3:15738515-15738809	+	misc_RNA	-1.62361	0.329982	-4.92032	8.64e-07	3.24e-05	Yes	OK	41.5669	67.6399	22.0121	68.5478	40.6372	93.7349	32.1018	20.0619	18.7992	17.0857
ENSG00000230979	AC079250.1	chr2:47690716-47691246	-	processed_pseudogene	-1.63367	0.44382	-3.68094	0.000232374	0.00455771	Yes	OK	21.8908	35.5012	11.6829	39.4669	25.6191	41.4177	19.4904	2.61677	10.7424	13.8822
ENSG00000249119	MTND6P4	chr5:134924123-134924644	+	processed_pseudogene	-1.6337	0.346067	-4.72075	2.35e-06	8.18e-05	Yes	OK	25.1217	40.8021	13.3613	43.6213	40.6372	38.1479	19.4904	13.0838	8.05679	12.8143
ENSG00000198744	MTCO3P12	chr1:634376-634922	+	unprocessed_pseudogene	-1.64727	0.307812	-5.35155	8.72e-08	3.93e-06	Yes	OK	33.5443	54.6315	17.7289	49.853	53.005	61.0367	21.7833	12.2116	13.428	23.4929
ENSG00000188375	H3F3C	chr12:31791185-31792241	-	protein_coding	-1.65801	0.234004	-7.0854	1.39e-12	1.08e-10	Yes	OK	66.3982	108.575	34.7652	108.015	113.077	104.634	50.4456	34.8902	25.9608	27.7643
ENSG00000213290	PGK1P2	chr19:12559571-12561105	+	processed_pseudogene	-1.66048	0.528455	-3.14215	0.00167715	0.0233029	Yes	OK	14.5245	23.765	7.59408	25.9651	15.9015	29.4284	14.9044	3.48902	9.84718	2.13572
ENSG00000248626	GAPDHP40	chr5:159950493-159951498	-	processed_pseudogene	-1.67932	0.485225	-3.4609	0.000538367	0.00929222	Yes	OK	14.7381	24.0798	7.73176	18.6949	27.3859	26.1586	16.0509	5.23354	5.37119	4.27143
ENSG00000250332	AC010460.3	chr5:23303565-23305143	-	processed_pseudogene	-1.68162	0.401687	-4.1864	2.83e-05	0.00075775	Yes	OK	21.8971	36.1614	11.1989	44.66	30.0362	33.7881	12.6114	6.97805	18.7992	6.40715
ENSG00000240087	RPSAP12	chr12:68552995-68553882	-	processed_pseudogene	-1.68471	0.308423	-5.46235	4.7e-08	2.2e-06	Yes	OK	38.7565	63.9611	19.8531	50.8916	63.606	77.3858	17.1974	12.2116	28.6464	21.3572
ENSG00000214549	SDHCP2	chr10:92118664-92119164	+	processed_pseudogene	-1.70308	0.190168	-8.95564	3.38e-19	4.3e-17	Yes	OK	146.452	241.814	74.9302	239.917	240.289	245.237	92.8658	46.2296	75.1967	85.4287
ENSG00000223825	DAZAP2P1	chr2:202201384-202201886	-	processed_pseudogene	-1.71145	0.219587	-7.79396	6.49e-15	6.19e-13	Yes	OK	86.4558	142.874	44.1424	146.443	159.015	123.163	57.3246	43.6128	28.6464	46.9858
ENSG00000228002	DHX9P1	chr13:76984868-76987943	+	processed_pseudogene	-1.72345	0.40405	-4.26544	2e-05	0.000551446	Yes	OK	18.7565	31.04	9.54378	38.4283	31.803	22.8887	12.6114	6.10579	9.84718	9.61073
ENSG00000213406	ANXA2P1	chr4:153307792-153308717	-	processed_pseudogene	-1.73069	0.392753	-4.40657	1.05e-05	0.00031373	Yes	OK	26.0128	43.0214	13.2563	36.3511	55.6552	37.058	24.0763	6.97805	13.428	8.54287
ENSG00000218014	KRT19P1	chr6:71584721-71585906	+	processed_pseudogene	-1.73692	0.53883	-3.2235	0.00126632	0.0183875	Yes	OK	11.8968	19.7701	5.99187	22.8493	21.202	15.2592	2.29298	3.48902	5.37119	12.8143
ENSG00000248113	AC067942.2	chr4:82580117-82581384	-	processed_pseudogene	-1.74295	0.319693	-5.45194	4.98e-08	2.3e-06	Yes	OK	47.1134	78.2111	23.7901	57.1232	89.2251	88.2852	32.1018	18.3174	11.6376	33.1036
ENSG00000265681	RPL17	chr18:49488453-49492523	-	protein_coding	-1.75265	0.210407	-8.32981	8.1e-17	8.73e-15	Yes	OK	127.113	211.845	63.5641	201.489	204.069	229.977	96.3053	46.2296	51.9215	59.8001
ENSG00000236048	AC013470.3	chr7:12471352-12472545	+	processed_pseudogene	-1.75502	0.391379	-4.48419	7.32e-06	0.000226031	Yes	OK	22.9277	38.0664	11.5736	29.0809	41.5206	43.5976	19.4904	6.10579	8.95199	11.7464
ENSG00000132522	GPS2	chr17:7311324-7315564	-	protein_coding	-1.76425	0.171893	-10.2636	1.03e-24	1.66e-22	Yes	OK	158.469	265.036	78.543	259.651	241.173	294.284	85.9869	62.8024	67.1399	98.243
ENSG00000228328	AL158201.1	chrX:68070520-68071767	-	processed_pseudogene	-1.77035	0.598447	-2.95823	0.00309406	0.0383585	Yes	OK	13.2582	21.9859	6.71245	17.6563	26.5025	21.7988	18.3439	2.61677	2.6856	3.20358
ENSG00000240914	RPL15P2	chr14:94800849-94801463	-	processed_pseudogene	-1.77292	0.488632	-3.62833	0.000285264	0.00538432	Yes	OK	12.7075	21.1562	6.37105	19.7335	27.3859	16.3491	9.17193	4.36128	4.47599	7.47501
ENSG00000250182	EEF1A1P13	chr5:14651941-14653329	-	processed_pseudogene	-1.77501	0.369753	-4.80054	1.58e-06	5.7e-05	Yes	OK	318.493	534.449	156.526	548.383	513.265	541.7	261.4	95.0759	119.061	150.568
ENSG00000205871	RPS3AP47	chr15:43115702-43116493	-	processed_pseudogene	-1.78494	0.500299	-3.56774	0.000360068	0.0065649	Yes	OK	11.8107	19.7678	5.84286	17.6563	17.6683	23.9787	9.17193	3.48902	5.37119	5.33929
ENSG00000213621	RPSAP54	chr13:20961310-20962195	+	processed_pseudogene	-1.78989	0.58644	-3.05213	0.00227225	0.0297866	Yes	OK	15.4463	25.8251	7.66229	33.2353	15.9015	28.3384	18.3439	0.872256	7.16159	4.27143
ENSG00000243829	AC011495.1	chr19:49719498-49720081	-	processed_pseudogene	-1.80013	0.183725	-9.79798	1.15e-22	1.78e-20	Yes	OK	204.066	343.558	99.4464	370.781	305.662	354.231	138.725	72.3972	84.1487	102.514
ENSG00000213376	GAPDHP71	chr5:174513305-174514307	+	processed_pseudogene	-1.81413	0.457044	-3.96926	7.21e-05	0.00170205	Yes	OK	15.5199	26.0901	7.59219	25.9651	32.6864	19.6189	12.6114	4.36128	8.05679	5.33929
ENSG00000215492	HNRNPA1P7	chr18:32412214-32413176	-	processed_pseudogene	-1.81531	0.366621	-4.95147	7.37e-07	2.8e-05	Yes	OK	26.5688	44.7154	12.9588	54.0074	44.1708	35.968	21.7833	12.2116	7.16159	10.6786
ENSG00000230897	RPS18P12	chr17:14705076-14705534	-	processed_pseudogene	-1.8229	0.133165	-13.689	1.18e-42	2.78e-40	Yes	OK	352.645	596.699	169.604	637.703	562.736	589.658	208.661	138.689	154.869	176.197
ENSG00000228981	AC097658.1	chr4:143349275-143350117	-	processed_pseudogene	-1.82782	0.458012	-3.99077	6.59e-05	0.00156903	Yes	OK	17.7809	30.0679	8.56561	30.1195	27.3859	32.6982	4.58597	4.36128	7.16159	18.1536
ENSG00000198901	PRC1	chr15:90966038-90995629	-	protein_coding	-1.83007	0.207549	-8.81752	1.17e-18	1.42e-16	Yes	OK	89.0877	150.776	42.8212	160.984	143.113	148.232	58.4711	31.4012	42.9695	38.4429
ENSG00000256849	TCP1P3	chr12:19941521-19943018	+	processed_pseudogene	-1.83835	0.389645	-4.718	2.38e-06	8.22e-05	Yes	OK	28.5974	48.349	13.7837	38.4283	52.1216	54.497	26.3693	13.9561	6.26639	8.54287
ENSG00000226396	AL031727.1	chr1:19608114-19608568	+	processed_pseudogene	-1.84181	0.295377	-6.23547	4.5e-10	2.75e-08	Yes	OK	36.6755	62.162	17.5606	54.0074	62.7226	69.7562	25.2228	13.9561	16.1136	14.95
ENSG00000231414	AC016700.2	chr2:70253855-70254010	-	processed_pseudogene	-1.8605	0.351337	-5.29549	1.19e-07	5.16e-06	Yes	OK	27.6762	47.2244	13.015	36.3511	53.005	52.3171	8.02544	9.59481	15.2184	19.2215
ENSG00000214784	AC010468.1	chr5:111192226-111193042	-	processed_pseudogene	-1.86967	0.294713	-6.34404	2.24e-10	1.42e-08	Yes	OK	55.6929	94.7079	26.4317	82.0497	100.709	101.364	43.5667	13.0838	22.38	26.6965
ENSG00000214719	AC005562.1	chr17:30576464-30672789	+	processed_transcript	-1.87464	0.441726	-4.24389	2.2e-05	0.000600793	Yes	OK	15.9958	27.3317	7.4939	31.1581	20.3186	30.5183	6.87895	4.36128	8.05679	10.6786
ENSG00000205940	HSP90AB2P	chr4:13333414-13338657	+	transcribed_processed_pseudogene	-1.88351	0.296367	-6.35534	2.08e-10	1.32e-08	Yes	OK	34.7063	59.3399	16.231	56.0846	56.5387	65.3964	19.4904	11.3393	17.0088	17.0857
ENSG00000249031	SUMO2P6	chr5:174561776-174562063	+	processed_pseudogene	-1.89942	0.569546	-3.33497	0.000853085	0.0135361	Yes	OK	11.071	18.8346	5.24821	17.6563	20.3186	18.529	11.4649	4.36128	0.895199	4.27143
ENSG00000282222	AC073488.4	chrX:9410789-9411545	+	processed_pseudogene	-1.90161	0.257476	-7.38558	1.52e-13	1.26e-11	Yes	OK	49.3137	84.8459	22.6647	92.4357	94.5256	67.5763	19.4904	25.2954	22.38	23.4929
ENSG00000224280	AC005014.1	chr7:16583782-16586757	-	processed_pseudogene	-1.90171	0.546793	-3.47794	0.000505288	0.00877	Yes	OK	12.0256	20.5159	5.65789	22.8493	25.6191	13.0793	5.73246	1.74451	4.47599	10.6786
ENSG00000229368	AC090587.2	chr11:3854612-3855399	+	sense_overlapping	-1.90368	0.379606	-5.01489	5.31e-07	2.07e-05	Yes	OK	21.4413	36.8542	9.88161	31.1581	37.9869	41.4177	6.87895	7.8503	9.84718	14.95
ENSG00000218582	GAPDHP63	chr6:79953005-79954011	-	processed_pseudogene	-1.91271	0.475169	-4.02532	5.69e-05	0.00137029	Yes	OK	14.6953	25.1713	6.83831	15.5791	32.6864	27.2485	10.3184	4.36128	6.26639	6.40715
ENSG00000257599	OVCH1-AS1	chr12:29389289-29487488	+	antisense	-1.91945	0.573053	-3.34951	0.00080954	0.0129777	Yes	OK	11.4573	19.7176	5.26199	33.2353	15.0181	10.8994	4.58597	5.23354	2.6856	8.54287
ENSG00000234589	AC125807.1	chr12:3071532-3072145	-	processed_pseudogene	-1.94789	0.318158	-6.12239	9.22e-10	5.36e-08	Yes	OK	39.9685	68.9727	18.2153	69.5864	83.9246	53.4071	25.2228	8.72256	19.6944	19.2215
ENSG00000225616	AL138785.1	chr1:28982278-28982608	-	processed_pseudogene	-1.9511	0.516322	-3.77884	0.000157559	0.00332125	Yes	OK	12.3963	21.3937	5.6483	23.8879	14.1347	26.1586	8.02544	2.61677	4.47599	7.47501
ENSG00000269028	MTRNR2L12	chr3:96617188-96618236	-	protein_coding	-1.95318	0.298985	-6.53269	6.46e-11	4.33e-09	Yes	OK	39.0549	67.5106	17.7131	76.8567	59.1889	66.4864	25.2228	10.4671	17.0088	18.1536
ENSG00000232176	AL161909.1	chr9:19200335-19201046	-	processed_pseudogene	-1.9629	0.326877	-6.00501	1.91e-09	1.07e-07	Yes	OK	32.0139	55.5711	14.346	57.1232	62.7226	46.8674	10.3184	9.59481	16.1136	21.3572
ENSG00000229344	MTCO2P12	chr1:632757-633438	+	unprocessed_pseudogene	-1.97472	0.330771	-5.97004	2.37e-09	1.32e-07	Yes	OK	47.6169	82.5012	21.4536	68.5478	83.0412	95.9147	40.1272	14.8283	11.6376	19.2215
ENSG00000261424	ATP5PBP7	chr16:75709056-75709815	-	processed_pseudogene	-1.99286	0.507	-3.9307	8.47e-05	0.00196974	Yes	OK	12.5654	21.812	5.63053	18.6949	23.8522	22.8887	9.17193	1.74451	6.26639	5.33929
ENSG00000279865	AC006511.3	chr12:8080381-8082163	-	TEC	-2.00391	0.414017	-4.84015	1.3e-06	4.72e-05	Yes	OK	18.633	32.6461	8.12319	36.3511	25.6191	35.968	11.4649	9.59481	7.16159	4.27143
ENSG00000234742	AC144530.1	chr3:197850400-197850954	-	processed_pseudogene	-2.01124	0.539673	-3.72678	0.000193942	0.00395368	Yes	OK	76.0723	133.256	33.1842	135.018	126.329	138.422	65.35	28.7844	26.856	11.7464
ENSG00000265735	RN7SL5P	chr9:9442060-9442380	+	misc_RNA	-2.04344	0.37689	-5.42185	5.9e-08	2.71e-06	Yes	OK	22.755	39.9354	9.86972	38.4283	38.8703	42.5077	16.0509	6.10579	9.84718	7.47501
ENSG00000214222	TUBBP2	chr13:41384773-41385183	-	processed_pseudogene	-2.0455	0.501357	-4.07993	4.5e-05	0.00113789	Yes	OK	14.0014	24.5159	6.11556	20.7721	35.3367	17.439	9.17193	2.61677	6.26639	6.40715
ENSG00000240950	AC021074.1	chr3:142827096-142827728	-	processed_pseudogene	-2.05635	0.275528	-7.46332	8.44e-14	7.2e-12	Yes	OK	58.4499	102.941	25.0815	115.285	81.2743	112.264	37.8342	14.8283	24.1704	23.4929
ENSG00000249245	NCOA4P3	chr4:145624159-145626035	-	processed_pseudogene	-2.08663	0.485868	-4.29464	1.75e-05	0.000489747	Yes	OK	15.5967	27.5907	6.60115	20.7721	23.8522	38.1479	8.02544	6.97805	1.7904	9.61073
ENSG00000249264	EEF1A1P9	chr4:105484698-105486080	+	processed_pseudogene	-2.08786	0.213278	-9.7894	1.25e-22	1.92e-20	Yes	OK	111.659	197.668	47.1517	197.335	186.401	209.269	69.936	31.4012	40.2839	46.9858
ENSG00000206228	HNRNPA1P4	chr8:82291624-82292379	-	processed_pseudogene	-2.09749	0.451875	-4.64175	3.45e-06	0.000113938	Yes	OK	15.6453	27.6966	6.60689	28.0423	25.6191	29.4284	8.02544	6.10579	2.6856	9.61073
ENSG00000214199	EEF1A1P12	chr2:106697331-106698676	-	processed_pseudogene	-2.14861	0.305888	-7.02419	2.15e-12	1.6e-10	Yes	OK	55.4523	99.1289	22.6949	82.0497	81.2743	134.063	35.5412	18.3174	13.428	23.4929
ENSG00000271602	KRT8P49	chr11:4722740-4724171	-	processed_pseudogene	-2.15022	0.412747	-5.20954	1.89e-07	7.99e-06	Yes	OK	21.191	37.7552	8.76793	34.2739	39.7537	39.2378	16.0509	3.48902	8.05679	7.47501
ENSG00000282358	AC073488.8	chrX:9406952-9407708	+	processed_pseudogene	-2.16686	0.459223	-4.71854	2.38e-06	8.22e-05	Yes	OK	15.4228	27.7634	6.16726	27.0037	20.3186	35.968	8.02544	6.10579	6.26639	4.27143
ENSG00000241478	HSPA8P9	chr3:137880295-137882237	+	processed_pseudogene	-2.16955	0.534992	-4.05528	5.01e-05	0.00123505	Yes	OK	18.8387	33.6178	7.75443	40.5055	30.9196	29.4284	11.4649	1.74451	1.7904	16.0179
ENSG00000234648	AL162151.2	chr14:98973314-98973471	+	processed_pseudogene	-2.19776	0.164366	-13.3711	8.92e-41	1.98e-38	Yes	OK	608.191	1098.56	240.411	1074.95	1065.4	1155.34	353.119	206.725	197.839	203.961
ENSG00000230408	AC007163.1	chr2:200780495-200812170	-	antisense	-2.21014	0.386509	-5.7182	1.08e-08	5.57e-07	Yes	OK	24.4074	43.9506	9.75002	34.2739	44.1708	53.4071	14.9044	6.97805	5.37119	11.7464
ENSG00000249855	EEF1A1P19	chr5:43495073-43496454	-	processed_pseudogene	-2.21682	0.283159	-7.82891	4.92e-15	4.77e-13	Yes	OK	78.2468	141.39	30.8895	124.632	136.046	163.491	56.1781	20.0619	25.9608	21.3572
ENSG00000227850	SEPT2P1	chr1:105698039-105698218	+	processed_pseudogene	-2.23423	0.553606	-4.03578	5.44e-05	0.00132089	Yes	OK	12.5086	22.5712	4.96158	19.7335	18.5517	29.4284	10.3184	4.36128	0.895199	4.27143
ENSG00000188460	ACTBP11	chr1:223863726-223864851	-	processed_pseudogene	-2.27658	0.553819	-4.1107	3.94e-05	0.00102469	Yes	OK	10.3597	18.9397	3.92472	16.6177	23.8522	16.3491	3.43948	2.61677	5.37119	4.27143
ENSG00000240616	RPS6P25	chr19:12894133-12894880	+	processed_pseudogene	-2.34271	0.329449	-7.11102	1.15e-12	9.04e-11	Yes	OK	36.05	66.4064	13.2827	47.7758	79.5075	71.9361	14.9044	13.0838	8.05679	17.0857
ENSG00000243824	RPL12P6	chr14:34740336-34740833	-	processed_pseudogene	-2.36209	0.620573	-3.80631	0.000141056	0.00306029	Yes	OK	10.5948	19.4912	3.92248	24.9265	15.0181	18.529	3.43948	1.74451	0.895199	9.61073
ENSG00000206838	SNORA5A	chr7:45104349-45104482	-	snoRNA	-2.39789	0.465343	-5.15295	2.56e-07	1.06e-05	Yes	OK	16.0351	29.8761	5.65439	23.8879	26.5025	39.2378	5.73246	3.48902	8.05679	5.33929
ENSG00000259137	AL109766.1	chr14:44120210-44120761	-	processed_pseudogene	-2.4063	0.500584	-4.80698	1.53e-06	5.54e-05	Yes	OK	14.2844	26.4849	5.13403	34.2739	21.202	23.9787	9.17193	2.61677	4.47599	4.27143
ENSG00000247627	MTND4P12	chr5:134926660-134928036	-	processed_pseudogene	-2.44411	0.392213	-6.23157	4.62e-10	2.8e-08	Yes	OK	39.9713	74.6361	13.9728	65.432	100.709	57.7668	26.3693	6.10579	17.0088	6.40715
ENSG00000227887	RPS26P13	chr1:208697369-208697698	-	processed_pseudogene	-2.51766	0.557076	-4.51942	6.2e-06	0.000194594	Yes	OK	11.4069	21.4641	3.86399	20.7721	18.5517	25.0686	5.73246	3.48902	0.895199	5.33929
ENSG00000242697	RPL5P12	chr4:98025390-98026240	+	processed_pseudogene	-2.66843	0.494921	-5.39163	6.98e-08	3.17e-06	Yes	OK	19.1981	36.7385	6.0428	40.5055	46.8211	22.8887	12.6114	1.74451	4.47599	5.33929
ENSG00000262902	MTCO1P40	chr17:53105734-53106358	+	processed_pseudogene	-2.66865	0.668824	-3.99005	6.61e-05	0.00156903	Yes	OK	12.7754	24.4272	4.03658	32.1967	24.7357	16.3491	12.6114	1.74451	1.7904	0
ENSG00000236762	RPL19P16	chr10:121133090-121133723	-	processed_pseudogene	-2.69222	0.5151	-5.2266	1.73e-07	7.35e-06	Yes	OK	13.2718	25.5855	4.03644	28.0423	24.7357	23.9787	4.58597	1.74451	4.47599	5.33929
ENSG00000224415	AC007683.1	chr7:103141349-103141939	-	processed_pseudogene	-2.78995	0.383948	-7.26649	3.69e-13	3e-11	Yes	OK	27.3512	53.3144	7.87881	52.9688	45.9377	61.0367	13.7579	4.36128	8.05679	5.33929
ENSG00000230364	RPL4P3	chr1:171683128-171684438	-	processed_pseudogene	-3.03557	0.53828	-5.63939	1.71e-08	8.52e-07	Yes	OK	13.9844	28.0965	3.40037	31.1581	29.1527	23.9787	1.14649	1.74451	5.37119	5.33929
ENSG00000242899	RPL7P16	chr3:132243528-132244265	-	processed_pseudogene	-3.2506	0.64624	-5.03002	4.9e-07	1.92e-05	Yes	OK	10.3117	21.0686	2.24394	23.8879	22.9688	16.3491	1.14649	0.872256	2.6856	4.27143
ENSG00000217889	KRT18P48	chrX:153604497-153605348	-	processed_pseudogene	-3.80079	1.15824	-3.28153	0.00103245	0.0157081	Yes	OK	63.351	134.902	9.68811	362.473	29.1527	13.0793	10.3184	12.2116	4.47599	11.7464

## Sheet: WT_UT vs WT_IFN
Ensembl ID	Gene Symbol	Location	Strand	Biotype	Log2 Fold Change	LFC Standard Error	Wald Statistic	p Value	FDR Adj p Value	Significant	Status	Mean	Mean_WT_UT	Mean_WT_IFN	PANC1_MF1_WT_UT_1	PANC1_MF2_WT_UT_2	PANC1_MF3_WT_UT_3	PANC1_MF4_WT_UT_4	PANC1_MF5_WT_IFN_1	PANC1_MF6_WT_IFN_2	PANC1_MF7_WT_IFN_3
ENSG00000134321	RSAD2	chr2:6865806-6898239	+	protein_coding	8.92369	0.997975	8.9418	3.83e-19	6.18e-17	Yes	OK	112.733	0.417903	262.487	0	0	1.67161	0	247.717	261.888	277.855
ENSG00000133106	EPSTI1	chr13:42886388-42992271	-	protein_coding	8.92229	1.04771	8.51603	1.65e-17	2.61e-15	Yes	OK	41.7528	0	97.4231	0	0	0	0	97.2347	100.726	94.3083
ENSG00000157601	MX1	chr21:41420304-41459214	+	protein_coding	8.58487	0.18852	45.5383	0	0	Yes	OK	3161.68	19.215	7351.64	16.6076	22.4023	18.3877	19.4625	7128.23	7869.78	7056.9
ENSG00000111335	OAS2	chr12:112978395-113011723	+	protein_coding	8.53558	0.290272	29.4054	4.68e-190	3.19e-187	Yes	OK	1160.6	7.13181	2698.56	8.30382	9.43254	8.35807	2.43281	2653.89	2813.33	2628.46
ENSG00000134326	CMPK2	chr2:6840570-6866635	-	protein_coding	8.20524	0.286494	28.6401	2.13e-180	1.33e-177	Yes	OK	957.308	7.25494	2224.05	8.30382	8.25348	10.0297	2.43281	2134.53	2290.43	2247.17
ENSG00000132530	XAF1	chr17:6755447-6775647	+	protein_coding	8.08013	0.660138	12.24	1.9e-34	4.25e-32	Yes	OK	157.311	1.40095	365.191	2.37252	1.17907	0.835807	1.2164	351.897	370.497	373.177
ENSG00000225101	OR52K3P	chr11:4469461-4476407	+	transcribed_unprocessed_pseudogene	7.94478	1.0713	7.41603	1.21e-13	1.56e-11	Yes	OK	21.1924	0	49.4489	0	0	0	0	50.1608	52.5528	45.6331
ENSG00000132274	TRIM22	chr11:5689689-5737089	+	protein_coding	7.77949	0.741914	10.4857	1.01e-25	1.94e-23	Yes	OK	102.229	1.10438	237.063	1.18626	1.17907	0.835807	1.2164	219.936	267.143	224.109
ENSG00000196684	HSH2D	chr19:16134028-16158575	+	protein_coding	7.07085	1.12061	6.30984	2.79e-10	2.93e-08	Yes	OK	11.5553	0	26.9623	0	0	0	0	24.6945	35.9111	20.2814
ENSG00000225886	AL445490.1	chr1:27669468-27703063	+	antisense	6.8931	0.626397	11.0044	3.64e-28	7.6e-26	Yes	OK	83.3319	1.60631	192.299	0	3.5372	1.67161	1.2164	155.113	238.239	183.546
ENSG00000185745	IFIT1	chr10:89392546-89406486	+	protein_coding	6.38765	0.108395	58.9293	0	0	Yes	OK	6107.12	166.571	14027.9	193.36	134.414	188.892	149.618	14085.9	15000.3	12997.3
ENSG00000168062	BATF2	chr11:64987943-64997045	-	protein_coding	6.31099	0.146637	43.0381	0	0	Yes	OK	1347.55	39.4731	3091.66	32.029	38.9092	33.4323	53.5218	3014.28	3208.35	3052.35
ENSG00000119917	IFIT3	chr10:89327894-89340971	+	protein_coding	6.00961	0.103786	57.9037	0	0	Yes	OK	2865.77	101.779	6551.09	96.087	117.907	99.461	93.6632	6412.86	6782.82	6457.59
ENSG00000089127	OAS1	chr12:112906777-112933222	+	protein_coding	5.96123	0.192413	30.9814	9.59e-211	7.14e-208	Yes	OK	692.01	25.4798	1580.72	17.7939	29.4767	24.2384	30.4101	1430.74	1867.38	1444.03
ENSG00000135114	OASL	chr12:121019111-121039242	-	protein_coding	5.32276	0.247806	21.4795	2.42e-102	1.05e-99	Yes	OK	232.727	12.8289	525.926	17.7939	7.07441	16.7161	9.73124	510.868	584.212	482.696
ENSG00000137965	IFI44	chr1:78649796-78664078	+	protein_coding	5.32015	0.805865	6.60179	4.06e-11	4.54e-09	Yes	OK	18.8895	1.01103	42.7274	2.37252	0	1.67161	0	45.5306	48.1734	34.4783
ENSG00000205413	SAMD9	chr7:93099513-93118023	-	protein_coding	5.29602	0.134804	39.2868	0	0	Yes	OK	1251.08	70.9406	2824.59	65.2443	57.7743	87.7597	72.9843	2976.46	2512.9	2984.4
ENSG00000119922	IFIT2	chr10:89283694-89309276	+	protein_coding	5.23521	0.109446	47.8336	0	0	Yes	OK	1599.81	95.2738	3605.86	102.018	80.1766	102.804	96.096	3531.32	3746.14	3540.11
ENSG00000177409	SAMD9L	chr7:93130055-93148369	-	protein_coding	5.02805	0.401212	12.5321	4.98e-36	1.15e-33	Yes	OK	66.5549	4.5238	149.263	5.9313	4.71627	5.01484	2.43281	157.428	139.265	151.096
ENSG00000115267	IFIH1	chr2:162267079-162318703	-	protein_coding	4.67182	0.144701	32.2861	1.1e-228	1.01e-225	Yes	OK	1015.97	87.2851	2254.22	72.3618	61.3115	114.506	100.962	2183.92	2421.81	2156.92
ENSG00000121858	TNFSF10	chr3:172505508-172523507	-	protein_coding	4.58757	0.478541	9.58657	9.11e-22	1.53e-19	Yes	OK	40.9112	3.707	90.5167	0	9.43254	4.17903	1.2164	74.8553	109.485	87.2099
ENSG00000165949	IFI27	chr14:94104836-94116698	+	protein_coding	4.28601	0.566772	7.56214	3.96e-14	5.17e-12	Yes	OK	24.5959	2.92146	53.4952	2.37252	1.17907	0.835807	7.29843	43.2154	66.5669	50.7034
ENSG00000136514	RTP4	chr3:187368332-187372076	+	protein_coding	4.19888	0.887281	4.7323	2.22e-06	0.000145353	Yes	OK	33.8626	4.10951	73.5334	8.30382	0	0.835807	7.29843	78.7138	84.0845	57.8019
ENSG00000126709	IFI6	chr1:27666061-27672218	-	protein_coding	4.08512	0.135999	30.0378	3.15e-198	2.24e-195	Yes	OK	2425.22	309.362	5246.36	301.31	295.946	298.383	341.81	4637.17	6730.26	4371.65
ENSG00000168016	TRANK1	chr3:36826820-36945098	-	protein_coding	4.07699	0.159307	25.5919	1.88e-144	1.05e-141	Yes	OK	569.47	72.6486	1231.9	47.4504	103.758	78.5658	60.8202	1191.51	1199.08	1305.11
ENSG00000010030	ETV7	chr6:36354091-36387800	-	protein_coding	4.02917	0.392619	10.2623	1.04e-24	1.94e-22	Yes	OK	44.6068	5.7944	96.3566	4.74504	1.17907	7.52226	9.73124	89.5177	104.23	95.3224
ENSG00000130589	HELZ2	chr20:63558086-63574239	-	protein_coding	4.00404	0.0759424	52.7248	0	0	Yes	OK	14282.9	1918.06	30769.3	1801.93	1900.66	1884.74	2084.92	29484.5	29548.7	33274.6
ENSG00000181381	DDX60L	chr4:168356735-168537786	-	protein_coding	3.86145	0.107579	35.8943	3.76e-282	5.34e-279	Yes	OK	903.716	132.326	1932.24	112.695	129.697	144.595	142.319	1940.84	1874.38	1981.49
ENSG00000130775	THEMIS2	chr1:27872543-27886685	+	protein_coding	3.8587	0.121669	31.7147	9.73e-221	8.02e-218	Yes	OK	597.789	87.8566	1277.7	92.5282	78.9975	91.1029	88.7975	1216.21	1275.28	1341.61
ENSG00000138496	PARP9	chr3:122527924-122564577	-	protein_coding	3.85164	0.0816446	47.1757	0	0	Yes	OK	3065.8	452.922	6549.64	428.24	497.567	474.738	411.145	6526.3	6706.61	6416.01
ENSG00000107201	DDX58	chr9:32455705-32526324	-	protein_coding	3.58404	0.091935	38.9845	0	0	Yes	OK	5467.69	955.521	11483.9	837.499	940.896	1121.65	922.035	11763.1	11100.9	11587.8
ENSG00000110446	SLC15A3	chr11:60937084-60952530	-	protein_coding	3.4949	0.238546	14.6508	1.33e-48	3.59e-46	Yes	OK	115.675	21.5857	241.128	26.0977	10.6116	19.2236	30.4101	233.055	260.136	230.193
ENSG00000120217	CD274	chr9:5450503-5470566	+	protein_coding	3.40864	0.420114	8.11361	4.91e-16	7.32e-14	Yes	OK	30.135	5.76246	62.6317	8.30382	2.35814	7.52226	4.86562	53.2476	65.691	68.9566
ENSG00000163840	DTX3L	chr3:122564238-122575203	+	protein_coding	3.35137	0.0720659	46.5043	0	0	Yes	OK	5869.07	1185.86	12113.3	1079.5	1174.35	1253.71	1235.87	12378.1	11746.4	12215.5
ENSG00000130303	BST2	chr19:17402939-17405648	-	protein_coding	3.34015	0.418551	7.98027	1.46e-15	2.06e-13	Yes	OK	43.9058	8.99342	90.4558	13.0489	12.9697	7.52226	2.43281	77.9421	136.637	56.7878
ENSG00000162654	GBP4	chr1:89181148-89198932	-	protein_coding	3.32737	0.322834	10.3067	6.57e-25	1.24e-22	Yes	OK	49.7213	10.1225	102.52	7.11756	7.07441	11.7013	14.5969	101.093	98.9745	107.491
ENSG00000184979	USP18	chr22:18149899-18177397	+	protein_coding	3.30944	0.147089	22.4996	4.19e-112	2.11e-109	Yes	OK	651.635	136.107	1339.01	126.93	176.86	101.968	138.67	1232.41	1497.76	1286.85
ENSG00000152778	IFIT5	chr10:89414586-89421001	+	protein_coding	3.26572	0.0960695	33.9933	2.8e-253	3.13e-250	Yes	OK	2573.46	546.609	5275.93	492.298	550.625	643.571	499.942	5357.17	5043.32	5427.29
ENSG00000221963	APOL6	chr22:35648395-35668409	+	protein_coding	3.1741	0.0915025	34.6887	1.17e-263	1.52e-260	Yes	OK	1879.3	422.492	3821.71	370.113	415.032	457.186	447.637	3818.39	3601.62	4045.12
ENSG00000137628	DDX60	chr4:168216293-168318807	-	protein_coding	3.10069	0.164545	18.844	3.29e-79	1.12e-76	Yes	OK	584.302	136.371	1181.54	90.1557	140.309	189.728	125.29	1219.29	1150.03	1175.3
ENSG00000163565	IFI16	chr1:158999968-159055155	+	protein_coding	3.07063	0.199302	15.4069	1.47e-53	4.19e-51	Yes	OK	130.732	31.4864	263.059	29.6565	34.193	29.2532	32.8429	273.955	275.902	239.32
ENSG00000135899	SP110	chr2:230167293-230225729	-	protein_coding	3.06939	0.0933343	32.8859	3.49e-237	3.64e-234	Yes	OK	1051.24	251.503	2117.55	239.624	228.739	272.473	265.176	2119.87	2152.91	2079.85
ENSG00000140853	NLRC5	chr16:56989485-57083531	+	protein_coding	3.05346	0.139418	21.9015	2.51e-106	1.12e-103	Yes	OK	377.173	90.9927	758.747	93.7145	73.1022	98.6252	98.5288	691.447	753.257	831.536
ENSG00000108771	DHX58	chr17:42101404-42112733	-	protein_coding	3.02822	0.207279	14.6094	2.45e-48	6.49e-46	Yes	OK	168.914	41.5267	338.763	36.774	63.6697	40.1187	25.5445	327.974	367.87	320.446
ENSG00000138646	HERC5	chr4:88457117-88506163	+	protein_coding	2.96819	0.135163	21.96	6.94e-107	3.2e-104	Yes	OK	344.463	87.4698	687.12	69.9893	97.8626	94.4462	87.5811	705.338	692.821	663.201
ENSG00000173193	PARP14	chr3:122680618-122730840	+	protein_coding	2.91324	0.107128	27.1941	7.63e-163	4.59e-160	Yes	OK	7371.87	1939.54	14615	1497.06	2006.77	2076.98	2177.36	14870	14127.9	14847
ENSG00000128284	APOL3	chr22:36140330-36166177	-	protein_coding	2.91135	0.352805	8.25201	1.56e-16	2.39e-14	Yes	OK	34.7682	9.1765	68.8904	9.49007	7.07441	9.19387	10.9476	70.2251	73.5739	62.8722
ENSG00000112773	TENT5A	chr6:81491439-81752774	-	protein_coding	2.86431	0.279496	10.2481	1.21e-24	2.22e-22	Yes	OK	66.5642	17.9796	131.344	23.7252	7.07441	19.2236	21.8953	131.19	120.871	141.97
ENSG00000213928	IRF9	chr14:24161053-24166565	+	protein_coding	2.8144	0.6297	4.46943	7.84e-06	0.000470246	Yes	OK	12.4681	3.42516	24.5253	2.37252	4.71627	4.17903	2.43281	11.5756	37.6628	24.3376
ENSG00000132109	TRIM21	chr11:4384897-4393696	-	protein_coding	2.71747	0.0790652	34.37	7.08e-259	8.53e-256	Yes	OK	3312.89	978.409	6425.53	1039.16	1001.03	891.806	981.639	6361.16	6817.85	6097.59
ENSG00000105559	PLEKHA4	chr19:48837097-48868632	-	protein_coding	2.70959	0.19345	14.0067	1.42e-44	3.64e-42	Yes	OK	134.872	39.756	261.694	42.7053	42.4464	43.4619	30.4101	240.772	290.792	253.517
ENSG00000185507	IRF7	chr11:612553-615999	-	protein_coding	2.60401	0.129723	20.0736	1.25e-89	4.91e-87	Yes	OK	2009.38	632.735	3844.9	823.264	515.253	597.602	594.822	3588.43	4261.16	3685.12
ENSG00000156587	UBE2L6	chr11:57551656-57568284	-	protein_coding	2.60278	0.151822	17.1437	7.01e-66	2.19e-63	Yes	OK	379.254	119.614	725.44	142.351	108.474	114.506	113.126	667.524	875.004	633.793
ENSG00000178685	PARP10	chr8:143977153-144012772	-	protein_coding	2.59452	0.117613	22.0599	7.68e-108	3.64e-105	Yes	OK	1068.45	338.785	2041.34	389.093	350.183	298.383	317.482	1875.24	2353.49	1895.29
ENSG00000203797	DDO	chr6:110391771-110415562	-	protein_coding	2.58233	0.495869	5.20768	1.91e-07	1.47e-05	Yes	OK	17.376	5.44543	33.2834	5.9313	5.89534	7.52226	2.43281	35.4984	42.0422	22.3095
ENSG00000106785	TRIM14	chr9:98069275-98119212	-	protein_coding	2.55757	0.0785232	32.5709	1.06e-232	1.04e-229	Yes	OK	2344.81	757.825	4460.79	683.285	765.215	758.077	824.722	4423.41	4552.83	4406.13
ENSG00000117226	GBP3	chr1:89006666-89022894	-	protein_coding	2.54424	0.193126	13.174	1.24e-39	3.03e-37	Yes	OK	138.054	45.3379	261.674	42.7053	60.1325	35.9397	42.5742	262.379	280.282	242.362
ENSG00000112343	TRIM38	chr6:25962802-25991226	+	protein_coding	2.53066	0.133474	18.96	3.65e-80	1.27e-77	Yes	OK	292.133	95.4928	554.321	90.1557	88.4301	103.64	99.7452	540.193	538.666	584.103
ENSG00000182179	UBA7	chr3:49805207-49813946	-	protein_coding	2.51135	0.801913	3.1317	0.00173795	0.0485887	Yes	OK	35.1383	11.5213	66.6278	15.4214	1.17907	23.4026	6.08202	50.1608	85.8363	63.8863
ENSG00000225963	AC009950.1	chr2:230121370-230174223	+	antisense	2.43814	0.545697	4.46794	7.9e-06	0.000471724	Yes	OK	17.8428	6.34269	33.1764	8.30382	1.17907	2.50742	13.3805	32.4116	43.794	23.3236
ENSG00000170581	STAT2	chr12:56341597-56360155	-	protein_coding	2.36705	0.0756475	31.2906	6.27e-215	4.9e-212	Yes	OK	1828.32	656.852	3390.27	676.168	615.473	672.824	662.941	3368.49	3509.65	3292.68
ENSG00000100342	APOL1	chr22:36253010-36267530	+	protein_coding	2.33445	0.145971	15.9926	1.44e-57	4.25e-55	Yes	OK	327	120.278	602.63	123.371	104.937	101.968	150.834	597.299	656.91	553.681
ENSG00000187608	ISG15	chr1:1001138-1014541	+	protein_coding	2.29535	0.285325	8.04469	8.65e-16	1.25e-13	Yes	OK	1771.57	662.174	3250.76	895.626	609.578	683.69	459.801	2843.73	4141.16	2767.39
ENSG00000111331	OAS3	chr12:112938352-112973249	+	protein_coding	2.2929	0.0717461	31.9585	4.12e-224	3.58e-221	Yes	OK	11344.6	4245.47	20810.1	3826.87	4239.93	4484.94	4430.15	20133	21349.6	20947.6
ENSG00000055332	EIF2AK2	chr2:37099210-37157065	-	protein_coding	2.27882	0.114336	19.9309	2.19e-88	8.38e-86	Yes	OK	9844.22	3711.72	18020.9	2902.78	3719.96	4511.68	3712.47	18243.9	17175.1	18643.6
ENSG00000140464	PML	chr15:73994673-74047812	+	protein_coding	2.2645	0.0862655	26.2503	7.08e-152	4.1e-149	Yes	OK	3289.08	1251.65	6005.65	1329.8	1229.77	1090.73	1356.29	5766.17	5978.76	6272.01
ENSG00000188313	PLSCR1	chr3:146515180-146544864	-	protein_coding	2.25765	0.107516	20.9983	6.8e-98	2.87e-95	Yes	OK	2542.09	970.12	4638.05	1169.65	854.824	946.133	909.871	4499.04	5119.52	4295.59
ENSG00000184898	RBM43	chr2:151247940-151261879	-	protein_coding	2.19895	0.167373	13.138	1.99e-39	4.8e-37	Yes	OK	164.461	64.5597	297.663	72.3618	58.9534	68.5361	58.3874	267.781	317.945	307.263
ENSG00000125347	IRF1	chr5:132481609-132490798	-	protein_coding	2.14683	0.116123	18.4875	2.6e-76	8.67e-74	Yes	OK	714.911	290.477	1280.82	314.359	336.034	239.041	272.475	1281.8	1329.59	1231.08
ENSG00000234393	AL592546.1	chr10:113710681-113719332	-	antisense	2.07745	0.576009	3.60662	0.000310206	0.0119567	Yes	OK	14.2783	6.08131	25.2077	10.6763	8.25348	4.17903	1.2164	40.1286	19.2694	16.2251
ENSG00000142677	IL22RA1	chr1:24119771-24143121	-	protein_coding	2.07694	0.168948	12.2934	9.83e-35	2.23e-32	Yes	OK	221.873	92.5094	394.358	93.7145	68.3859	120.356	87.5811	378.135	425.678	379.261
ENSG00000155629	PIK3AP1	chr10:96593312-96720514	-	protein_coding	2.01714	0.416471	4.84341	1.28e-06	8.68e-05	Yes	OK	26.3511	11.3853	46.3054	11.8626	9.43254	10.8655	13.3805	30.8682	35.0352	73.0129
ENSG00000168394	TAP1	chr6:32845209-32853978	-	protein_coding	1.99631	0.0696629	28.6567	1.32e-180	8.63e-178	Yes	OK	3872.76	1697.67	6772.88	1657.2	1729.69	1684.99	1718.78	6424.44	7240.9	6653.3
ENSG00000135363	LMO2	chr11:33858576-33892289	-	protein_coding	1.99166	0.277114	7.18716	6.62e-13	8.49e-11	Yes	OK	49.1311	21.7926	85.5824	29.6565	17.686	16.7161	23.1117	84.1158	88.4639	84.1677
ENSG00000196116	TDRD7	chr9:97411950-97496125	+	protein_coding	1.9685	0.0993548	19.8128	2.31e-87	8.61e-85	Yes	OK	882.591	392.002	1536.71	341.643	412.674	419.575	394.115	1492.48	1649.28	1468.37
ENSG00000228196	PTPN2P1	chr1:178746683-178747754	-	processed_pseudogene	1.95436	0.609691	3.20549	0.00134832	0.0398862	Yes	OK	22.2202	10.0015	38.5117	2.37252	11.7907	10.0297	15.8133	58.6495	50.8011	6.08441
ENSG00000115415	STAT1	chr2:190964358-191020960	-	protein_coding	1.95305	0.0863246	22.6245	2.49e-113	1.3e-110	Yes	OK	11667.8	5229.54	20252.2	4437.8	5538.08	5624.14	5318.12	20133	21140.2	19483.3
ENSG00000059378	PARP12	chr7:140023744-140063721	-	protein_coding	1.92079	0.0981197	19.576	2.48e-85	9.02e-83	Yes	OK	1282.52	584.471	2213.25	632.276	607.22	585.065	513.323	2119.1	2442.83	2077.83
ENSG00000165259	HDX	chrX:84317874-84502479	-	protein_coding	1.90765	0.198758	9.59783	8.16e-22	1.39e-19	Yes	OK	140.87	64.3115	242.947	73.5481	48.3418	79.4016	55.9546	285.531	230.356	212.954
ENSG00000237276	ANO7L1	chr1:16215909-16228027	-	transcribed_unprocessed_pseudogene	1.89327	0.232261	8.15151	3.59e-16	5.41e-14	Yes	OK	92.2453	42.9676	157.949	58.1267	47.1627	30.089	36.4921	135.82	177.804	160.223
ENSG00000124201	ZNFX1	chr20:49237946-49278426	-	protein_coding	1.84896	0.0823554	22.451	1.25e-111	6.13e-109	Yes	OK	7893.86	3731.11	13444.2	3237.3	3971.1	3923.28	3792.75	13437.7	12798.4	14096.6
ENSG00000176928	GCNT4	chr5:75025346-75030899	-	protein_coding	1.83963	0.307046	5.99138	2.08e-09	2.01e-07	Yes	OK	65.5929	30.7728	112.02	13.0489	38.9092	46.8052	24.3281	103.408	132.258	100.393
ENSG00000163644	PPM1K	chr4:88257620-88284769	-	protein_coding	1.83061	0.201684	9.07662	1.12e-19	1.83e-17	Yes	OK	166.262	78.6055	283.138	81.8519	60.1325	112.834	59.6038	292.476	294.296	262.644
ENSG00000162711	NLRP3	chr1:247416156-247449108	+	protein_coding	1.79961	0.38842	4.63314	3.6e-06	0.000226351	Yes	OK	24.7868	11.8538	42.0308	8.30382	10.6116	17.5519	10.9476	52.4759	41.1664	32.4502
ENSG00000067066	SP100	chr2:230415942-230544090	+	protein_coding	1.79149	0.0729516	24.5572	3.62e-133	1.96e-130	Yes	OK	1747.55	851.248	2942.63	865.969	868.973	801.539	868.513	3008.1	2911.43	2908.35
ENSG00000221866	PLXNA4	chr7:132123332-132648688	-	protein_coding	1.76288	0.548202	3.21575	0.00130102	0.0389619	Yes	OK	12.4792	6.16959	20.8921	1.18626	7.07441	6.68645	9.73124	27.7814	16.6417	18.2532
ENSG00000130813	C19orf66	chr19:10086122-10093252	+	protein_coding	1.75842	0.163535	10.7525	5.77e-27	1.17e-24	Yes	OK	327.999	162.382	548.822	201.664	146.204	149.609	152.051	436.013	657.786	552.667
ENSG00000239713	APOBEC3G	chr22:39077005-39087743	+	protein_coding	1.70302	0.208876	8.15324	3.54e-16	5.38e-14	Yes	OK	93.5787	47.5477	154.953	60.4992	35.372	49.3126	45.007	153.569	167.293	143.998
ENSG00000230521	AL645929.1	chr6:29887294-29888268	-	unprocessed_pseudogene	1.6841	0.427794	3.93671	8.26e-05	0.00379088	Yes	OK	29.8186	15.5695	48.8175	18.9801	8.25348	5.85065	29.1937	56.3344	39.4146	50.7034
ENSG00000151025	GPR158	chr10:25175062-25602226	+	protein_coding	1.64374	0.406613	4.04251	5.29e-05	0.00256256	Yes	OK	20.6437	10.6223	34.0055	10.6763	8.25348	15.0445	8.51483	32.4116	28.0282	41.5768
ENSG00000128335	APOL2	chr22:36226203-36239954	-	protein_coding	1.64133	0.110829	14.8096	1.27e-49	3.49e-47	Yes	OK	2337.31	1224.37	3821.24	945.449	1338.24	1312.22	1301.55	3951.13	3603.37	3909.23
ENSG00000155158	TTC39B	chr9:15163622-15307360	-	protein_coding	1.55565	0.318476	4.88467	1.04e-06	7.37e-05	Yes	OK	35.3966	19.2301	56.9519	15.4214	14.1488	24.2384	23.1117	67.1383	56.0563	47.6612
ENSG00000185885	IFITM1	chr11:313506-315272	+	protein_coding	1.53694	0.30478	5.04277	4.59e-07	3.37e-05	Yes	OK	46.1994	25.5351	73.7517	28.4702	25.9395	23.4026	24.3281	63.2798	104.23	53.7456
ENSG00000172936	MYD88	chr3:38138478-38143022	+	protein_coding	1.53423	0.0738772	20.7673	8.56e-96	3.52e-93	Yes	OK	1896.04	1046.23	3029.13	1124.57	1030.51	1023.86	1005.97	2991.9	3124.26	2971.22
ENSG00000240065	PSMB9	chr6:32844136-32859585	+	protein_coding	1.53406	0.143959	10.6562	1.63e-26	3.27e-24	Yes	OK	487.879	269.802	778.648	293.006	264.111	226.504	295.586	733.891	945.951	656.102
ENSG00000198133	TMEM229B	chr14:67447084-67533739	-	protein_coding	1.50077	0.320025	4.68954	2.74e-06	0.000175617	Yes	OK	36.113	20.1909	57.3425	14.2351	30.6558	20.0594	15.8133	50.9325	55.1805	65.9144
ENSG00000078081	LAMP3	chr3:183122213-183163839	-	protein_coding	1.49421	0.1439	10.3836	2.94e-25	5.62e-23	Yes	OK	273.341	153.312	433.38	131.675	152.1	171.34	158.133	397.428	500.128	402.585
ENSG00000204642	HLA-F	chr6:29722775-29738528	+	protein_coding	1.48042	0.357185	4.14468	3.4e-05	0.00173462	Yes	OK	30.0769	16.9743	47.5469	17.7939	21.2232	16.7161	12.164	31.6399	61.3116	49.6893
ENSG00000060491	OGFR	chr20:62804835-62814000	+	protein_coding	1.46472	0.0728907	20.0947	8.22e-90	3.3e-87	Yes	OK	5115.73	2917.31	8046.96	3042.76	2919.37	2634.46	3072.64	7814.28	8143.06	8183.53
ENSG00000234745	HLA-B	chr6:31269491-31357188	-	protein_coding	1.43585	0.127971	11.2202	3.25e-29	6.87e-27	Yes	OK	1351.2	781.29	2111.09	913.42	695.65	682.854	833.237	2001.03	2505.89	1826.34
ENSG00000197536	C5orf56	chr5:132410636-132488702	+	processed_transcript	1.42992	0.394491	3.62472	0.000289276	0.0114027	Yes	OK	26.8636	15.5306	41.9742	13.0489	15.3279	16.7161	17.0297	27.7814	65.691	32.4502
ENSG00000092607	TBX15	chr1:118883046-118989556	-	protein_coding	1.40993	0.215709	6.53627	6.31e-11	7e-09	Yes	OK	71.6899	41.8567	111.468	42.7053	45.9836	43.4619	35.2757	114.984	106.857	112.562
ENSG00000165731	RET	chr10:43077027-43130351	+	protein_coding	1.39975	0.243672	5.74438	9.23e-09	8.16e-07	Yes	OK	100.929	59.1423	156.645	64.058	77.8185	61.8497	32.8429	123.473	182.183	164.279
ENSG00000121060	TRIM25	chr17:56887909-56914038	-	protein_coding	1.38233	0.0876351	15.7737	4.72e-56	1.37e-53	Yes	OK	9194.64	5444.7	14194.6	4570.66	5915.38	5575.67	5717.1	14374.5	13859.1	14350.1
ENSG00000152689	RASGRP3	chr2:33436324-33564750	+	protein_coding	1.37901	0.105451	13.0773	4.44e-39	1.05e-36	Yes	OK	431.278	255.496	665.655	231.321	264.111	267.458	259.094	657.492	669.172	670.299
ENSG00000196247	ZNF107	chr7:64666083-64711582	+	protein_coding	1.32844	0.126384	10.5112	7.67e-26	1.52e-23	Yes	OK	823.157	498.623	1255.87	410.446	438.613	612.646	532.785	1254.02	1216.6	1296.99
ENSG00000185880	TRIM69	chr15:44728988-44767829	+	protein_coding	1.31922	0.0864757	15.2554	1.51e-52	4.23e-50	Yes	OK	1012.22	617.826	1538.07	620.414	643.771	559.99	647.127	1568.1	1556.44	1489.67
ENSG00000267102	AC060766.1	chr17:35409602-35410228	-	transcribed_processed_pseudogene	1.3015	0.338906	3.8403	0.000122886	0.00543233	Yes	OK	33.0531	20.4979	49.7933	27.284	27.1186	14.2087	13.3805	57.8778	49.9252	41.5768
ENSG00000135828	RNASEL	chr1:182573634-182589256	-	protein_coding	1.2749	0.210292	6.06253	1.34e-09	1.32e-07	Yes	OK	84.1487	52.1737	126.782	41.5191	51.879	59.3423	55.9546	125.016	142.768	112.562
ENSG00000105287	PRKD2	chr19:46674275-46717127	-	protein_coding	1.27145	0.0937491	13.5623	6.7e-42	1.69e-39	Yes	OK	2227.13	1386.97	3347.35	1587.21	1247.45	1315.56	1397.65	3091.45	3443.96	3506.65
ENSG00000104081	BMF	chr15:40087890-40108892	-	protein_coding	1.26746	0.405762	3.12365	0.00178626	0.0496503	Yes	OK	25.894	16.2506	38.752	16.6076	17.686	10.0297	20.6789	20.836	50.8011	44.619
ENSG00000106829	TLE4	chr9:79571773-79726882	+	protein_coding	1.26301	0.366962	3.44179	0.000577868	0.0201854	Yes	OK	30.5985	18.8922	46.2068	18.9801	8.25348	30.089	18.2461	50.1608	49.9252	38.5346
ENSG00000165806	CASP7	chr10:113679162-113730907	+	protein_coding	1.25906	0.070707	17.8067	6.27e-71	2.04e-68	Yes	OK	1929.64	1207.96	2891.9	1217.1	1168.46	1215.26	1231	2759.61	2982.37	2933.7
ENSG00000100918	REC8	chr14:24171853-24180257	+	protein_coding	1.22916	0.292981	4.19537	2.72e-05	0.00141885	Yes	OK	38.2792	24.4458	56.7238	24.9114	22.4023	20.0594	30.4101	54.791	65.691	49.6893
ENSG00000267745	AC060766.7	chr17:35406684-35409768	-	processed_transcript	1.22803	0.376488	3.26181	0.00110703	0.0345099	Yes	OK	25.3925	16.0527	37.8456	18.9801	9.43254	17.5519	18.2461	38.5852	26.2764	48.6753
ENSG00000138035	PNPT1	chr2:55634265-55693910	-	protein_coding	1.22187	0.0643843	18.9777	2.61e-80	9.27e-78	Yes	OK	5941.97	3781.54	8822.54	3599.11	3900.36	3919.1	3707.6	8663.15	9181.85	8622.62
ENSG00000185338	SOCS1	chr16:11254405-11256200	-	protein_coding	1.21952	0.200796	6.07345	1.25e-09	1.25e-07	Yes	OK	205.678	131.559	304.504	183.87	127.339	86.0881	128.939	270.097	331.083	312.333
ENSG00000128394	APOBEC3F	chr22:39040604-39053910	+	protein_coding	1.21449	0.150175	8.08719	6.11e-16	9.01e-14	Yes	OK	211.802	135.053	314.135	132.861	146.204	137.072	124.073	264.695	345.097	332.614
ENSG00000132256	TRIM5	chr11:5663557-5938619	-	protein_coding	1.18062	0.0713986	16.5356	2.03e-61	6.24e-59	Yes	OK	2903.85	1881.42	4267.08	1734.31	1906.55	1990.89	1893.94	4374.02	4182.33	4244.89
ENSG00000142961	MOB3C	chr1:46607715-46616891	-	protein_coding	1.1742	0.14164	8.29003	1.13e-16	1.77e-14	Yes	OK	223.223	145.39	327	130.489	160.353	136.236	154.483	335.691	351.228	294.08
ENSG00000223960	AC009948.1	chr2:178413939-178440243	+	antisense	1.1619	0.120344	9.65483	4.69e-22	8.25e-20	Yes	OK	372.392	242.943	544.99	275.212	218.128	258.264	220.169	523.216	537.79	573.963
ENSG00000026950	BTN3A1	chr6:26402237-26415216	+	protein_coding	1.13992	0.162613	7.01005	2.38e-12	2.94e-10	Yes	OK	184.236	121.99	267.23	135.234	109.653	101.968	141.103	257.749	299.551	244.39
ENSG00000253958	CLDN23	chr8:8701938-8704106	+	protein_coding	1.13036	0.195632	5.77799	7.56e-09	6.8e-07	Yes	OK	152.953	101.464	221.605	132.861	75.4603	97.7894	99.7452	223.023	259.261	182.532
ENSG00000173786	CNP	chr17:41966741-41977731	+	protein_coding	1.12679	0.0696886	16.1689	8.36e-59	2.52e-56	Yes	OK	4833.77	3207.26	7002.44	2964.46	3300.21	3129.26	3435.13	7027.91	6919.45	7059.94
ENSG00000101347	SAMHD1	chr20:36889773-36951901	-	protein_coding	1.12538	0.110894	10.1482	3.37e-24	6.14e-22	Yes	OK	2740.83	1819.17	3969.72	1395.04	1989.09	1949.94	1942.6	4045.27	4018.54	3845.35
ENSG00000006210	CX3CL1	chr16:57372458-57385048	+	protein_coding	1.12185	0.213072	5.26511	1.4e-07	1.1e-05	Yes	OK	100.112	66.4191	145.037	83.0382	48.3418	71.0436	63.253	121.929	168.169	145.012
ENSG00000160710	ADAR	chr1:154582062-154627999	-	protein_coding	1.11659	0.0795205	14.0415	8.68e-45	2.26e-42	Yes	OK	18357.6	12231.9	26525.2	10575.5	12770.5	12903.2	12678.6	26228.7	26089.8	27257.1
ENSG00000170542	SERPINB9	chr6:2887266-2903280	-	protein_coding	1.07019	0.134223	7.97323	1.55e-15	2.16e-13	Yes	OK	250.72	170.1	358.214	176.753	150.921	189.728	162.998	361.158	381.884	331.6
ENSG00000234127	TRIM26	chr6:30184455-30213427	-	protein_coding	1.06244	0.0612566	17.3442	2.18e-67	6.97e-65	Yes	OK	4515.7	3078.82	6431.54	2947.85	3136.32	3129.26	3101.83	6253.89	6492.9	6547.84
ENSG00000105939	ZC3HAV1	chr7:139043520-139109719	-	protein_coding	1.03674	0.0860555	12.0473	2e-33	4.35e-31	Yes	OK	4588.97	3162.11	6491.45	2811.43	3229.47	3584.77	3022.77	6565.66	6275.68	6633.02
ENSG00000068079	IFI35	chr17:43006725-43014456	+	protein_coding	1.03523	0.0958041	10.8057	3.23e-27	6.66e-25	Yes	OK	907.815	625.926	1283.67	663.119	593.071	650.258	597.255	1216.21	1418.93	1215.87
ENSG00000141574	SECTM1	chr17:82321024-82334074	-	protein_coding	1.0309	0.175047	5.8893	3.88e-09	3.59e-07	Yes	OK	328.031	226.968	462.782	313.172	173.323	193.907	227.468	419.807	526.404	442.134
ENSG00000272335	AC093297.2	chr5:44826076-44828592	+	lincRNA	1.02814	0.28723	3.5795	0.000344257	0.0131077	Yes	OK	45.6457	31.4059	64.6322	34.4015	25.9395	40.9545	24.3281	79.4855	52.5528	61.8582
ENSG00000168310	IRF2	chr4:184387713-184474580	-	protein_coding	1.02454	0.10667	9.60479	7.63e-22	1.31e-19	Yes	OK	590.642	409.415	832.278	468.572	409.137	398.68	361.272	839.614	866.246	790.973
ENSG00000120539	MASTL	chr10:27154824-27186924	+	protein_coding	1.02293	0.0846807	12.0799	1.35e-33	2.97e-31	Yes	OK	1114.38	771.972	1570.92	715.314	782.901	839.15	750.522	1615.95	1556.44	1540.37
ENSG00000096696	DSP	chr6:7541575-7586717	+	protein_coding	1.02156	0.165639	6.16742	6.94e-10	7.1e-08	Yes	OK	539.455	374.042	760.007	238.438	462.195	395.337	400.197	730.032	729.608	820.381
ENSG00000171303	KCNK3	chr2:26692690-26733420	+	protein_coding	1.01946	0.236009	4.3196	1.56e-05	0.000886297	Yes	OK	65.0409	45.2283	91.4578	34.4015	61.3115	42.6261	42.5742	94.9196	90.2157	89.238
ENSG00000146859	TMEM140	chr7:135148072-135166215	+	protein_coding	0.992312	0.14434	6.87485	6.21e-12	7.42e-10	Yes	OK	284.671	199.796	397.836	153.027	240.53	209.787	195.841	409.775	399.401	384.332
ENSG00000116885	OSCP1	chr1:36415827-36450451	-	protein_coding	0.979254	0.26434	3.70452	0.00021179	0.00881462	Yes	OK	48.7051	34.1651	68.0918	36.774	23.5814	43.4619	32.8429	67.1383	69.1945	67.9426
ENSG00000204264	PSMB8	chr6:32840717-32844703	-	protein_coding	0.963567	0.0987845	9.75424	1.77e-22	3.15e-20	Yes	OK	854.297	607.222	1183.73	578.895	584.818	603.452	661.724	1123.6	1318.2	1109.39
ENSG00000206190	ATP10A	chr15:25677273-25865172	-	protein_coding	0.958834	0.162374	5.90511	3.52e-09	3.32e-07	Yes	OK	170.827	121.494	236.606	98.4595	143.846	122.028	121.64	212.99	238.239	258.587
ENSG00000123609	NMI	chr2:151270465-151290057	-	protein_coding	0.955288	0.108171	8.83132	1.03e-18	1.65e-16	Yes	OK	813.697	579.39	1126.11	558.728	514.074	680.347	564.412	1121.29	1197.33	1059.7
ENSG00000270294	XIAPP1	chr10:109680442-109681041	+	processed_pseudogene	0.9549	0.225825	4.22849	2.35e-05	0.00125653	Yes	OK	84.9901	60.3492	117.845	37.9603	58.9534	72.7152	71.7679	111.897	113.864	127.773
ENSG00000120690	ELF1	chr13:40932028-41061440	-	protein_coding	0.953655	0.0908349	10.4988	8.75e-26	1.71e-23	Yes	OK	1331.82	949.259	1841.9	937.145	886.659	1084.04	889.192	1887.59	1795.55	1842.56
ENSG00000278709	NKILA	chr20:57710183-57712780	+	antisense	0.937419	0.158516	5.91371	3.34e-09	3.17e-07	Yes	OK	179.615	128.746	247.441	112.695	147.383	145.43	109.476	266.238	234.736	241.348
ENSG00000204592	HLA-E	chr6:30489467-30494205	+	protein_coding	0.907814	0.0682382	13.3036	2.21e-40	5.48e-38	Yes	OK	8005.89	5820.13	10920.2	5450.86	5943.68	5902.47	5983.49	10506	11646.6	10608.2
ENSG00000124762	CDKN1A	chr6:36676460-36687339	+	protein_coding	0.901866	0.0708867	12.7226	4.43e-37	1.03e-34	Yes	OK	2389.11	1740.61	3253.78	1830.4	1644.8	1806.18	1681.07	3295.95	3189.96	3275.44
ENSG00000168672	FAM84B	chr8:126552442-126558393	-	protein_coding	0.895953	0.129111	6.93941	3.94e-12	4.81e-10	Yes	OK	237.279	173.105	322.844	181.498	168.607	180.534	161.782	304.052	338.966	325.516
ENSG00000253276	CCDC71L	chr7:106656765-106660996	-	protein_coding	0.894271	0.174677	5.11956	3.06e-07	2.29e-05	Yes	OK	200.808	147.017	272.529	202.85	122.623	131.222	131.372	270.097	289.916	257.573
ENSG00000136874	STX17	chr9:99906633-99970341	+	protein_coding	0.892311	0.126826	7.0357	1.98e-12	2.48e-10	Yes	OK	364.867	266.224	496.39	249.114	238.172	320.95	256.661	499.293	513.266	476.612
ENSG00000168404	MLKL	chr16:74671855-74700960	-	protein_coding	0.892115	0.117747	7.57656	3.55e-14	4.67e-12	Yes	OK	529.258	386.914	719.05	315.545	425.644	422.082	384.384	729.261	751.505	676.383
ENSG00000169871	TRIM56	chr7:101085439-101097967	+	protein_coding	0.889694	0.0926275	9.60508	7.61e-22	1.31e-19	Yes	OK	6478.13	4744.16	8790.09	3956.17	5137.2	4741.53	5141.74	8724.89	8474.14	9171.23
ENSG00000117475	BLZF1	chr1:169367970-169396540	+	protein_coding	0.889265	0.110109	8.07621	6.68e-16	9.77e-14	Yes	OK	1169.73	855.763	1588.35	906.302	740.455	1006.31	769.984	1518.71	1579.21	1667.13
ENSG00000111424	VDR	chr12:47841537-47943048	-	protein_coding	0.887651	0.137349	6.46275	1.03e-10	1.13e-08	Yes	OK	258.267	189.015	350.602	153.027	202.8	205.608	194.625	361.929	325.827	364.05
ENSG00000167034	NKX3-1	chr8:23678693-23682927	-	protein_coding	0.863309	0.218503	3.95101	7.78e-05	0.00360306	Yes	OK	267.386	197.846	360.107	103.205	219.307	223.16	245.714	425.981	319.696	334.642
ENSG00000172432	GTPBP2	chr6:43605316-43629162	-	protein_coding	0.860119	0.110965	7.75128	9.1e-15	1.26e-12	Yes	OK	1860.2	1379.32	2501.39	1590.77	1403.09	1136.7	1386.7	2251.83	2722.24	2530.1
ENSG00000134470	IL15RA	chr10:5943639-5978187	-	protein_coding	0.837012	0.180531	4.63639	3.55e-06	0.00022449	Yes	OK	273.404	204.822	364.848	291.82	181.576	178.027	167.864	403.601	370.497	320.446
ENSG00000125848	FLRT3	chr20:14322988-14337616	-	protein_coding	0.834006	0.192673	4.3286	1.5e-05	0.000856528	Yes	OK	95.2435	71.0039	127.563	67.6168	69.565	83.5807	63.253	116.527	138.389	127.773
ENSG00000108669	CYTH1	chr17:78674048-78782297	-	protein_coding	0.831432	0.0877395	9.47614	2.64e-21	4.39e-19	Yes	OK	1479.15	1108.43	1973.44	1182.7	1148.41	1139.2	963.392	1918.46	2041.68	1960.19
ENSG00000172331	BPGM	chr7:134646808-134679813	+	protein_coding	0.831412	0.0902113	9.21627	3.08e-20	5.07e-18	Yes	OK	1073.31	804.159	1432.18	748.53	831.243	871.746	765.118	1521.03	1426.81	1348.71
ENSG00000186470	BTN3A2	chr6:26365159-26378320	+	protein_coding	0.822388	0.174627	4.70941	2.48e-06	0.000159993	Yes	OK	154.82	116.535	205.866	102.018	116.728	124.535	122.857	226.881	229.481	161.237
ENSG00000126778	SIX1	chr14:60643415-60658259	-	protein_coding	0.822354	0.122226	6.72816	1.72e-11	1.95e-09	Yes	OK	360.279	270.806	479.577	252.673	242.888	290.861	296.803	508.553	435.312	494.865
ENSG00000023445	BIRC3	chr11:102317450-102339403	+	protein_coding	0.813717	0.127497	6.38226	1.74e-10	1.86e-08	Yes	OK	4399.65	3320.28	5838.8	2734.33	2817.97	4175.69	3553.12	6279.36	5417.32	5819.74
ENSG00000137200	CMTR1	chr6:37433219-37482827	+	protein_coding	0.808203	0.0978676	8.25813	1.48e-16	2.29e-14	Yes	OK	3843.68	2907.2	5092.31	2359.47	3150.47	3159.35	2959.51	5122.57	5003.9	5150.45
ENSG00000167244	IGF2	chr11:2129112-2149603	-	protein_coding	0.804983	0.155577	5.17416	2.29e-07	1.74e-05	Yes	OK	184.483	140.037	243.744	145.91	147.383	124.535	142.319	270.868	205.832	254.531
ENSG00000172123	SLFN12	chr17:35411060-35433283	-	protein_coding	0.801694	0.117072	6.84788	7.5e-12	8.89e-10	Yes	OK	649.636	491.69	860.23	465.014	471.627	580.05	450.07	805.659	813.693	961.337
ENSG00000230479	AP000695.1	chr21:36430360-36481070	+	antisense	0.790816	0.219899	3.59626	0.000322822	0.012382	Yes	OK	72.5009	55.3255	95.4014	60.4992	61.3115	45.9694	53.5218	81.029	100.726	104.449
ENSG00000167105	TMEM92	chr17:50271406-50281485	+	protein_coding	0.768967	0.162371	4.73585	2.18e-06	0.00014343	Yes	OK	286.133	220.271	373.949	289.447	188.651	175.519	227.468	358.071	403.781	359.994
ENSG00000165801	ARHGEF40	chr14:21070270-21090240	+	protein_coding	0.768089	0.100135	7.67049	1.71e-14	2.35e-12	Yes	OK	494.4	379.949	647.001	380.789	360.795	371.934	406.279	612.733	663.041	665.229
ENSG00000114268	PFKFB4	chr3:48517684-48562015	-	protein_coding	0.765388	0.162215	4.71836	2.38e-06	0.000154379	Yes	OK	170.617	131.394	222.913	163.704	113.191	127.043	121.64	228.424	236.488	203.828
ENSG00000113441	LNPEP	chr5:96935394-97037515	+	protein_coding	0.761023	0.108207	7.03302	2.02e-12	2.51e-10	Yes	OK	4019.07	3095.84	5250.03	2866	2708.32	3802.08	3006.95	5437.43	4868.14	5444.53
ENSG00000166750	SLFN5	chr17:35243036-35273655	+	protein_coding	0.756343	0.133956	5.64621	1.64e-08	1.42e-06	Yes	OK	236.532	182.66	308.361	196.919	159.174	187.221	187.326	332.605	300.427	292.052
ENSG00000136147	PHF11	chr13:49495610-49528987	+	protein_coding	0.755336	0.128855	5.86191	4.58e-09	4.21e-07	Yes	OK	290.395	224.095	378.796	237.252	209.874	231.518	217.736	341.865	427.43	367.093
ENSG00000164308	ERAP2	chr5:96875939-96919716	+	protein_coding	0.748454	0.110904	6.74867	1.49e-11	1.73e-09	Yes	OK	459.288	355.475	597.704	366.554	306.558	377.785	371.003	634.341	567.57	591.202
ENSG00000165434	PGM2L1	chr11:74330318-74398473	-	protein_coding	0.748413	0.138439	5.4061	6.44e-08	5.25e-06	Yes	OK	1147.07	887.432	1493.27	669.05	822.989	1101.59	956.094	1480.13	1375.13	1624.54
ENSG00000177842	ZNF620	chr3:40505992-40518736	+	protein_coding	0.743187	0.199172	3.73137	0.000190439	0.00803594	Yes	OK	124.682	96.7738	161.892	68.803	121.444	101.968	94.8796	187.524	154.155	143.998
ENSG00000124225	PMEPA1	chr20:57648392-57711536	-	protein_coding	0.735262	0.0649194	11.3258	9.78e-30	2.1e-27	Yes	OK	8307.73	6466.29	10763	6410.55	6706.54	6218.4	6529.66	11063.9	10093.6	11131.4
ENSG00000113369	ARRDC3	chr5:91368724-91383359	-	protein_coding	0.732785	0.139404	5.25656	1.47e-07	1.15e-05	Yes	OK	1291.18	1005.02	1672.71	763.951	1015.18	1265.41	975.556	1740.96	1460.97	1816.2
ENSG00000056558	TRAF1	chr9:120902393-120929173	-	protein_coding	0.732146	0.13153	5.56638	2.6e-08	2.21e-06	Yes	OK	236.174	183.964	305.787	174.38	173.323	194.743	193.408	331.061	288.165	298.136
ENSG00000114450	GNB4	chr3:179396089-179451590	-	protein_coding	0.71458	0.12608	5.66766	1.45e-08	1.26e-06	Yes	OK	2779.21	2179.3	3579.1	1791.25	1886.51	2775.71	2263.73	3698.78	3439.58	3598.93
ENSG00000092098	RNF31	chr14:24146683-24160661	+	protein_coding	0.710066	0.100568	7.06053	1.66e-12	2.11e-10	Yes	OK	661.443	520.371	849.539	508.905	591.892	472.231	508.457	868.167	853.983	826.466
ENSG00000147234	FRMPD3	chrX:107522450-107605251	+	protein_coding	0.705388	0.17451	4.04212	5.3e-05	0.00256256	Yes	OK	110.521	87.0412	141.828	93.7145	75.4603	87.7597	91.2303	148.167	138.389	138.927
ENSG00000233621	LINC01137	chr1:37454879-37474411	-	antisense	0.697735	0.128324	5.43729	5.41e-08	4.46e-06	Yes	OK	241.734	190.676	309.811	174.38	201.621	200.594	186.11	319.486	292.544	317.403
ENSG00000180628	PCGF5	chr10:91163012-91284331	+	protein_coding	0.694779	0.101063	6.87473	6.21e-12	7.42e-10	Yes	OK	1105.83	873.106	1416.12	810.215	811.199	1028.04	842.968	1462.38	1354.11	1431.86
ENSG00000108679	LGALS3BP	chr17:78971238-78980109	-	protein_coding	0.688488	0.106295	6.47715	9.35e-11	1.03e-08	Yes	OK	1433.31	1136.26	1829.37	1328.61	1035.22	1001.3	1179.91	1738.65	1976.86	1772.59
ENSG00000183578	TNFAIP8L3	chr15:51056598-51105276	-	protein_coding	0.688487	0.190808	3.60827	0.000308251	0.0119402	Yes	OK	98.9111	78.0462	126.731	74.7343	69.565	96.1178	71.7679	128.875	129.63	121.688
ENSG00000204267	TAP2	chr6:32821833-32838780	-	protein_coding	0.672369	0.0876978	7.66689	1.76e-14	2.4e-12	Yes	OK	1064.12	848.469	1351.65	865.969	827.706	860.881	839.319	1384.44	1449.58	1220.94
ENSG00000196083	IL1RAP	chr3:190514051-190659750	+	protein_coding	0.671672	0.178405	3.76487	0.000166635	0.00711768	Yes	OK	140.197	111.437	178.544	109.136	82.5348	131.222	122.857	167.46	179.555	188.617
ENSG00000135074	ADAM19	chr5:157395534-157575775	-	protein_coding	0.657824	0.111052	5.92355	3.15e-09	3.01e-07	Yes	OK	5121.13	4104.67	6476.4	3193.41	4685.62	4214.14	4325.53	6641.29	6032.19	6755.72
ENSG00000138061	CYP1B1	chr2:38066973-38109902	-	protein_coding	0.655812	0.120863	5.42606	5.76e-08	4.72e-06	Yes	OK	8138.11	6527.06	10286.2	6493.58	5097.11	8139.92	6377.61	10689.6	9589.14	10579.8
ENSG00000139211	AMIGO2	chr12:47075707-47079951	-	protein_coding	0.654144	0.096955	6.74689	1.51e-11	1.74e-09	Yes	OK	1702.92	1366.14	2151.96	1466.22	1254.53	1526.18	1217.62	2247.2	2016.28	2192.42
ENSG00000067798	NAV3	chr12:77324641-78213008	+	protein_coding	0.653174	0.120974	5.3993	6.69e-08	5.42e-06	Yes	OK	406.019	325.466	513.422	272.84	326.602	359.397	343.026	476.913	516.769	546.583
ENSG00000177169	ULK1	chr12:131894651-131923167	+	protein_coding	0.651086	0.122714	5.30573	1.12e-07	8.91e-06	Yes	OK	3862.43	3104.48	4873.02	3973.97	2921.73	2484.85	3037.36	4781.48	4897.05	4940.54
ENSG00000139083	ETV6	chr12:11649854-11895402	+	protein_coding	0.650557	0.107131	6.07252	1.26e-09	1.25e-07	Yes	OK	620.332	498.632	782.597	459.082	542.371	479.753	513.323	794.855	698.077	854.859
ENSG00000148677	ANKRD1	chr10:90912096-90921276	-	protein_coding	0.649965	0.164143	3.95973	7.5e-05	0.00348426	Yes	OK	128.745	103.242	162.748	98.4595	101.4	117.013	96.096	167.46	158.534	162.251
ENSG00000145246	ATP10D	chr4:47485288-47593486	+	protein_coding	0.644973	0.130979	4.92424	8.47e-07	6.05e-05	Yes	OK	509.285	409.509	642.32	342.829	364.332	501.484	429.391	668.296	615.744	642.919
ENSG00000196954	CASP4	chr11:104942866-104969436	-	protein_coding	0.643581	0.103856	6.19686	5.76e-10	5.93e-08	Yes	OK	616.86	497.483	776.028	485.18	565.953	468.052	470.749	779.421	821.576	727.087
ENSG00000009780	FAM76A	chr1:27725979-27763122	+	protein_coding	0.642283	0.133501	4.81109	1.5e-06	0.000101255	Yes	OK	507.195	408.604	638.651	319.104	387.913	466.38	461.017	691.447	600.854	623.652
ENSG00000163132	MSX1	chr4:4859666-4863936	+	protein_coding	0.641381	0.188493	3.40268	0.000667292	0.0228001	Yes	OK	220.002	177.473	276.708	239.624	170.965	152.117	147.185	254.662	234.736	340.727
ENSG00000002549	LAP3	chr4:17577192-17607972	+	protein_coding	0.63529	0.0634725	10.0089	1.39e-23	2.51e-21	Yes	OK	4017.04	3246.94	5043.83	3201.71	3221.21	3307.29	3257.53	4933.51	5312.21	4885.78
ENSG00000138131	LOXL4	chr10:98247690-98268250	-	protein_coding	0.629886	0.186225	3.38239	0.000718586	0.0243402	Yes	OK	101.029	82.1071	126.258	85.4107	76.6394	72.7152	93.6632	131.19	134.01	113.576
ENSG00000177485	ZBTB33	chrX:120250752-120258398	+	protein_coding	0.629111	0.100413	6.26523	3.72e-10	3.86e-08	Yes	OK	1642.82	1330.04	2059.85	1258.62	1163.74	1551.26	1346.56	2089	1948.83	2141.71
ENSG00000130962	PRRG1	chrX:37349275-37457295	+	protein_coding	0.627859	0.157485	3.98678	6.7e-05	0.0031475	Yes	OK	380.062	307.468	476.854	308.427	227.56	399.516	294.37	509.325	459.837	461.401
ENSG00000114270	COL7A1	chr3:48564073-48595267	-	protein_coding	0.62692	0.132109	4.74547	2.08e-06	0.000137935	Yes	OK	285.283	231.469	357.034	255.046	244.067	211.459	215.304	318.714	392.394	359.994
ENSG00000155850	SLC26A2	chr5:149960737-149993455	+	protein_coding	0.625815	0.128862	4.85648	1.19e-06	8.2e-05	Yes	OK	18580.8	15071.8	23259.3	11391.6	15108.6	18623.4	15163.7	25278.7	20427.3	24071.9
ENSG00000134369	NAV1	chr1:201622885-201826969	+	protein_coding	0.625065	0.112963	5.53335	3.14e-08	2.66e-06	Yes	OK	970.428	787.265	1214.64	677.354	756.962	818.255	896.49	1283.34	1061.57	1299.02
ENSG00000103196	CRISPLD2	chr16:84819984-84920768	+	protein_coding	0.623386	0.158937	3.92221	8.77e-05	0.00401471	Yes	OK	157.541	127.576	197.493	118.626	129.697	137.908	124.073	187.524	177.804	227.151
ENSG00000151014	NOCT	chr4:139015789-139045939	+	protein_coding	0.620908	0.145321	4.27267	1.93e-05	0.00106805	Yes	OK	914.499	742.816	1143.41	527.885	834.78	848.344	760.253	1235.5	987.993	1206.74
ENSG00000185404	SP140L	chr2:230327184-230403732	+	protein_coding	0.615133	0.112284	5.47836	4.29e-08	3.57e-06	Yes	OK	665.483	542.079	830.022	482.808	640.234	530.737	514.539	803.344	897.777	788.945
ENSG00000126947	ARMCX1	chrX:101550531-101554700	+	protein_coding	0.61176	0.144728	4.22697	2.37e-05	0.00126077	Yes	OK	307.617	250.316	384.018	215.899	207.516	301.726	276.124	389.711	367.87	394.473
ENSG00000152749	GPR180	chr13:94601903-94634645	+	protein_coding	0.603208	0.123895	4.86872	1.12e-06	7.78e-05	Yes	OK	685.888	560.372	853.243	488.739	506.999	672.824	572.927	912.155	760.264	887.31
ENSG00000164327	RICTOR	chr5:38937919-39074408	-	protein_coding	0.602756	0.112531	5.35637	8.49e-08	6.81e-06	Yes	OK	1526.58	1247.92	1898.13	1077.12	1167.28	1534.54	1212.76	1927.72	1803.44	1963.24
ENSG00000141664	ZCCHC2	chr18:62523007-62587709	+	protein_coding	0.602656	0.0789793	7.63056	2.34e-14	3.15e-12	Yes	OK	1151.28	941.978	1430.36	958.498	997.491	922.731	889.192	1397.56	1437.32	1456.2
ENSG00000185722	ANKFY1	chr17:4163907-4263977	-	protein_coding	0.600601	0.0891593	6.73626	1.63e-11	1.86e-09	Yes	OK	3059.95	2505.65	3799.02	2173.23	2754.3	2423.84	2671.22	3782.89	3660.3	3953.85
ENSG00000118263	KLF7	chr2:207074137-207167267	-	protein_coding	0.600257	0.163371	3.67419	0.000238604	0.00977466	Yes	OK	181.12	147.939	225.362	126.93	174.502	163.818	126.506	209.132	215.467	251.489
ENSG00000026103	FAS	chr10:88990582-89015785	+	protein_coding	0.597196	0.169083	3.53196	0.000412493	0.0151962	Yes	OK	146.634	119.884	182.301	130.489	95.5045	140.416	113.126	186.752	172.548	187.603
ENSG00000196843	ARID5A	chr2:96536743-96552638	+	protein_coding	0.584916	0.0951297	6.14862	7.82e-10	7.94e-08	Yes	OK	566.091	466.364	699.061	500.601	456.299	446.321	462.234	672.154	718.222	706.805
ENSG00000064012	CASP8	chr2:201233443-201287711	+	protein_coding	0.584052	0.0828162	7.05239	1.76e-12	2.22e-10	Yes	OK	1699.45	1399.09	2099.92	1447.24	1289.9	1521.17	1338.05	2011.83	2111.75	2176.19
ENSG00000137449	CPEB2	chr4:15002674-15070153	+	protein_coding	0.579239	0.13683	4.23329	2.3e-05	0.00123424	Yes	OK	315.983	260.687	389.711	307.241	207.516	274.98	253.012	409.003	381.884	378.247
ENSG00000102081	FMR1	chrX:147911951-147951125	+	protein_coding	0.578874	0.0904312	6.40127	1.54e-10	1.65e-08	Yes	OK	4444.47	3667.27	5480.75	3632.33	3175.23	4220.82	3640.7	5415.82	5492.64	5533.77
ENSG00000196646	ZNF136	chr19:12163064-12189881	+	protein_coding	0.568366	0.1634	3.47837	0.000504466	0.0179055	Yes	OK	276.302	228.194	340.446	204.037	212.232	293.368	203.14	334.92	289.916	396.501
ENSG00000135378	PRRG4	chr11:32829943-32858123	+	protein_coding	0.56019	0.171074	3.27455	0.00105829	0.0334649	Yes	OK	150.684	124.853	185.126	112.695	101.4	145.43	139.887	178.264	174.3	202.814
ENSG00000102921	N4BP1	chr16:48538726-48620148	-	protein_coding	0.559549	0.081145	6.89567	5.36e-12	6.5e-10	Yes	OK	1181.34	981.843	1447.35	1007.13	1030.51	989.595	900.139	1479.36	1401.41	1461.27
ENSG00000095752	IL11	chr19:55364389-55370463	-	protein_coding	0.548678	0.126776	4.32793	1.51e-05	0.000856528	Yes	OK	415.512	346.82	507.101	397.397	379.66	326.8	283.422	504.695	485.238	531.372
ENSG00000175591	P2RY2	chr11:73218298-73236352	+	protein_coding	0.546836	0.152901	3.5764	0.000348363	0.0132319	Yes	OK	157.1	131.261	191.553	150.655	128.518	127.878	117.991	198.328	185.687	190.645
ENSG00000185753	CXorf38	chrX:40626921-40647554	-	protein_coding	0.545064	0.148394	3.67308	0.000239646	0.0097917	Yes	OK	235.92	197.131	287.638	240.811	168.607	190.564	188.543	260.064	311.813	291.038
ENSG00000164054	SHISA5	chr3:48467798-48504826	-	protein_coding	0.544282	0.0715458	7.60747	2.8e-14	3.71e-12	Yes	OK	3781.02	3160.9	4607.84	3344.07	3208.24	2995.53	3095.75	4482.83	4897.05	4443.65
ENSG00000186806	VSIG10L	chr19:51331536-51342124	-	protein_coding	0.538416	0.138826	3.87836	0.000105165	0.00471555	Yes	OK	231.554	193.865	281.805	225.389	170.965	190.564	188.543	267.781	272.399	305.235
ENSG00000127311	HELB	chr12:66302545-66347645	+	protein_coding	0.537691	0.138699	3.87667	0.000105896	0.00473478	Yes	OK	384.048	321.316	467.691	262.163	287.693	377.785	357.623	492.347	430.057	480.668
ENSG00000059758	CDK17	chr12:96278261-96400560	-	protein_coding	0.535072	0.096766	5.52954	3.21e-08	2.69e-06	Yes	OK	3036.74	2545.66	3691.52	2577.74	2292.11	2968.79	2344.01	3826.88	3437.83	3809.85
ENSG00000144655	CSRNP1	chr3:39141855-39154562	-	protein_coding	0.533609	0.119015	4.48355	7.34e-06	0.000441854	Yes	OK	381.937	320.737	463.537	368.927	300.662	295.876	317.482	478.457	427.43	484.725
ENSG00000137842	TMEM62	chr15:43123279-43185146	+	protein_coding	0.531266	0.0879115	6.04318	1.51e-09	1.48e-07	Yes	OK	647.633	543.89	785.957	542.121	534.118	548.289	551.031	781.736	814.569	761.565
ENSG00000139618	BRCA2	chr13:32315474-32400266	+	protein_coding	0.530554	0.141444	3.751	0.000176133	0.00746968	Yes	OK	1548.26	1299.64	1879.74	1049.84	1137.8	1700.87	1310.07	1976.33	1644.9	2018
ENSG00000139926	FRMD6	chr14:51489100-51730727	+	protein_coding	0.527596	0.0876619	6.01854	1.76e-09	1.71e-07	Yes	OK	2965	2492.17	3595.45	2320.32	2340.45	2859.29	2448.62	3701.09	3413.31	3671.94
ENSG00000077458	FAM76B	chr11:95768942-95790409	-	protein_coding	0.525025	0.143746	3.65244	0.000259765	0.010504	Yes	OK	547.232	459.92	663.648	469.759	349.004	584.229	436.689	668.296	685.814	636.835
ENSG00000179627	ZBTB42	chr14:104800596-104804712	+	protein_coding	0.524607	0.110314	4.75557	1.98e-06	0.000131775	Yes	OK	992.54	835.71	1201.65	699.893	979.805	787.33	875.811	1196.91	1165.8	1242.23
ENSG00000204525	HLA-C	chr6:31268749-31272130	-	protein_coding	0.52454	0.109018	4.81148	1.5e-06	0.000101255	Yes	OK	3797.39	3197.02	4597.9	3863.65	2947.67	2934.52	3042.23	4213.51	5185.21	4394.97
ENSG00000128578	STRIP2	chr7:129434433-129488399	+	protein_coding	0.517871	0.104033	4.97794	6.43e-07	4.63e-05	Yes	OK	494.172	416.394	597.877	396.211	393.809	454.679	420.876	585.724	571.074	636.835
ENSG00000255248	MIR100HG	chr11:122028327-122556721	-	processed_transcript	0.513042	0.105851	4.84683	1.25e-06	8.57e-05	Yes	OK	495.348	418.351	598.012	451.965	402.062	447.157	372.22	610.418	577.205	606.413
ENSG00000148175	STOM	chr9:121338988-121370304	-	protein_coding	0.508963	0.104313	4.87918	1.07e-06	7.54e-05	Yes	OK	3481	2946.42	4193.79	3489.97	2566.83	3134.27	2594.59	4207.33	4198.09	4175.93
ENSG00000204217	BMPR2	chr2:202376936-202567751	+	protein_coding	0.507207	0.0992792	5.10889	3.24e-07	2.4e-05	Yes	OK	4714.89	3992.83	5677.64	3548.1	3655.11	4628.7	4139.42	5800.13	5180.83	6051.96
ENSG00000156232	WHAMM	chr15:82809628-82836108	+	protein_coding	0.506223	0.107334	4.71634	2.4e-06	0.00015528	Yes	OK	638.141	540.737	768.012	531.444	549.446	554.14	527.92	858.135	663.041	782.861
ENSG00000242779	ZNF702P	chr19:52968251-53037898	-	transcribed_processed_pseudogene	0.505505	0.103739	4.87284	1.1e-06	7.72e-05	Yes	OK	670.192	567.794	806.724	483.994	619.011	600.109	568.061	833.441	779.533	807.198
ENSG00000169756	LIMS1	chr2:108534355-108687246	+	protein_coding	0.499731	0.115024	4.34458	1.4e-05	0.000799876	Yes	OK	5312.44	4510.93	6381.13	4006	3902.71	5679.31	4455.69	6608.88	5992.77	6541.75
ENSG00000184988	TMEM106A	chr17:43211835-43220041	+	protein_coding	0.499666	0.145716	3.42905	0.000605701	0.020878	Yes	OK	185.456	157.6	222.597	182.684	148.563	147.102	152.051	209.132	229.481	229.179
ENSG00000104320	NBN	chr8:89933336-90003228	-	protein_coding	0.498809	0.112256	4.4435	8.85e-06	0.000522658	Yes	OK	3048.31	2588.91	3660.84	2399.8	2163.59	3192.78	2599.46	3776.72	3568.34	3637.46
ENSG00000152661	GJA1	chr6:121435692-121449727	+	protein_coding	0.498338	0.0785919	6.34084	2.29e-10	2.42e-08	Yes	OK	3669.42	3117.3	4405.59	3185.11	3059.68	3408.42	2815.98	4566.95	4269.04	4380.77
ENSG00000171033	PKIA	chr8:78516139-78605267	+	protein_coding	0.498227	0.145187	3.43161	0.000600008	0.0207274	Yes	OK	344.985	293.064	414.214	240.811	321.886	290.861	318.698	424.437	341.593	476.612
ENSG00000272886	DCP1A	chr3:53283428-53347610	-	protein_coding	0.493951	0.10919	4.52377	6.07e-06	0.000368472	Yes	OK	726.634	617.936	871.564	544.493	647.308	704.585	575.359	938.392	841.721	834.578
ENSG00000119537	KDSR	chr18:63327726-63367510	-	protein_coding	0.493917	0.0932293	5.29787	1.17e-07	9.26e-06	Yes	OK	1102.76	937.619	1322.96	879.018	884.301	1061.47	925.684	1325.02	1258.64	1385.22
ENSG00000163659	TIPARP	chr3:156673235-156706770	+	protein_coding	0.493364	0.080258	6.14723	7.88e-10	7.96e-08	Yes	OK	2326.04	1979.09	2788.63	1843.45	2023.28	2173.93	1875.7	2805.15	2682.82	2877.93
ENSG00000176170	SPHK1	chr17:76376584-76387860	+	protein_coding	0.491444	0.0858899	5.72179	1.05e-08	9.27e-07	Yes	OK	2716.52	2315.16	3251.65	2348.79	2407.66	1998.41	2505.79	3324.5	3224.99	3205.47
ENSG00000183691	NOG	chr17:56593699-56595590	+	protein_coding	0.490532	0.112155	4.3737	1.22e-05	0.000710638	Yes	OK	1362.92	1161.36	1631.68	1433	1022.25	1125.83	1064.35	1564.24	1635.27	1695.52
ENSG00000184675	AMER1	chrX:64185117-64205744	-	protein_coding	0.485354	0.114514	4.23838	2.25e-05	0.00121488	Yes	OK	467.082	398.486	558.544	345.201	445.688	402.859	400.197	513.955	568.446	593.23
ENSG00000112763	BTN2A1	chr6:26457904-26476621	+	protein_coding	0.483497	0.10197	4.74157	2.12e-06	0.000140031	Yes	OK	1223.04	1045.06	1460.36	1211.17	1044.65	982.909	941.497	1393.7	1587.97	1399.41
ENSG00000213463	SYNJ2BP	chr14:70366496-70417061	-	protein_coding	0.477092	0.125862	3.7906	0.000150287	0.0065185	Yes	OK	991.265	847.946	1182.36	695.148	780.543	1030.55	885.543	1224.69	1065.95	1256.43
ENSG00000048052	HDAC9	chr7:18086949-19002416	+	protein_coding	0.47536	0.113111	4.2026	2.64e-05	0.00139029	Yes	OK	1144.35	979.407	1364.28	887.322	861.899	1184.34	984.071	1358.97	1285.79	1448.09
ENSG00000099968	BCL2L13	chr22:17628855-17730855	+	protein_coding	0.473783	0.0739863	6.40366	1.52e-10	1.64e-08	Yes	OK	3103.52	2659.79	3695.16	2452	2833.3	2795.77	2558.1	3700.32	3723.37	3661.8
ENSG00000070404	FSTL3	chr19:676365-683399	+	protein_coding	0.471237	0.0751885	6.26741	3.67e-10	3.83e-08	Yes	OK	1794.7	1539.78	2134.59	1437.75	1506.85	1552.93	1661.61	2137.62	2140.65	2125.49
ENSG00000152457	DCLRE1C	chr10:14897359-14954432	-	protein_coding	0.465018	0.128426	3.62089	0.000293588	0.0115436	Yes	OK	351.686	301.97	417.974	249.114	339.572	328.472	290.721	398.971	410.788	444.162
ENSG00000198959	TGM2	chr20:38127387-38166578	-	protein_coding	0.462101	0.0678912	6.8065	1e-11	1.17e-09	Yes	OK	3648.56	3140.35	4326.18	2924.13	3293.14	3140.13	3204.01	4349.33	4206.85	4422.35
ENSG00000179546	HTR1D	chr1:23191895-23194729	-	protein_coding	0.461148	0.099478	4.63568	3.56e-06	0.00022449	Yes	OK	815.864	702.575	966.916	693.962	784.08	691.212	641.045	1028.68	886.391	985.674
ENSG00000159167	STC1	chr8:23841915-23854807	-	protein_coding	0.45936	0.126685	3.626	0.000287843	0.0113749	Yes	OK	357.362	307.614	423.692	323.849	284.155	342.681	279.773	469.968	379.256	421.852
ENSG00000183486	MX2	chr21:41361943-41409390	+	protein_coding	0.457832	0.1096	4.17731	2.95e-05	0.00152347	Yes	OK	812.826	700.486	962.613	568.218	708.62	740.525	784.581	975.434	952.082	960.323
ENSG00000124613	ZNF391	chr6:27374615-27403904	+	protein_coding	0.455706	0.135013	3.37526	0.000737448	0.0248179	Yes	OK	238.502	205.649	282.306	192.174	189.83	226.504	214.087	307.91	279.406	259.601
ENSG00000106366	SERPINE1	chr7:101127089-101139266	+	protein_coding	0.455677	0.117062	3.8926	9.92e-05	0.00447263	Yes	OK	38784.2	33458.5	45885	42727.9	32374.8	30813.7	27917.7	47435.9	45213.8	45005.4
ENSG00000101966	XIAP	chrX:123859724-123913979	+	protein_coding	0.452488	0.110678	4.08832	4.35e-05	0.00216546	Yes	OK	7521.64	6495.07	8890.39	5628.8	5727.91	7874.97	6748.61	9231.13	8123.79	9316.24
ENSG00000104518	GSDMD	chr8:143553207-143563062	+	protein_coding	0.452218	0.135684	3.33287	0.000859565	0.0281999	Yes	OK	797.432	689.15	941.807	887.322	648.487	583.393	637.396	862.765	1044.93	917.732
ENSG00000204138	PHACTR4	chr1:28369582-28500369	+	protein_coding	0.450275	0.0782715	5.75273	8.78e-09	7.85e-07	Yes	OK	4640.78	4010.1	5481.7	3661.98	3892.1	4464.88	4021.43	5558.59	5325.35	5561.15
ENSG00000137801	THBS1	chr15:39581079-39599466	+	protein_coding	0.449468	0.123422	3.64173	0.000270811	0.0108143	Yes	OK	341.688	295.152	403.736	262.163	278.26	311.756	328.429	406.688	370.497	434.021
ENSG00000110330	BIRC2	chr11:102347211-102378670	+	protein_coding	0.449321	0.101992	4.40546	1.06e-05	0.000618699	Yes	OK	6319.23	5462.7	7461.28	5100.92	4692.69	6560.25	5496.93	7794.21	7190.98	7398.64
ENSG00000107798	LIPA	chr10:89213569-89414557	-	protein_coding	0.448851	0.0991608	4.52649	6e-06	0.000365164	Yes	OK	2831.02	2447.67	3342.15	2721.28	2095.2	2694.64	2279.54	3353.06	3510.53	3162.88
ENSG00000171621	SPSB1	chr1:9292880-9369532	+	protein_coding	0.445317	0.0652965	6.81992	9.11e-12	1.07e-09	Yes	OK	2731.01	2364.91	3219.14	2412.85	2452.46	2316.02	2278.33	3248.1	3262.65	3146.65
ENSG00000153147	SMARCA5	chr4:143513463-143557486	+	protein_coding	0.441885	0.101674	4.34609	1.39e-05	0.000798907	Yes	OK	3072.74	2662.67	3619.49	2269.31	2566.83	3151.83	2662.71	3715.76	3428.2	3714.53
ENSG00000100558	PLEK2	chr14:67386983-67412200	-	protein_coding	0.440537	0.118066	3.73128	0.000190513	0.00803594	Yes	OK	343.814	298.406	404.359	320.29	315.99	266.622	290.721	381.222	402.905	428.951
ENSG00000184937	WT1	chr11:32387775-32435630	-	protein_coding	0.436195	0.107264	4.06656	4.77e-05	0.00235536	Yes	OK	494.298	429.174	581.13	470.945	380.839	451.336	413.578	606.56	558.812	578.019
ENSG00000160233	LRRC3	chr21:44455486-44462196	+	protein_coding	0.435402	0.128274	3.3943	0.000688047	0.0234071	Yes	OK	286.911	249.234	337.146	214.713	245.246	249.906	287.071	322.572	345.097	343.769
ENSG00000011105	TSPAN9	chr12:3077355-3286564	+	protein_coding	0.43351	0.136125	3.18465	0.0014493	0.0423137	Yes	OK	251.49	218.492	295.489	257.418	191.009	224.832	200.707	287.074	295.172	304.22
ENSG00000155363	MOV10	chr1:112673141-112700746	+	protein_coding	0.43331	0.083511	5.18866	2.12e-07	1.62e-05	Yes	OK	1648.15	1433.49	1934.37	1533.83	1381.87	1317.23	1501.04	1828.94	2018.03	1956.14
ENSG00000187583	PLEKHN1	chr1:966497-975865	+	protein_coding	0.432844	0.105453	4.10461	4.05e-05	0.00204448	Yes	OK	531.033	462.135	622.898	527.885	457.478	433.784	429.391	629.711	637.641	601.342
ENSG00000125826	RBCK1	chr20:407498-430966	+	protein_coding	0.432539	0.072727	5.94743	2.72e-09	2.62e-07	Yes	OK	2969.92	2583.74	3484.83	2724.84	2568.01	2374.53	2667.58	3410.16	3595.49	3448.85
ENSG00000169255	B3GALNT1	chr3:161083883-161105384	-	protein_coding	0.422734	0.106394	3.97328	7.09e-05	0.00331149	Yes	OK	1458.44	1272.07	1706.93	1173.21	1109.5	1489.41	1316.15	1824.31	1601.98	1694.51
ENSG00000135111	TBX3	chr12:114670254-114684164	-	protein_coding	0.420473	0.100082	4.20127	2.65e-05	0.0013938	Yes	OK	441.089	385.162	515.657	406.887	372.585	385.307	375.869	502.38	526.404	518.189
ENSG00000137522	RNF121	chr11:71928701-71997597	+	protein_coding	0.416822	0.083564	4.98806	6.1e-07	4.42e-05	Yes	OK	1942.53	1698.76	2267.55	1502.99	1757.99	1703.37	1830.69	2342.12	2194.08	2266.44
ENSG00000123992	DNPEP	chr2:219373527-219400022	-	protein_coding	0.416653	0.0855353	4.87112	1.11e-06	7.74e-05	Yes	OK	1658.4	1450.98	1934.96	1409.28	1597.64	1310.54	1486.45	1886.82	2013.65	1904.42
ENSG00000164171	ITGA2	chr5:52989326-53094779	+	protein_coding	0.412923	0.105754	3.90456	9.44e-05	0.00428179	Yes	OK	32835	28750.8	38280.7	23678.9	28924.9	34018.2	28381.2	39579.2	35114.9	40148
ENSG00000154914	USP43	chr17:9644698-9729691	+	protein_coding	0.40783	0.120933	3.37235	0.0007453	0.0250283	Yes	OK	276.879	243.156	321.843	241.997	259.395	220.653	250.579	316.399	320.572	328.558
ENSG00000087253	LPCAT2	chr16:55508998-55586670	+	protein_coding	0.402682	0.122628	3.28378	0.00102426	0.032575	Yes	OK	1869.53	1641.86	2173.09	1556.37	1391.3	2049.4	1570.38	2214.02	1931.32	2373.93
ENSG00000151883	PARP8	chr5:50665899-50846522	+	protein_coding	0.402242	0.0828125	4.85726	1.19e-06	8.2e-05	Yes	OK	940.887	826.904	1092.86	861.224	785.259	842.493	818.64	1089.65	1140.4	1048.55
ENSG00000145016	RUBCN	chr3:197671393-197749727	-	protein_coding	0.396628	0.0895091	4.43114	9.37e-06	0.000551446	Yes	OK	2268.01	1997	2629.36	1804.3	2127.04	1987.55	2069.1	2656.98	2368.38	2862.71
ENSG00000197977	ELOVL2	chr6:10980759-11044314	-	protein_coding	0.39525	0.0835502	4.73068	2.24e-06	0.000145905	Yes	OK	5696.81	5018.15	6601.7	4561.17	4884.88	5601.58	5024.97	7007.08	6160.94	6637.08
ENSG00000031081	ARHGAP31	chr3:119294373-119420714	+	protein_coding	0.390021	0.116001	3.36223	0.000773157	0.0257428	Yes	OK	1088.35	960.51	1258.81	793.607	1118.94	990.431	939.064	1368.23	1132.51	1275.7
ENSG00000151692	RNF144A	chr2:6917392-7068286	+	protein_coding	0.38881	0.0900764	4.31645	1.59e-05	0.000893336	Yes	OK	1023.46	903.087	1183.95	813.774	885.48	956.999	956.094	1133.63	1171.93	1246.29
ENSG00000167528	ZNF641	chr12:48337180-48351414	-	protein_coding	0.385393	0.120143	3.20778	0.00133763	0.0397888	Yes	OK	829.311	732.785	958.014	580.081	764.036	818.255	768.768	1038.71	875.004	960.323
ENSG00000100292	HMOX1	chr22:35380361-35394214	+	protein_coding	0.382667	0.111386	3.4355	0.000591459	0.0205227	Yes	OK	3876.14	3429.99	4471	4325.1	3103.31	3212.84	3078.72	4641.03	4388.16	4383.82
ENSG00000067955	CBFB	chr16:67029116-67101058	+	protein_coding	0.379894	0.0821514	4.62431	3.76e-06	0.000235265	Yes	OK	3888.01	3442.67	4481.79	3556.41	3073.83	3779.52	3360.93	4593.96	4263.78	4587.64
ENSG00000187634	SAMD11	chr1:923928-944581	+	protein_coding	0.379549	0.116449	3.25937	0.0011166	0.0346701	Yes	OK	381.43	337.734	439.692	339.27	318.348	325.965	367.354	400.515	431.809	486.753
ENSG00000074590	NUAK1	chr12:106063340-106140033	-	protein_coding	0.378134	0.0900947	4.19708	2.7e-05	0.00141512	Yes	OK	1670.12	1479.7	1924.01	1334.54	1590.56	1516.99	1476.72	1953.18	1749.13	2069.71
ENSG00000176597	B3GNT5	chr3:183253244-183298504	+	protein_coding	0.372405	0.0937199	3.97359	7.08e-05	0.00331149	Yes	OK	1768.65	1569.46	2034.25	1512.48	1391.3	1803.67	1570.38	1956.27	2082.84	2063.63
ENSG00000198604	BAZ1A	chr14:34752731-34875647	-	protein_coding	0.368362	0.114225	3.22488	0.00126025	0.0379994	Yes	OK	2479.02	2203.71	2846.1	1699.91	2275.6	2536.67	2302.65	2968.75	2755.52	2814.04
ENSG00000126368	NR1D1	chr17:40092787-40100725	-	protein_coding	0.367873	0.114406	3.21551	0.00130213	0.0389619	Yes	OK	665.962	592.511	763.897	710.569	523.506	539.931	596.038	744.695	755.009	791.987
ENSG00000135048	CEMIP2	chr9:71683366-71816690	-	protein_coding	0.367717	0.0926799	3.96761	7.26e-05	0.00338122	Yes	OK	1235.34	1098.31	1418.04	971.546	1206.19	1118.31	1097.2	1386.75	1352.36	1515.02
ENSG00000145623	OSMR	chr5:38845858-38945596	+	protein_coding	0.367569	0.0718062	5.1189	3.07e-07	2.29e-05	Yes	OK	5124.93	4557.26	5881.82	4322.73	4420.33	4975.56	4510.43	6097.24	5662.57	5885.65
ENSG00000165359	INTS6L	chrX:135520643-135582510	+	protein_coding	0.367269	0.103459	3.54989	0.000385396	0.0143256	Yes	OK	679.794	604.268	780.495	651.256	596.608	648.586	520.621	759.357	821.576	760.551
ENSG00000136098	NEK3	chr13:52132639-52159861	-	protein_coding	0.365519	0.111955	3.26487	0.00109515	0.0342075	Yes	OK	345.924	307.886	396.641	310.8	301.841	305.069	313.832	373.505	430.057	386.36
ENSG00000134775	FHOD3	chr18:36297714-36780055	+	protein_coding	0.364515	0.0819432	4.44838	8.65e-06	0.000512853	Yes	OK	2095.7	1866.07	2401.88	1676.18	1963.15	1804.51	2020.45	2388.42	2369.26	2447.96
ENSG00000008513	ST3GAL1	chr8:133454848-133571940	-	protein_coding	0.363425	0.100568	3.61372	0.000301836	0.0117854	Yes	OK	714.872	636.674	819.135	550.424	699.187	640.228	656.858	837.299	786.54	833.564
ENSG00000177058	SLC38A9	chr5:55625845-55773194	-	protein_coding	0.363253	0.103922	3.49545	0.000473269	0.0168706	Yes	OK	627.662	558.247	720.214	520.768	529.401	642.735	540.084	714.598	700.704	745.34
ENSG00000100911	PSME2	chr14:24143362-24147570	-	protein_coding	0.359714	0.0951254	3.78147	0.000155907	0.00673976	Yes	OK	2460.78	2195.07	2815.06	2024.94	2197.78	2033.52	2524.04	2749.58	3062.08	2633.53
ENSG00000086065	CHMP5	chr9:33264879-33282069	+	protein_coding	0.359262	0.0994198	3.61358	0.000301997	0.0117854	Yes	OK	2305.29	2056.39	2637.14	2317.95	1763.89	2052.74	2091	2702.51	2823.84	2385.09
ENSG00000177119	ANO6	chr12:45215987-45440404	+	protein_coding	0.357562	0.107454	3.32759	0.000876014	0.0286794	Yes	OK	6403.72	5714.15	7323.14	4555.24	5834.03	6581.14	5886.18	7571.19	6771.43	7626.81
ENSG00000090339	ICAM1	chr19:10270835-10286615	+	protein_coding	0.353039	0.098485	3.5847	0.000337461	0.0128803	Yes	OK	1146.74	1025.82	1307.97	1023.74	1009.28	897.656	1172.61	1329.65	1347.98	1246.29
ENSG00000115594	IL1R1	chr2:102064544-102179874	+	protein_coding	0.352822	0.099738	3.53749	0.000403943	0.014944	Yes	OK	632.532	565.247	722.244	548.052	548.267	605.124	559.546	791.769	669.172	705.791
ENSG00000143079	CTTNBP2NL	chr1:112396181-112463456	+	protein_coding	0.352099	0.0987727	3.56474	0.000364221	0.0137342	Yes	OK	1637.78	1463.84	1869.7	1239.64	1542.22	1595.55	1477.93	1957.81	1718.48	1932.81
ENSG00000164951	PDP1	chr8:93857807-93926066	+	protein_coding	0.350734	0.109356	3.20729	0.00133994	0.0397888	Yes	OK	739.054	660.269	844.101	614.482	620.19	784.822	621.583	873.569	798.803	859.93
ENSG00000164164	OTUD4	chr4:145110838-145180161	-	protein_coding	0.345088	0.109936	3.13898	0.00169535	0.0478027	Yes	OK	2264.39	2028.39	2579.05	1716.52	1950.18	2415.48	2031.4	2573.63	2359.62	2803.9
ENSG00000135931	ARMC9	chr2:231198546-231374837	+	protein_coding	0.344383	0.0812868	4.23664	2.27e-05	0.00122011	Yes	OK	1445.3	1295.27	1645.34	1326.24	1194.4	1340.63	1319.8	1682.32	1538.92	1714.79
ENSG00000151327	FAM177A1	chr14:35044907-35113130	+	protein_coding	0.3439	0.080509	4.27157	1.94e-05	0.00106952	Yes	OK	1392.39	1248.13	1584.74	1323.87	1175.53	1291.32	1201.81	1641.42	1506.51	1606.28
ENSG00000177311	ZBTB38	chr3:141324213-141449792	+	protein_coding	0.342726	0.106016	3.23278	0.0012259	0.0375423	Yes	OK	4965.38	4452.88	5648.72	3590.81	4472.2	5131.02	4617.47	5873.44	5237.76	5834.95
ENSG00000168214	RBPJ	chr4:26163455-26435131	+	protein_coding	0.341571	0.106912	3.19489	0.00139884	0.04119	Yes	OK	2364.86	2121.02	2689.98	1880.22	1949	2578.46	2076.4	2832.93	2536.55	2700.46
ENSG00000054793	ATP9A	chr20:51596514-51768634	-	protein_coding	0.340682	0.0997162	3.41652	0.000634272	0.0218148	Yes	OK	1773.79	1591.58	2016.73	1361.83	1597.64	1734.3	1672.56	2118.33	1810.44	2121.43
ENSG00000138623	SEMA7A	chr15:74409289-74433958	-	protein_coding	0.33959	0.100985	3.36277	0.000771657	0.0257428	Yes	OK	1708.43	1534.16	1940.79	1823.28	1521	1454.3	1338.05	1919.23	1973.36	1929.77
ENSG00000169436	COL22A1	chr8:138588235-138914006	-	protein_coding	0.339453	0.088202	3.84859	0.000118801	0.00526661	Yes	OK	821.43	737.486	933.355	774.627	721.59	726.316	727.41	933.762	871.501	994.801
ENSG00000127666	TICAM1	chr19:4815932-4831704	-	protein_coding	0.339445	0.0961273	3.5312	0.000413674	0.0151962	Yes	OK	1066.66	958.16	1211.32	1086.61	911.419	867.567	967.042	1144.44	1253.38	1236.15
ENSG00000118515	SGK1	chr6:134169246-134318112	-	protein_coding	0.336007	0.0976743	3.44007	0.000581557	0.020269	Yes	OK	998.82	897.275	1134.21	814.96	834.78	1022.19	917.169	1149.07	1161.42	1092.15
ENSG00000101384	JAG1	chr20:10637684-10673999	-	protein_coding	0.335397	0.062843	5.33706	9.45e-08	7.54e-06	Yes	OK	2744.05	2466.8	3113.73	2415.22	2435.95	2546.7	2469.3	3063.67	3153.17	3124.34
ENSG00000164307	ERAP1	chr5:96760810-96808100	-	protein_coding	0.335373	0.0777	4.31626	1.59e-05	0.000893336	Yes	OK	1520.42	1366.97	1725.03	1351.15	1374.79	1436.75	1305.2	1823.54	1715.85	1635.69
ENSG00000030110	BAK1	chr6:33572547-33580293	-	protein_coding	0.330939	0.0908659	3.64206	0.000270464	0.0108143	Yes	OK	2280.58	2053.23	2583.71	1820.91	1901.84	2208.2	2281.98	2591.38	2550.56	2609.2
ENSG00000180611	MB21D2	chr3:192796815-192918161	-	protein_coding	0.329565	0.100378	3.28324	0.00102623	0.032575	Yes	OK	709.193	638.651	803.249	602.62	700.366	651.929	599.687	815.691	733.112	860.944
ENSG00000101665	SMAD7	chr18:48919853-48950711	-	protein_coding	0.328088	0.0867974	3.77992	0.000156877	0.00676299	Yes	OK	750.856	677.054	849.259	715.314	668.531	657.78	666.59	880.515	815.444	851.817
ENSG00000129566	TEP1	chr14:20365667-20413429	-	protein_coding	0.327128	0.0926245	3.53177	0.000412793	0.0151962	Yes	OK	692.675	624.39	783.722	567.032	655.562	632.706	642.262	753.183	811.065	786.917
ENSG00000164167	LSM6	chr4:146175685-146200000	+	protein_coding	0.32471	0.103048	3.15105	0.00162686	0.0467132	Yes	OK	449.591	406.199	507.448	411.632	415.032	373.606	424.525	509.325	527.28	485.739
ENSG00000163512	AZI2	chr3:28315003-28349127	-	protein_coding	0.323918	0.0860468	3.76444	0.000166924	0.00711768	Yes	OK	788.572	711.75	891.003	734.295	715.694	727.988	669.023	929.132	869.749	874.127
ENSG00000180917	CMTR2	chr16:71281389-71289715	-	protein_coding	0.319947	0.101293	3.15862	0.00158518	0.0458529	Yes	OK	882.213	796.749	996.165	693.962	785.259	911.029	796.745	1015.56	1005.51	967.421
ENSG00000137936	BCAR3	chr1:93561786-93847150	-	protein_coding	0.31507	0.074081	4.25305	2.11e-05	0.00114188	Yes	OK	2361.65	2138.14	2659.67	2300.16	2185.99	2056.92	2009.5	2606.05	2639.03	2733.93
ENSG00000164220	F2RL2	chr5:76615482-76623434	-	protein_coding	0.314772	0.100217	3.14092	0.0016842	0.0476127	Yes	OK	561.793	508.521	632.822	532.63	512.895	532.409	456.152	645.145	656.034	597.286
ENSG00000158773	USF1	chr1:161039251-161045977	-	protein_coding	0.314431	0.0965909	3.25528	0.00113279	0.0350337	Yes	OK	1694.9	1533.96	1909.47	1302.51	1594.1	1688.33	1550.92	1855.18	1834.97	2038.28
ENSG00000211455	STK38L	chr12:27243968-27325959	+	protein_coding	0.313706	0.0993708	3.15693	0.00159441	0.0460349	Yes	OK	1009.3	913.478	1137.06	882.577	810.02	1051.44	909.871	1177.62	1121.13	1112.43
ENSG00000116663	FBXO6	chr1:11664124-11674354	+	protein_coding	0.309378	0.0849554	3.64165	0.000270894	0.0108143	Yes	OK	1192.8	1082.43	1339.96	1169.65	1016.36	1035.56	1108.14	1360.51	1391.77	1267.59
ENSG00000122257	RBBP6	chr16:24537693-24572863	+	protein_coding	0.306161	0.0875446	3.4972	0.000470167	0.0168401	Yes	OK	3628.2	3293.71	4074.17	2835.16	3415.76	3643.28	3280.64	4160.26	3950.22	4112.05
ENSG00000134755	DSC2	chr18:31058840-31102415	-	protein_coding	0.298914	0.0889365	3.36098	0.000776664	0.0257743	Yes	OK	2909.68	2647.54	3259.2	2408.11	2503.16	3008.9	2670.01	3392.41	3062.08	3323.1
ENSG00000162623	TYW3	chr1:74733152-74766678	+	protein_coding	0.298657	0.0915906	3.26079	0.00111103	0.0345657	Yes	OK	1009.15	917.925	1130.78	918.165	827.706	1017.18	908.654	1149.07	1085.22	1158.07
ENSG00000164430	CGAS	chr6:73413515-73452276	-	protein_coding	0.294571	0.0728535	4.04333	5.27e-05	0.00256256	Yes	OK	2791.11	2543.78	3120.88	2647.73	2407.66	2626.1	2493.63	3219.55	2925.44	3217.64
ENSG00000011198	ABHD5	chr3:43690108-43734371	+	protein_coding	0.291526	0.0903164	3.22783	0.00124733	0.0377554	Yes	OK	867.397	790.729	969.621	742.598	760.499	880.104	779.715	966.174	972.227	970.463
ENSG00000171608	PIK3CD	chr1:9651732-9729114	+	protein_coding	0.291443	0.0684532	4.25754	2.07e-05	0.00112306	Yes	OK	2699.02	2463	3013.71	2453.18	2405.3	2417.15	2576.34	3104.57	2858.87	3077.7
ENSG00000013374	NUB1	chr7:151341699-151378449	+	protein_coding	0.288713	0.084012	3.43657	0.000589129	0.0204873	Yes	OK	1445.12	1319.49	1612.62	1185.07	1406.63	1390.78	1295.47	1619.81	1649.28	1568.76
ENSG00000163872	YEATS2	chr3:183697818-183812625	+	protein_coding	0.286495	0.0834781	3.43198	0.000599182	0.0207274	Yes	OK	2292.04	2094.72	2555.13	1847.01	2200.14	2115.43	2216.29	2599.87	2427.94	2637.59
ENSG00000103044	HAS3	chr16:69105564-69118719	+	protein_coding	0.281751	0.0577719	4.87696	1.08e-06	7.59e-05	Yes	OK	6493.45	5943.93	7226.14	5983.49	6131.15	5894.11	5766.97	7161.42	7130.54	7386.47
ENSG00000137275	RIPK1	chr6:3063991-3115187	+	protein_coding	0.280352	0.0857356	3.26996	0.00107561	0.0338676	Yes	OK	2040.78	1869.15	2269.61	1639.41	2007.95	1880.56	1948.68	2330.55	2319.33	2158.95
ENSG00000138760	SCARB2	chr4:76158733-76234536	-	protein_coding	0.27992	0.0828943	3.37683	0.000733272	0.0247305	Yes	OK	3483.12	3189.26	3874.93	3073.6	2992.47	3649.97	3041.01	3865.47	3890.66	3868.67
ENSG00000213178	RPL22P1	chr3:169483671-169484080	-	processed_pseudogene	0.279435	0.0696911	4.00962	6.08e-05	0.00289272	Yes	OK	4057.89	3717.13	4512.23	3927.7	3679.87	3782.03	3478.92	4374.02	4727.13	4435.53
ENSG00000171877	FRMD5	chr15:43870761-44195252	-	protein_coding	0.273622	0.0836524	3.27093	0.00107193	0.0338197	Yes	OK	1343.94	1234.01	1490.52	1227.78	1346.5	1128.34	1233.43	1474.73	1457.46	1539.36
ENSG00000013375	PGM3	chr6:83161150-83193936	-	protein_coding	0.273419	0.0841586	3.24886	0.0011587	0.0355539	Yes	OK	1163.43	1067.76	1290.99	954.939	1097.71	1106.61	1111.79	1300.32	1305.06	1267.59
ENSG00000128512	DOCK4	chr7:111726110-112206411	-	protein_coding	0.2732	0.080278	3.40317	0.00066609	0.0228001	Yes	OK	1722.89	1581.21	1911.79	1448.42	1658.95	1623.97	1593.49	1927.72	1800.81	2006.84
ENSG00000086061	DNAJA1	chr9:33025211-33039907	+	protein_coding	0.271806	0.0633872	4.28802	1.8e-05	0.00100751	Yes	OK	19270.1	17697.8	21366.5	16509.2	18569.1	17760.1	17952.9	21448.8	21929.4	20721.5
ENSG00000166106	ADAMTS15	chr11:130448974-130476641	+	protein_coding	0.270746	0.0672851	4.02387	5.72e-05	0.00275212	Yes	OK	3807.63	3497.81	4220.72	3291.87	3467.64	3549.67	3682.06	4168.75	4122.77	4370.63
ENSG00000107262	BAG1	chr9:33247820-33264720	-	protein_coding	0.267163	0.0753976	3.54339	0.000395025	0.0146487	Yes	OK	2620.4	2410.77	2899.9	2348.79	2523.21	2245.81	2525.26	2768.1	3044.56	2887.05
ENSG00000163728	TTC14	chr3:180602130-180617828	+	protein_coding	0.264976	0.0820767	3.2284	0.00124487	0.0377537	Yes	OK	1343.1	1235.92	1486	1172.02	1154.31	1323.08	1294.25	1522.57	1480.24	1455.19
ENSG00000050405	LIMA1	chr12:50175788-50283546	-	protein_coding	0.262699	0.0833109	3.15323	0.00161472	0.04645	Yes	OK	3290.81	3030.48	3637.93	2699.93	2924.09	3347.41	3150.49	3574.53	3590.23	3749.01
ENSG00000077150	NFKB2	chr10:102394110-102402529	+	protein_coding	0.253003	0.0776583	3.25789	0.00112242	0.0347818	Yes	OK	3536.76	3268.66	3894.23	3599.11	3170.51	3052.37	3252.67	3698.78	4067.59	3916.33
ENSG00000134107	BHLHE40	chr3:4979116-4985323	+	protein_coding	0.251762	0.0779705	3.22895	0.00124247	0.0377537	Yes	OK	1910.2	1766.77	2101.43	1884.97	1805.15	1602.24	1774.73	2136.85	2097.73	2069.71
ENSG00000077238	IL4R	chr16:27313668-27364778	+	protein_coding	0.250804	0.0787897	3.18321	0.00145651	0.0424449	Yes	OK	1195.54	1106.16	1314.71	1164.91	1102.43	1056.46	1100.85	1375.95	1288.42	1279.75
ENSG00000196776	CD47	chr3:108043094-108091862	-	protein_coding	0.250254	0.0788871	3.17231	0.0015123	0.0438259	Yes	OK	3290.54	3042.42	3621.38	2880.24	2938.24	3418.45	2932.75	3646.3	3530.67	3687.15
ENSG00000110931	CAMKK2	chr12:121237691-121298308	-	protein_coding	0.249506	0.0792521	3.14826	0.00164246	0.0470749	Yes	OK	2216.49	2050.4	2437.93	1867.17	2203.68	2025.16	2105.6	2349.07	2411.3	2553.42
ENSG00000135318	NT5E	chr6:85449584-85495791	+	protein_coding	0.246538	0.0754422	3.2679	0.00108349	0.0340473	Yes	OK	13968.7	12934.6	15347.5	13061.9	11760	14374.2	12542.3	15459.6	15170.2	15412.8
ENSG00000043143	JADE2	chr5:134524312-134583230	+	protein_coding	0.24536	0.0779623	3.14716	0.00164864	0.0471655	Yes	OK	4093.42	3791.29	4496.25	3433.03	3896.82	4035.27	3800.05	4402.57	4292.69	4793.5
ENSG00000110274	CEP164	chr11:117314557-117413268	+	protein_coding	0.236979	0.0667055	3.55261	0.000381424	0.0142117	Yes	OK	2867.86	2664.05	3139.62	2582.49	2657.62	2611.06	2805.03	3071.38	3095.36	3252.12
ENSG00000050344	NFE2L3	chr7:26152240-26187125	+	protein_coding	0.232849	0.0617103	3.77325	0.000161132	0.00690838	Yes	OK	3146.63	2927.24	3439.14	2933.62	2901.69	2904.43	2969.24	3454.92	3533.3	3329.19
ENSG00000114019	AMOTL2	chr3:134355874-134375479	-	protein_coding	0.223907	0.067966	3.29439	0.000986353	0.03163	Yes	OK	3700.97	3452.8	4031.85	3699.94	3362.7	3336.54	3412.01	4065.34	3889.78	4140.44
ENSG00000143384	MCL1	chr1:150574551-150579738	-	protein_coding	0.22313	0.0632945	3.52526	0.00042307	0.015505	Yes	OK	10785.8	10064	11748.2	9333.49	10263.8	10392.4	10266.5	11983.8	11479.3	11781.4
ENSG00000104067	TJP1	chr15:29699367-29968865	-	protein_coding	0.219883	0.0663521	3.31388	0.000920102	0.0298109	Yes	OK	4182.63	3906.5	4550.8	3697.57	4060.71	4006.86	3860.87	4578.52	4370.64	4703.25
ENSG00000097033	SH3GLB1	chr1:86704570-86748184	+	protein_coding	0.217744	0.0657578	3.3113	0.000928642	0.0299019	Yes	OK	4373.63	4087.73	4754.82	3978.71	3936.91	4331.15	4104.15	4926.56	4644.79	4693.11
ENSG00000103353	UBFD1	chr16:23557362-23574389	+	protein_coding	0.208181	0.0659683	3.15577	0.00160073	0.0461322	Yes	OK	4921.26	4614.15	5330.72	4265.79	4803.52	4711.44	4675.86	5381.87	5353.38	5256.93
ENSG00000140564	FURIN	chr15:90868592-90883458	+	protein_coding	0.207392	0.0660253	3.1411	0.00168313	0.0476127	Yes	OK	8841.11	8292.55	9572.53	7987.08	8703.88	7814.79	8664.45	9829.2	9375.42	9512.97
ENSG00000196526	AFAP1	chr4:7758714-7939926	-	protein_coding	-0.201846	0.0632761	-3.18993	0.00142307	0.0417815	Yes	OK	3410.37	3612.5	3140.86	3457.95	3695.2	3572.24	3724.63	3122.32	3098.86	3201.41
ENSG00000151503	NCAPD3	chr11:134150119-134225454	-	protein_coding	-0.201893	0.0600004	-3.36486	0.00076582	0.0256075	Yes	OK	5277.96	5590.61	4861.09	5377.31	5789.22	5590.71	5605.19	4752.93	4878.65	4951.69
ENSG00000113504	SLC12A7	chr5:1050376-1112035	-	protein_coding	-0.208068	0.0594383	-3.50057	0.000464263	0.0167108	Yes	OK	13667.6	14502.1	12554.9	13918.4	14905.8	14295.6	14888.8	12192.9	12472.5	12999.3
ENSG00000122515	ZMIZ2	chr7:44748581-44769881	+	protein_coding	-0.216889	0.0689746	-3.14447	0.00166387	0.0473418	Yes	OK	11388.5	12113.4	10422	12704.8	12079.6	11194.8	12474.2	10094.7	10177.7	10993.5
ENSG00000108557	RAI1	chr17:17681473-17811453	+	protein_coding	-0.218866	0.0688641	-3.17823	0.00148179	0.0431014	Yes	OK	3258.06	3466.96	2979.53	3612.16	3353.27	3396.72	3505.68	2886.17	2889.53	3162.88
ENSG00000183337	BCOR	chrX:40049815-40177329	-	protein_coding	-0.220578	0.0683159	-3.22879	0.00124316	0.0377537	Yes	OK	2810.24	2992.22	2567.6	2925.32	3020.77	2860.13	3162.65	2504.18	2554.94	2643.68
ENSG00000112984	KIF20A	chr5:138178719-138187715	+	protein_coding	-0.223328	0.064206	-3.47831	0.00050459	0.0179055	Yes	OK	2071.35	2207.13	1890.31	2211.19	2208.39	2175.6	2233.32	1874.47	1910.29	1886.17
ENSG00000132182	NUP210	chr3:13316235-13420309	-	protein_coding	-0.224807	0.068654	-3.27449	0.00105854	0.0334649	Yes	OK	4914.46	5237.77	4483.39	5129.39	5104.18	5292.33	5425.16	4311.51	4313.71	4824.94
ENSG00000073111	MCM2	chr3:127598223-127622436	+	protein_coding	-0.226306	0.0620304	-3.64831	0.000263967	0.0106464	Yes	OK	9614.42	10252.8	8763.25	10569.6	10612.8	9626.82	10202	8559.74	8895.44	8834.56
ENSG00000124496	TRERF1	chr6:42224931-42452051	-	protein_coding	-0.22691	0.0636841	-3.56305	0.000366565	0.0137894	Yes	OK	4114.68	4387.76	3750.57	4180.38	4485.17	4512.52	4372.97	3648.62	3730.37	3872.73
ENSG00000079616	KIF22	chr16:29790719-29805385	+	protein_coding	-0.22784	0.0705622	-3.22893	0.00124256	0.0377537	Yes	OK	2990.57	3190.89	2723.48	3348.81	3128.07	2993.86	3292.81	2673.18	2828.22	2669.03
ENSG00000094804	CDC6	chr17:40287633-40304657	+	protein_coding	-0.227842	0.0603157	-3.77749	0.000158416	0.0068106	Yes	OK	3635.67	3878.49	3311.92	3913.47	3953.41	3895.69	3751.39	3360	3261.78	3313.97
ENSG00000184363	PKP3	chr11:392614-404908	+	protein_coding	-0.228795	0.0728488	-3.14068	0.00168557	0.0476127	Yes	OK	2713.31	2895.17	2470.84	2838.72	2942.95	2806.64	2992.36	2447.07	2316.7	2648.75
ENSG00000166016	ABTB2	chr11:34150988-34358008	-	protein_coding	-0.231392	0.0725966	-3.18736	0.00143576	0.0419967	Yes	OK	2660.01	2840.57	2419.25	3061.74	2821.51	2750.64	2728.4	2345.21	2523.41	2389.14
ENSG00000164715	LMTK2	chr7:98106885-98209633	+	protein_coding	-0.232875	0.0682205	-3.41356	0.000641203	0.0220048	Yes	OK	3117.9	3330.11	2834.96	3144.77	3395.72	3492	3287.94	2852.99	2741.5	2910.38
ENSG00000010292	NCAPD2	chr12:6493356-6531955	+	protein_coding	-0.233442	0.0561372	-4.15841	3.2e-05	0.00164425	Yes	OK	5854.72	6255.08	5320.91	6115.17	6262.03	6261.86	6381.26	5290.03	5272.8	5399.91
ENSG00000161243	FBXO27	chr19:38990714-39032785	-	protein_coding	-0.237481	0.0686236	-3.46063	0.00053891	0.019037	Yes	OK	8755.58	9365.46	7942.42	9822.23	9495.03	8498.48	9646.09	7874.47	7909.2	8043.59
ENSG00000173153	ESRRA	chr11:64305572-64316743	+	protein_coding	-0.237898	0.0707878	-3.36072	0.000777395	0.0257743	Yes	OK	3474.4	3717.09	3150.82	4001.25	3751.79	3466.09	3649.21	3119.23	3204.85	3128.4
ENSG00000115758	ODC1	chr2:10439968-10448504	-	protein_coding	-0.240244	0.0631349	-3.80526	0.000141657	0.0062095	Yes	OK	18732.7	20051.2	16974.7	18836.6	21364.7	19733.4	20270.2	17181.2	17001.7	16741.3
ENSG00000136205	TNS3	chr7:47275154-47582558	-	protein_coding	-0.241362	0.0553085	-4.36393	1.28e-05	0.000740406	Yes	OK	15520.2	16617.1	14057.7	16379.9	16904.3	16354.2	16830.2	13728.6	13910.7	14533.6
ENSG00000108262	GIT1	chr17:29573469-29594054	-	protein_coding	-0.242193	0.0672828	-3.59963	0.000318669	0.0122527	Yes	OK	6593.91	7062.24	5969.47	6829.29	7462.32	6592.01	7365.33	5965.27	5968.25	5974.89
ENSG00000180448	ARHGAP45	chr19:1065923-1086628	+	protein_coding	-0.244089	0.0755192	-3.23215	0.00122863	0.0375524	Yes	OK	1460.01	1564.45	1320.74	1526.72	1616.5	1491.91	1622.68	1277.94	1317.32	1366.96
ENSG00000080031	PTPRH	chr19:55181248-55209506	-	protein_coding	-0.248136	0.0753082	-3.29494	0.000984429	0.03163	Yes	OK	1845.06	1979.34	1666.01	2099.68	1994.98	1892.27	1930.43	1605.92	1754.39	1637.72
ENSG00000237649	KIFC1	chr6:33391536-33409924	+	protein_coding	-0.248383	0.0698265	-3.55714	0.000374919	0.0140026	Yes	OK	5090.37	5461.14	4596.01	5842.33	5457.91	5114.3	5430.03	4526.82	4809.46	4451.76
ENSG00000169710	FASN	chr17:82078333-82098332	-	protein_coding	-0.24871	0.0755535	-3.29184	0.000995343	0.031788	Yes	OK	21913.1	23508.5	19785.9	23809.4	23953.9	21677.5	24593.3	18867.4	18848.1	21642.2
ENSG00000004399	PLXND1	chr3:129555175-129606818	-	protein_coding	-0.250207	0.0748676	-3.342	0.000831781	0.0274033	Yes	OK	5898.06	6329.94	5322.23	6751	6009.71	5997.75	6561.29	5006.82	5297.32	5662.56
ENSG00000177733	HNRNPA0	chr5:137745651-137754376	-	protein_coding	-0.251473	0.0802252	-3.13458	0.00172098	0.0483513	Yes	OK	9184.15	9860.26	8282.67	11287.3	9206.16	9569.15	9378.48	8209.39	8369.91	8268.71
ENSG00000103222	ABCC1	chr16:15949577-16143074	+	protein_coding	-0.251567	0.0638151	-3.94212	8.08e-05	0.00372829	Yes	OK	19966.9	21436.6	18007.2	20702.6	21869.4	21021.4	22153.2	17231.4	17643.7	19146.6
ENSG00000141526	SLC16A3	chr17:82228397-82261129	+	protein_coding	-0.251814	0.0525029	-4.79618	1.62e-06	0.000108613	Yes	OK	19560.2	21001.6	17638.2	20636.2	20902.5	20970.4	21497.5	17594.1	17440.5	17880
ENSG00000130382	MLLT1	chr19:6210379-6279948	-	protein_coding	-0.253162	0.0682467	-3.70951	0.000207662	0.00868903	Yes	OK	4203.15	4514.84	3787.57	4699.96	4521.73	4227.51	4610.17	3750.48	3653.3	3958.92
ENSG00000160712	IL6R	chr1:154405193-154469450	+	protein_coding	-0.254279	0.0765147	-3.32326	0.000889715	0.0290671	Yes	OK	2532.86	2721.07	2281.92	2533.85	2941.77	2715.54	2693.12	2259.55	2187.95	2398.27
ENSG00000138162	TACC2	chr10:121989174-122254545	+	protein_coding	-0.256333	0.0598326	-4.28418	1.83e-05	0.00101784	Yes	OK	5390.33	5794.63	4851.27	6009.59	5661.88	5663.43	5843.61	4724.37	4910.18	4919.24
ENSG00000070047	PHRF1	chr11:576486-612222	+	protein_coding	-0.260004	0.0684969	-3.79585	0.00014714	0.00641392	Yes	OK	12598.5	13557	11320.6	13255.3	14120.5	12578.9	14273.3	10879.5	11324.3	11758.1
ENSG00000172819	RARG	chr12:53210567-53232980	-	protein_coding	-0.261454	0.0800755	-3.26509	0.0010943	0.0342075	Yes	OK	1471.11	1583.86	1320.79	1590.77	1618.86	1459.32	1666.47	1262.51	1327.83	1372.03
ENSG00000100350	FOXRED2	chr22:36487190-36507101	-	protein_coding	-0.264512	0.0751652	-3.51907	0.000433063	0.0157239	Yes	OK	2552.01	2749.09	2289.23	2927.69	2586.87	2707.18	2774.62	2189.33	2246.63	2431.74
ENSG00000105426	PTPRS	chr19:5158495-5340803	-	protein_coding	-0.266437	0.0733032	-3.63472	0.000278278	0.0110248	Yes	OK	2303.97	2483.63	2064.42	2625.19	2550.32	2331.06	2427.94	2019.55	2025.91	2147.8
ENSG00000182095	TNRC18	chr7:5306790-5425414	-	protein_coding	-0.267002	0.0739248	-3.6118	0.00030408	0.0118078	Yes	OK	16877.7	18195.2	15121	19009.8	17219.1	17237.7	19314.1	14666.2	14442.4	16254.5
ENSG00000101224	CDC25B	chr20:3786772-3806121	+	protein_coding	-0.271174	0.0662322	-4.09428	4.23e-05	0.00211723	Yes	OK	11890.8	12833.6	10633.6	12238.6	13341.2	12122.5	13632.2	10461.2	10700.6	10739
ENSG00000075218	GTSE1	chr22:46296741-46330810	+	protein_coding	-0.271703	0.0841958	-3.22704	0.0012508	0.0377872	Yes	OK	2874.63	3103.14	2569.96	3555.22	2913.48	2974.64	2969.24	2554.34	2603.12	2552.41
ENSG00000112941	TENT4A	chr5:6713007-6757048	+	protein_coding	-0.272067	0.0741325	-3.67001	0.00024254	0.00986267	Yes	OK	1710.99	1846.86	1529.84	1953.77	1805.15	1811.19	1817.31	1495.56	1484.62	1609.33
ENSG00000135083	CCNJL	chr5:160249106-160345396	-	protein_coding	-0.272293	0.0761718	-3.57473	0.000350595	0.0132844	Yes	OK	3081.01	3326.87	2753.19	3575.39	3369.78	3014.75	3347.55	2705.6	2841.36	2712.63
ENSG00000013810	TACC3	chr4:1721490-1745176	+	protein_coding	-0.272603	0.0838554	-3.25087	0.00115053	0.0354421	Yes	OK	5735.13	6192.51	5125.29	7035.7	5967.26	5573.16	6193.93	4961.29	5257.03	5157.55
ENSG00000171345	KRT19	chr17:41523617-41528308	-	protein_coding	-0.273473	0.0591711	-4.62174	3.81e-06	0.000237247	Yes	OK	39523.6	42682.6	35311.7	42623.5	42558.5	40817.5	44730.8	34418.8	35632.6	35883.8
ENSG00000148842	CNNM2	chr10:102918293-103090221	+	protein_coding	-0.274489	0.085923	-3.19459	0.00140029	0.04119	Yes	OK	1413.77	1526.9	1262.94	1419.95	1559.91	1511.14	1616.6	1238.59	1177.18	1373.05
ENSG00000175662	TOM1L2	chr17:17843511-17972422	-	protein_coding	-0.275112	0.0680676	-4.04174	5.31e-05	0.00256256	Yes	OK	2558.52	2764.45	2283.95	2800.76	2754.3	2621.09	2881.66	2216.33	2306.19	2329.31
ENSG00000161888	SPC24	chr19:11131520-11155808	-	protein_coding	-0.27581	0.0813914	-3.38869	0.000702278	0.0238394	Yes	OK	1473.27	1592.19	1314.72	1486.38	1633.01	1524.51	1724.86	1314.21	1276.16	1353.78
ENSG00000131941	RHPN2	chr19:32978593-33064888	-	protein_coding	-0.277221	0.067998	-4.0769	4.56e-05	0.00226733	Yes	OK	5179.01	5598.47	4619.72	5589.65	5205.58	5649.22	5949.43	4716.66	4475.75	4666.74
ENSG00000170412	GPRC5C	chr17:74424851-74451653	+	protein_coding	-0.280554	0.0697282	-4.02353	5.73e-05	0.00275212	Yes	OK	2771.55	2998.95	2468.36	3202.9	2932.34	2845.09	3015.47	2443.22	2435.82	2526.04
ENSG00000136295	TTYH3	chr7:2631951-2664802	+	protein_coding	-0.280669	0.0739258	-3.79662	0.000146681	0.00641175	Yes	OK	11908.1	12884.7	10606	14245.8	12633.7	11840.9	12818.5	10377.1	10493	10947.9
ENSG00000001084	GCLC	chr6:53497341-53616970	-	protein_coding	-0.281965	0.0694673	-4.05896	4.93e-05	0.00242565	Yes	OK	2379.99	2575.64	2119.12	2561.13	2524.38	2599.36	2617.7	1996.4	2227.36	2133.6
ENSG00000130164	LDLR	chr19:11089362-11133816	+	protein_coding	-0.282952	0.0733508	-3.85752	0.000114545	0.0051063	Yes	OK	4209.7	4557.56	3745.89	4205.29	4791.73	4411.39	4821.83	3610.03	3774.17	3853.46
ENSG00000103067	ESRP2	chr16:68229111-68238102	-	protein_coding	-0.283361	0.0809505	-3.50043	0.000464516	0.0167108	Yes	OK	1201.01	1300.42	1068.45	1386.74	1271.04	1294.66	1249.25	1037.94	1129.01	1038.41
ENSG00000122729	ACO1	chr9:32384603-32454769	+	protein_coding	-0.284003	0.0903573	-3.14311	0.00167161	0.0474756	Yes	OK	2771.09	3000.74	2464.89	2551.64	3254.23	3062.4	3134.67	2493.38	2356.99	2544.3
ENSG00000169683	LRRC45	chr17:82023302-82031151	+	protein_coding	-0.287488	0.0819168	-3.50952	0.000448918	0.0162243	Yes	OK	1503.2	1629.66	1334.58	1671.44	1618.86	1511.97	1716.35	1255.56	1413.67	1334.51
ENSG00000169692	AGPAT2	chr9:136673143-136687423	-	protein_coding	-0.289228	0.068804	-4.20365	2.63e-05	0.00139029	Yes	OK	2173.05	2356.81	1928.03	2378.45	2395.87	2227.42	2425.51	1898.39	1910.29	1975.4
ENSG00000181588	MEX3D	chr19:1554669-1568058	-	protein_coding	-0.290648	0.0831102	-3.49715	0.000470262	0.0168401	Yes	OK	3394.04	3682.5	3009.41	4077.17	3523.05	3420.96	3708.82	3180.97	2794.93	3052.35
ENSG00000224051	CPTP	chr1:1324756-1328897	+	protein_coding	-0.290749	0.0867788	-3.35047	0.00080676	0.026635	Yes	OK	2837.98	3079.23	2516.3	3409.31	2875.75	2770.7	3261.18	2460.97	2498.01	2589.93
ENSG00000187239	FNBP1	chr9:129887187-130043194	-	protein_coding	-0.295153	0.0618442	-4.77254	1.82e-06	0.000121662	Yes	OK	4839.49	5257.02	4282.8	5252.76	5370.65	4998.96	5405.7	4383.28	4231.38	4233.73
ENSG00000178718	RPP25	chr15:74954416-74957464	-	protein_coding	-0.296792	0.0801768	-3.70172	0.00021414	0.00888881	Yes	OK	2808.28	3051.84	2483.53	3436.59	2909.94	2868.49	2992.36	2482.57	2499.76	2468.24
ENSG00000168792	ABHD15	chr17:29560547-29567137	-	protein_coding	-0.297793	0.0818913	-3.63644	0.000276431	0.0109794	Yes	OK	1436.18	1561.18	1269.52	1430.63	1653.05	1512.81	1648.23	1291.06	1236.74	1280.77
ENSG00000176058	TPRN	chr9:137191617-137204193	-	protein_coding	-0.2989	0.0932437	-3.20558	0.0013479	0.0398862	Yes	OK	1137.91	1237.49	1005.14	1188.63	1253.35	1122.49	1385.48	1009.39	956.461	1049.56
ENSG00000116017	ARID3A	chr19:925781-975934	+	protein_coding	-0.299371	0.0928611	-3.22385	0.00126479	0.0380627	Yes	OK	922.829	1003.5	815.263	907.488	1080.03	993.774	1032.73	851.962	760.264	833.564
ENSG00000087586	AURKA	chr20:56369389-56392337	-	protein_coding	-0.299402	0.059897	-4.99861	5.77e-07	4.2e-05	Yes	OK	5091.54	5536.03	4498.88	5429.51	5733.81	5638.35	5342.45	4511.38	4527.42	4457.84
ENSG00000131149	GSE1	chr16:85169525-85676204	+	protein_coding	-0.301926	0.065858	-4.58451	4.55e-06	0.000279263	Yes	OK	4156.33	4522.68	3667.87	4641.83	4533.52	4235.87	4679.51	3600	3632.28	3771.32
ENSG00000149503	INCENP	chr11:62123973-62153163	+	protein_coding	-0.30349	0.0820329	-3.69961	0.000215932	0.00893946	Yes	OK	5083.58	5533.38	4483.84	4946.7	5630.05	5495.43	6061.34	4521.42	4208.6	4721.5
ENSG00000139438	FAM222A	chr12:109714228-109770507	+	protein_coding	-0.306055	0.088697	-3.45057	0.000559405	0.0196332	Yes	OK	880.899	959.981	775.455	997.644	942.075	891.806	1008.4	809.518	733.988	782.861
ENSG00000059728	MXD1	chr2:69897688-69942945	+	protein_coding	-0.306269	0.0808002	-3.79045	0.000150372	0.0065185	Yes	OK	1062.52	1157.17	936.33	1112.71	1108.32	1225.29	1182.35	956.142	931.061	921.788
ENSG00000174672	BRSK2	chr11:1389899-1462689	+	protein_coding	-0.309812	0.0749281	-4.13479	3.55e-05	0.00180515	Yes	OK	3112.29	3393.93	2736.77	3415.24	3467.64	3071.59	3621.24	2689.39	2742.38	2778.55
ENSG00000003096	KLHL13	chrX:117897813-118117340	-	protein_coding	-0.310097	0.0879956	-3.52401	0.00042507	0.0155186	Yes	OK	2059.76	2245.55	1812.04	2052.23	2194.25	2529.15	2206.56	1922.32	1773.66	1740.14
ENSG00000185818	NAT8L	chr4:2059512-2069089	+	protein_coding	-0.310349	0.0841593	-3.68763	0.00022635	0.00932144	Yes	OK	1775.97	1937.21	1560.97	1894.46	1976.12	1743.49	2134.79	1565.79	1543.3	1573.83
ENSG00000137486	ARRB1	chr11:75264182-75351705	-	protein_coding	-0.31128	0.0884364	-3.51982	0.00043184	0.015716	Yes	OK	1637.4	1785.63	1439.75	1622.8	1868.82	1746	1904.89	1333.51	1431.19	1554.57
ENSG00000100422	CERK	chr22:46684411-46738261	-	protein_coding	-0.311916	0.0676514	-4.61064	4.01e-06	0.000248306	Yes	OK	2933.27	3199.58	2578.17	3052.25	3257.76	3189.44	3298.89	2524.24	2506.77	2703.51
ENSG00000197562	RAB40C	chr16:589357-629272	+	protein_coding	-0.312056	0.0971826	-3.21103	0.00132262	0.039424	Yes	OK	1381.74	1507.39	1214.19	1752.11	1442	1431.74	1403.73	1136.72	1265.65	1240.21
ENSG00000029534	ANK1	chr8:41653220-41896762	-	protein_coding	-0.313098	0.0866226	-3.61451	0.000300917	0.0117854	Yes	OK	2362.6	2577.65	2075.87	2377.26	2471.33	2627.78	2834.22	1949.33	2025.04	2253.26
ENSG00000118046	STK11	chr19:1177558-1228435	+	protein_coding	-0.31326	0.0681196	-4.59868	4.25e-06	0.000261958	Yes	OK	3892.07	4247.38	3418.34	4011.93	4232.85	4196.59	4548.14	3416.34	3337.1	3501.58
ENSG00000166851	PLK1	chr16:23677656-23690367	+	protein_coding	-0.313967	0.0982516	-3.19554	0.00139569	0.04119	Yes	OK	4757.85	5193.89	4176.48	5813.86	5226.81	4306.08	5428.81	4040.64	4466.99	4021.79
ENSG00000185585	OLFML2A	chr9:124777158-124814885	+	protein_coding	-0.314017	0.0800778	-3.9214	8.8e-05	0.0040165	Yes	OK	1757.65	1918.18	1543.61	2086.63	1794.54	1976.68	1814.88	1541.87	1516.15	1572.82
ENSG00000011332	DPF1	chr19:38211006-38229714	-	protein_coding	-0.314099	0.0945686	-3.32139	0.000895693	0.0292014	Yes	OK	735.726	803.666	645.141	831.568	802.945	737.181	842.968	649.003	684.062	602.356
ENSG00000196411	EPHB4	chr7:100802565-100827521	-	protein_coding	-0.315968	0.0683871	-4.62029	3.83e-06	0.000237968	Yes	OK	5458.1	5960.41	4788.36	6011.96	5821.06	5718.59	6290.03	4542.25	4765.66	5057.16
ENSG00000147130	ZMYM3	chrX:71239624-71255146	-	protein_coding	-0.317377	0.07567	-4.19422	2.74e-05	0.00141885	Yes	OK	2120.24	2316.08	1859.12	2325.07	2460.71	2225.75	2252.78	1743.28	1884.02	1950.05
ENSG00000130702	LAMA5	chr20:62307955-62367312	-	protein_coding	-0.318951	0.077804	-4.09941	4.14e-05	0.00207751	Yes	OK	9627.99	10522.5	8435.34	10691.8	10281.5	9712.91	11403.8	7832.03	8435.6	9038.39
ENSG00000147642	SYBU	chr8:109573978-109691791	-	protein_coding	-0.319321	0.0926343	-3.44712	0.000566601	0.0198361	Yes	OK	773.746	845.291	678.354	819.705	853.645	844.165	863.647	611.19	699.828	724.045
ENSG00000215012	RTL10	chr22:19846138-19854896	-	protein_coding	-0.322098	0.0823681	-3.91047	9.21e-05	0.00419052	Yes	OK	1326.14	1450.05	1160.91	1409.28	1450.25	1438.42	1502.26	1068.81	1160.54	1253.39
ENSG00000138347	MYPN	chr10:68106117-68212017	+	protein_coding	-0.322382	0.0922231	-3.49568	0.000472861	0.0168706	Yes	OK	4730.03	5173.98	4138.1	4297.82	5607.65	5319.07	5471.39	4215.05	4020.29	4178.97
ENSG00000164488	DACT2	chr6:168292830-168319754	-	protein_coding	-0.324393	0.0841082	-3.85685	0.000114858	0.0051063	Yes	OK	1930.48	2113.18	1686.89	2172.04	2233.15	1884.74	2162.77	1587.4	1741.25	1732.03
ENSG00000179918	SEPHS2	chr16:30443631-30446181	-	protein_coding	-0.325194	0.0814374	-3.99318	6.52e-05	0.00308221	Yes	OK	3108.75	3403.44	2715.82	3819.76	3416.94	3252.12	3124.94	2756.53	2737.13	2653.82
ENSG00000173621	LRFN4	chr11:66856647-66860475	+	protein_coding	-0.325571	0.0894354	-3.64029	0.000272326	0.0108439	Yes	OK	2320.76	2541.18	2026.86	2854.14	2493.73	2230.77	2586.08	1969.39	2017.15	2094.05
ENSG00000101412	E2F1	chr20:33675683-33686404	-	protein_coding	-0.325605	0.0624757	-5.21171	1.87e-07	1.44e-05	Yes	OK	5976.51	6543.53	5220.48	6558.83	6701.82	6149.03	6764.43	5142.64	5226.38	5292.42
ENSG00000130193	THEM6	chr8:142727203-142736927	+	protein_coding	-0.326499	0.094295	-3.46253	0.000535118	0.0189459	Yes	OK	1133.98	1241.78	990.256	1402.16	1263.96	1184.34	1116.66	966.174	978.358	1026.24
ENSG00000099875	MKNK2	chr19:2037465-2051244	-	protein_coding	-0.328774	0.0992697	-3.31193	0.000926556	0.0298962	Yes	OK	2402.39	2633.07	2094.81	2927.69	2672.95	2192.32	2739.34	2061.99	2224.74	1997.71
ENSG00000013588	GPRC5A	chr12:12890782-12917937	+	protein_coding	-0.329894	0.0926696	-3.55989	0.00037101	0.0138898	Yes	OK	10343.2	11335.9	9019.49	9401.11	11737.6	11869.3	12335.6	9016.59	8589.76	9452.13
ENSG00000261221	ZNF865	chr19:55605405-55617269	+	protein_coding	-0.332371	0.105676	-3.14519	0.00165982	0.0473418	Yes	OK	2627.47	2882.06	2288.01	3429.48	2718.93	2428.85	2951	2197.04	2350.86	2316.13
ENSG00000161267	BDH1	chr3:197509783-197573323	-	protein_coding	-0.333192	0.0997783	-3.33933	0.000839819	0.0276099	Yes	OK	550.861	604.568	479.251	653.629	603.683	575.871	585.091	473.826	510.638	453.288
ENSG00000171522	PTGER4	chr5:40679498-40693735	+	protein_coding	-0.334734	0.0849318	-3.94121	8.11e-05	0.0037315	Yes	OK	2216.46	2432.15	1928.88	2672.64	2302.72	2477.33	2275.89	1832.03	2077.59	1877.04
ENSG00000184916	JAG2	chr14:105140981-105168824	-	protein_coding	-0.337459	0.0787667	-4.28428	1.83e-05	0.00101784	Yes	OK	2259.41	2481.67	1963.07	2685.69	2525.56	2255.84	2459.57	1909.2	2006.64	1973.38
ENSG00000186193	SAPCD2	chr9:137062124-137070588	-	protein_coding	-0.339268	0.0889711	-3.81324	0.000137156	0.00602909	Yes	OK	1459.62	1604.07	1267.02	1506.55	1714.36	1453.47	1741.89	1267.91	1234.12	1299.02
ENSG00000156521	TYSND1	chr10:70137981-70146676	-	protein_coding	-0.340234	0.0811197	-4.19423	2.74e-05	0.00141885	Yes	OK	2211.13	2430.21	1919.02	2594.35	2550.32	2209.04	2367.12	1825.85	1968.98	1962.22
ENSG00000111696	NT5DC3	chr12:103770453-103841197	-	protein_coding	-0.349283	0.083752	-4.17045	3.04e-05	0.00156492	Yes	OK	1544.51	1701.27	1335.51	1739.06	1828.73	1676.63	1560.65	1370.55	1250.76	1385.22
ENSG00000170604	IRF2BP1	chr19:45883607-45886170	-	protein_coding	-0.352029	0.103686	-3.39514	0.000685923	0.0233856	Yes	OK	1576.42	1738.32	1360.57	1854.12	1862.93	1409.17	1827.04	1325.79	1383.89	1372.03
ENSG00000135119	RNFT2	chr12:116738178-116853631	+	protein_coding	-0.35209	0.109627	-3.2117	0.00131952	0.0394068	Yes	OK	436.268	480.39	377.438	436.543	472.806	523.215	488.995	363.473	365.242	403.599
ENSG00000160796	NBEAL2	chr3:46979683-47009703	+	protein_coding	-0.352454	0.0782275	-4.5055	6.62e-06	0.000400085	Yes	OK	1074.44	1184.12	928.203	1172.02	1169.64	1189.35	1205.46	881.286	938.944	964.379
ENSG00000126603	GLIS2	chr16:4314761-4339597	+	protein_coding	-0.356556	0.109132	-3.2672	0.00108617	0.0340631	Yes	OK	1118.91	1235.23	963.813	1450.8	1124.83	1109.95	1255.33	936.849	1051.06	903.535
ENSG00000197355	UAP1L1	chr9:137077501-137084539	+	protein_coding	-0.357977	0.0863637	-4.14499	3.4e-05	0.00173462	Yes	OK	1200.41	1325.33	1033.84	1482.82	1276.93	1297.17	1244.38	1038.71	1033.54	1029.28
ENSG00000160113	NR2F6	chr19:17231883-17245940	-	protein_coding	-0.361273	0.0972327	-3.71555	0.000202761	0.00850672	Yes	OK	3490.67	3857.53	3001.53	4333.41	3866.16	3196.96	4033.6	3036.66	2904.42	3063.5
ENSG00000075702	WDR62	chr19:36054881-36105106	+	protein_coding	-0.364645	0.0650054	-5.60946	2.03e-08	1.74e-06	Yes	OK	3201.01	3540.06	2748.94	3648.93	3534.85	3364.96	3611.51	2692.48	2736.25	2818.1
ENSG00000156381	ANKRD9	chr14:102501760-102509799	-	protein_coding	-0.364764	0.0937028	-3.89278	9.91e-05	0.00447263	Yes	OK	964.471	1066.71	828.151	1155.42	1120.11	969.536	1021.78	790.225	818.072	876.155
ENSG00000167513	CDT1	chr16:88803213-88809258	+	protein_coding	-0.371967	0.0972098	-3.82644	0.000130011	0.00573113	Yes	OK	2095.83	2322.41	1793.71	2652.48	2321.58	1982.53	2333.06	1740.19	1764.9	1876.03
ENSG00000204634	TBC1D8	chr2:101007617-101252866	-	protein_coding	-0.374676	0.0651804	-5.74829	9.01e-09	8.02e-07	Yes	OK	3065.76	3398.98	2621.46	3378.47	3574.93	3288.9	3353.63	2577.49	2599.61	2687.28
ENSG00000006432	MAP3K9	chr14:70722526-70809534	-	protein_coding	-0.376394	0.106815	-3.52379	0.000425425	0.0155186	Yes	OK	890.265	987.346	760.825	823.264	1015.18	1038.07	1072.87	801.029	707.711	773.734
ENSG00000137193	PIM1	chr6:37170203-37175426	+	protein_coding	-0.377856	0.0916083	-4.12469	3.71e-05	0.00188008	Yes	OK	809.63	898.603	691	949.007	828.885	859.209	957.31	679.872	714.718	678.412
ENSG00000127585	FBXL16	chr16:692498-705829	-	protein_coding	-0.379862	0.10579	-3.59072	0.000329763	0.0126173	Yes	OK	2716.92	3016.82	2317.05	3608.6	2947.67	2517.45	2993.57	2379.16	2297.43	2274.55
ENSG00000239887	C1orf226	chr1:162366908-162386818	+	protein_coding	-0.384072	0.107828	-3.56189	0.000368198	0.0138176	Yes	OK	614.369	682.368	523.705	578.895	729.843	721.301	699.433	500.064	519.397	551.653
ENSG00000124191	TOX2	chr20:43914864-44069616	+	protein_coding	-0.385942	0.106854	-3.61186	0.000304008	0.0118078	Yes	OK	1700.07	1890.42	1446.27	2240.84	1648.34	1709.22	1963.28	1380.58	1470.6	1487.64
ENSG00000176438	SYNE3	chr14:95407266-95475836	-	protein_coding	-0.388007	0.110313	-3.51734	0.000435899	0.0157902	Yes	OK	509.958	567.122	433.739	609.737	485.776	570.856	602.12	416.72	429.181	455.317
ENSG00000065802	ASB1	chr2:238426742-238452250	+	protein_coding	-0.388476	0.0689606	-5.63331	1.77e-08	1.52e-06	Yes	OK	2872.81	3195.97	2441.93	3051.06	3396.89	3246.27	3089.67	2464.82	2387.65	2473.31
ENSG00000101447	FAM83D	chr20:38926312-38953106	+	protein_coding	-0.391421	0.0918761	-4.26032	2.04e-05	0.00111308	Yes	OK	1860.66	2071.87	1579.05	2385.57	1919.52	1958.3	2024.1	1525.66	1665.05	1546.45
ENSG00000147408	CSGALNACT1	chr8:19404161-19758029	-	protein_coding	-0.392479	0.107365	-3.65555	0.00025663	0.0104042	Yes	OK	442.8	493.318	375.442	451.965	486.955	490.619	543.733	381.222	387.139	357.966
ENSG00000167670	CHAF1A	chr19:4402662-4445018	+	protein_coding	-0.392776	0.0775997	-5.06157	4.16e-07	3.07e-05	Yes	OK	2118.56	2360.16	1796.43	2412.85	2377	2141.34	2509.44	1808.87	1750.01	1830.39
ENSG00000110721	CHKA	chr11:68052859-68121444	-	protein_coding	-0.394456	0.0764505	-5.15963	2.47e-07	1.86e-05	Yes	OK	1225.68	1366.1	1038.45	1349.96	1411.34	1303.02	1400.08	1063.41	1012.52	1039.42
ENSG00000240849	TMEM189	chr20:50118254-50153734	-	protein_coding	-0.400353	0.127829	-3.13195	0.00173648	0.0485887	Yes	OK	777.398	867.88	656.755	1091.36	827.706	773.957	778.499	661.351	708.587	600.328
ENSG00000102096	PIM2	chrX:48913182-48919024	-	protein_coding	-0.401613	0.111353	-3.60666	0.000310168	0.0119567	Yes	OK	1327.41	1481.95	1121.36	1799.56	1351.21	1375.74	1401.3	1070.35	1221.85	1071.87
ENSG00000163686	ABHD6	chr3:58237506-58295693	+	protein_coding	-0.403586	0.0864454	-4.66868	3.03e-06	0.000192842	Yes	OK	980.607	1095.13	827.905	1154.23	1149.59	1073.18	1003.53	831.897	804.058	847.761
ENSG00000130517	PGPEP1	chr19:18340587-18369950	+	protein_coding	-0.406299	0.12363	-3.2864	0.00101476	0.0323421	Yes	OK	1631.08	1822.83	1375.43	1354.71	1999.7	1873.88	2063.02	1412.22	1347.1	1366.96
ENSG00000168556	ING2	chr4:183504994-183511096	+	protein_coding	-0.407112	0.121335	-3.35527	0.000792878	0.026232	Yes	OK	568.649	635.571	479.42	753.275	610.757	652.765	525.487	491.576	472.099	474.584
ENSG00000105514	RAB3D	chr19:11322046-11346270	-	protein_coding	-0.41484	0.102483	-4.0479	5.17e-05	0.00252732	Yes	OK	558.906	626.359	468.969	659.56	643.771	554.976	647.127	476.913	449.327	480.668
ENSG00000152990	ADGRA3	chr4:22345071-22516054	-	protein_coding	-0.416394	0.0762959	-5.45762	4.83e-08	4e-06	Yes	OK	1735.74	1944.63	1457.21	1908.69	2033.89	1873.88	1962.06	1362.83	1529.29	1479.53
ENSG00000179886	TIGD5	chr8:143597835-143603224	+	protein_coding	-0.422446	0.13124	-3.21888	0.00128692	0.0386545	Yes	OK	703.747	790.075	588.644	1004.76	729.843	683.69	742.007	594.984	625.378	545.569
ENSG00000168564	CDKN2AIP	chr4:183444591-183448198	+	protein_coding	-0.427665	0.115055	-3.71705	0.000201559	0.00847902	Yes	OK	1245.57	1399.5	1040.34	1616.87	1150.77	1491.08	1339.26	1087.33	1089.59	944.097
ENSG00000001617	SEMA3F	chr3:50155045-50189075	+	protein_coding	-0.428664	0.100572	-4.26226	2.02e-05	0.00110729	Yes	OK	655.533	736.277	547.874	711.756	766.394	721.301	745.656	500.064	529.032	614.525
ENSG00000106541	AGR2	chr7:16791811-16833433	-	protein_coding	-0.43171	0.117635	-3.6699	0.000242644	0.00986267	Yes	OK	4796.43	5394.15	3999.48	6778.29	4528.8	5472.03	4797.5	3789.84	4141.16	4067.43
ENSG00000106351	AGFG2	chr7:100539211-100568219	+	protein_coding	-0.438328	0.074289	-5.90031	3.63e-09	3.4e-07	Yes	OK	2041.74	2300.24	1697.09	2175.6	2440.67	2209.04	2375.64	1710.1	1650.16	1731.01
ENSG00000106003	LFNG	chr7:2512529-2529177	+	protein_coding	-0.440421	0.118881	-3.70472	0.000211626	0.00881462	Yes	OK	521.988	588.39	433.453	680.913	547.087	530.737	594.822	388.939	464.217	447.204
ENSG00000123080	CDKN2C	chr1:50960745-50974633	+	protein_coding	-0.441712	0.0761193	-5.80289	6.52e-09	5.93e-07	Yes	OK	3051.91	3440.63	2533.61	3573.01	3077.37	3550.51	3561.63	2492.6	2594.36	2513.87
ENSG00000182378	PLCXD1	chrX:276322-303356	+	protein_coding	-0.446617	0.0696375	-6.41345	1.42e-10	1.55e-08	Yes	OK	1561.17	1762.01	1293.38	1726.01	1776.86	1777.76	1767.44	1257.11	1319.95	1303.08
ENSG00000115266	APC2	chr19:1446302-1473244	+	protein_coding	-0.454025	0.0932198	-4.87048	1.11e-06	7.74e-05	Yes	OK	1819.88	2058.17	1502.16	1884.97	2085.77	1924.03	2337.93	1504.82	1407.54	1594.12
ENSG00000184792	OSBP2	chr22:30693782-30907824	+	protein_coding	-0.45865	0.115042	-3.9868	6.7e-05	0.0031475	Yes	OK	496.576	561.679	409.772	562.287	570.669	556.647	557.113	353.441	400.277	475.598
ENSG00000198929	NOS1AP	chr1:162069774-162370475	+	protein_coding	-0.461081	0.124944	-3.6903	0.000223989	0.00924857	Yes	OK	341.156	386.486	280.717	357.064	406.778	352.71	429.391	270.097	262.764	309.291
ENSG00000143891	GALM	chr2:38665910-38741237	+	protein_coding	-0.46284	0.105573	-4.38407	1.16e-05	0.000680155	Yes	OK	412.482	467.444	339.2	437.73	458.657	472.231	501.159	332.605	350.352	334.642
ENSG00000181274	FRAT2	chr10:97332497-97334709	-	protein_coding	-0.463292	0.140686	-3.2931	0.000990889	0.0317105	Yes	OK	372.658	422.812	305.786	510.092	453.941	347.696	379.518	319.486	304.806	293.066
ENSG00000165804	ZNF219	chr14:21090046-21104722	-	protein_coding	-0.465762	0.134617	-3.4599	0.000540379	0.0190459	Yes	OK	821.927	932.409	674.618	1205.24	874.868	793.181	856.349	632.798	727.856	663.201
ENSG00000188112	C6orf132	chr6:42101118-42142619	-	protein_coding	-0.468668	0.0820191	-5.71413	1.1e-08	9.64e-07	Yes	OK	1534.6	1741.54	1258.67	1652.46	1755.63	1706.72	1851.37	1169.9	1343.6	1262.51
ENSG00000068137	PLEKHH3	chr17:42667914-42676994	-	protein_coding	-0.476666	0.130715	-3.6466	0.000265731	0.0106901	Yes	OK	832.208	946.811	679.405	1196.94	858.361	783.151	948.796	711.511	666.545	660.158
ENSG00000164442	CITED2	chr6:139371807-139374620	-	protein_coding	-0.482479	0.0918896	-5.25064	1.52e-07	1.18e-05	Yes	OK	2743.69	3124.74	2235.62	3549.29	3198.81	2714.7	3036.15	2168.49	2259.77	2278.61
ENSG00000167680	SEMA6B	chr19:4542593-4559808	-	protein_coding	-0.488792	0.0884011	-5.52924	3.22e-08	2.69e-06	Yes	OK	2045.93	2333.77	1662.15	2348.79	2310.97	2079.49	2595.81	1683.09	1571.33	1732.03
ENSG00000205922	ONECUT3	chr19:1752373-1780988	+	protein_coding	-0.495961	0.0960899	-5.16143	2.45e-07	1.85e-05	Yes	OK	2404.01	2746.63	1947.19	3205.27	2588.05	2478.17	2715.02	1826.62	2029.41	1985.55
ENSG00000111665	CDCA3	chr12:6844793-6852066	-	protein_coding	-0.497327	0.152907	-3.25247	0.00114405	0.0353121	Yes	OK	1045.76	1195.37	846.287	1665.51	1018.71	1054.79	1042.46	843.473	913.543	781.847
ENSG00000007968	E2F2	chr1:23506430-23531220	-	protein_coding	-0.50146	0.0955393	-5.24873	1.53e-07	1.19e-05	Yes	OK	880.853	1007.21	712.373	1015.44	1078.85	1024.7	909.871	691.447	670.924	774.748
ENSG00000099625	CBARP	chr19:1228287-1238027	-	protein_coding	-0.502772	0.115695	-4.34566	1.39e-05	0.000798907	Yes	OK	599.037	685.809	483.341	723.618	613.115	610.975	795.529	490.804	463.341	495.879
ENSG00000127220	ABHD8	chr19:17292131-17310236	-	protein_coding	-0.503817	0.136837	-3.68188	0.000231518	0.00950924	Yes	OK	497.928	570.249	401.499	574.15	577.743	445.485	683.619	372.733	409.912	421.852
ENSG00000177508	IRX3	chr16:54283304-54286763	-	protein_coding	-0.50757	0.162082	-3.13157	0.00173875	0.0485887	Yes	OK	337.821	387.239	271.931	526.699	363.153	334.323	324.78	278.585	271.523	265.686
ENSG00000173599	PC	chr11:66848233-66958376	-	protein_coding	-0.509686	0.101791	-5.0072	5.52e-07	4.04e-05	Yes	OK	630.039	722.272	507.062	695.148	804.124	677.003	712.813	476.913	541.294	502.978
ENSG00000080854	IGSF9B	chr11:133908564-133956985	-	protein_coding	-0.52542	0.164815	-3.18793	0.00143293	0.0419923	Yes	OK	179.819	206.792	143.854	223.017	206.337	178.863	218.953	115.756	151.527	164.279
ENSG00000277363	SRCIN1	chr17:38530016-38605930	-	protein_coding	-0.531692	0.163613	-3.2497	0.00115527	0.0355183	Yes	OK	228.206	262.926	181.913	251.487	299.483	217.31	283.422	145.852	197.073	202.814
ENSG00000143631	FLG	chr1:152302175-152325203	-	protein_coding	-0.544074	0.140065	-3.88444	0.000102567	0.00461228	Yes	OK	248.798	287.357	197.387	236.066	297.125	310.92	305.318	205.273	183.059	203.828
ENSG00000167971	CASKIN1	chr16:2177180-2196525	-	protein_coding	-0.545749	0.174575	-3.12615	0.0017711	0.0493166	Yes	OK	192.443	222.674	152.135	236.066	196.904	175.519	282.206	142.765	152.403	161.237
ENSG00000138835	RGS3	chr9:113444731-113597743	+	protein_coding	-0.5522	0.102588	-5.38272	7.34e-08	5.92e-06	Yes	OK	676.111	782.884	533.746	902.743	736.917	754.733	737.141	525.531	541.294	534.414
ENSG00000072310	SREBF1	chr17:17810399-17837002	-	protein_coding	-0.558445	0.113404	-4.9244	8.46e-07	6.05e-05	Yes	OK	1298.14	1505.28	1021.96	1804.3	1360.64	1351.5	1504.69	921.415	1100.98	1043.48
ENSG00000188620	HMX3	chr10:123135962-123137741	+	protein_coding	-0.56615	0.132573	-4.27048	1.95e-05	0.001071	Yes	OK	818.164	950.762	641.366	1228.96	897.271	810.732	866.08	659.807	650.779	613.511
ENSG00000188763	FZD9	chr7:73433783-73436120	+	protein_coding	-0.580966	0.143516	-4.04808	5.16e-05	0.00252732	Yes	OK	309.899	361.64	240.913	419.936	321.886	300.89	403.846	253.891	235.612	233.236
ENSG00000123364	HOXC13	chr12:53938765-53946544	+	protein_coding	-0.586903	0.101017	-5.80992	6.25e-09	5.72e-07	Yes	OK	1400.65	1635.26	1087.84	1861.24	1616.5	1444.27	1619.03	1033.31	1193.82	1036.38
ENSG00000134508	CABLES1	chr18:23134564-23260467	+	protein_coding	-0.590221	0.100165	-5.89251	3.8e-09	3.54e-07	Yes	OK	2258	2637.44	1752.07	2201.7	2800.29	2594.34	2953.43	1729.39	1678.19	1848.65
ENSG00000163083	INHBB	chr2:120346143-120351808	+	protein_coding	-0.593008	0.0737573	-8.03999	8.98e-16	1.29e-13	Yes	OK	2113.46	2470.79	1637.03	2637.05	2432.42	2315.18	2498.5	1626.75	1679.06	1605.27
ENSG00000170500	LONRF2	chr2:100273291-100322733	-	protein_coding	-0.600429	0.098801	-6.07716	1.22e-09	1.23e-07	Yes	OK	1946.4	2278.31	1503.85	1909.88	2296.82	2519.96	2386.59	1474.73	1441.7	1595.13
ENSG00000188613	NANOS1	chr10:119029716-119033732	+	protein_coding	-0.604211	0.17886	-3.37813	0.00072981	0.024667	Yes	OK	268.138	314.387	206.472	437.73	267.648	269.966	282.206	222.251	182.183	214.982
ENSG00000204099	NEU4	chr2:241808825-241817413	+	protein_coding	-0.60499	0.14749	-4.10189	4.1e-05	0.00206196	Yes	OK	281.756	330.789	216.378	353.505	364.332	257.428	347.892	232.283	218.094	198.757
ENSG00000167536	DHRS13	chr17:28897781-28903071	-	protein_coding	-0.606774	0.175851	-3.4505	0.000559549	0.0196332	Yes	OK	181.656	212.931	139.957	211.154	213.411	183.877	243.281	105.723	162.038	152.11
ENSG00000055118	KCNH2	chr7:150944961-150978315	-	protein_coding	-0.643816	0.160905	-4.00122	6.3e-05	0.00298836	Yes	OK	230.638	272.934	174.242	256.232	291.23	249.906	294.37	206.045	133.134	183.546
ENSG00000215182	MUC5AC	chr11:1157953-1201138	+	protein_coding	-0.685457	0.203608	-3.36655	0.000761151	0.0255059	Yes	OK	99.1167	118.181	73.6979	120.998	100.221	112.834	138.67	58.6495	82.3327	80.1114
ENSG00000181409	AATK	chr17:81117295-81166077	-	protein_coding	-0.692542	0.151095	-4.58349	4.57e-06	0.000279535	Yes	OK	242.37	289.715	179.243	302.496	326.602	239.041	290.721	162.83	169.045	205.856
ENSG00000230383	AC009245.1	chr7:137721985-137722846	+	processed_pseudogene	-0.725282	0.231314	-3.13549	0.00171567	0.0482886	Yes	OK	83.8069	101.16	60.6695	130.489	96.6836	91.1029	86.3647	73.3119	63.0634	45.6331
ENSG00000118898	PPL	chr16:4882507-4960741	-	protein_coding	-0.735175	0.0964201	-7.6247	2.45e-14	3.27e-12	Yes	OK	5542.04	6685.88	4016.93	5733.19	6589.81	6637.98	7782.56	3828.43	3970.36	4251.99
ENSG00000105516	DBP	chr19:48630030-48637438	-	protein_coding	-0.790586	0.194251	-4.06991	4.7e-05	0.0023291	Yes	OK	101.796	124.367	71.7016	154.214	113.191	114.506	115.558	73.3119	71.8222	69.9707
ENSG00000170345	FOS	chr14:75278774-75282230	+	protein_coding	-0.796334	0.170167	-4.67971	2.87e-06	0.000183497	Yes	OK	506.982	619.892	356.436	754.461	606.041	448.828	670.239	297.878	438.816	332.614
ENSG00000280237	MIR4697HG	chr11:133896438-133901601	-	TEC	-0.810498	0.25898	-3.12958	0.00175059	0.0488324	Yes	OK	53.6109	65.9249	37.1922	79.4794	70.7441	52.6558	60.8202	43.2154	35.9111	32.4502
ENSG00000229931	AL137003.1	chr6:16761138-16762652	+	antisense	-0.873942	0.217594	-4.0164	5.91e-05	0.00281942	Yes	OK	68.984	85.6949	46.7029	81.8519	96.6836	82.7449	81.4991	46.3023	48.1734	45.6331
ENSG00000173530	TNFRSF10D	chr8:23135588-23164030	-	protein_coding	-0.877271	0.151626	-5.78575	7.22e-09	6.53e-07	Yes	OK	182.773	227.042	123.747	252.673	233.455	229.847	192.192	123.473	119.996	127.773
ENSG00000102760	RGCC	chr13:41457559-41470882	+	protein_coding	-0.886869	0.198854	-4.4599	8.2e-06	0.000487909	Yes	OK	115.448	143.606	77.9044	147.096	124.981	145.43	156.916	59.4212	97.2227	77.0692
ENSG00000186188	FFAR4	chr10:93566665-93604480	+	protein_coding	-0.887002	0.110993	-7.99149	1.33e-15	1.9e-13	Yes	OK	515.756	642.228	347.127	714.128	598.966	615.99	639.829	324.116	383.636	333.628
ENSG00000205517	RGL3	chr19:11384341-11419342	-	protein_coding	-0.888135	0.26764	-3.31839	0.00090537	0.0293945	Yes	OK	107.291	133.73	72.0389	196.919	145.025	94.4462	98.5288	58.6495	94.5951	62.8722
ENSG00000282501	AC073488.9	chrX:9406025-9406778	+	processed_pseudogene	-0.918496	0.292098	-3.14448	0.00166384	0.0473418	Yes	OK	46.0217	57.7705	30.3567	43.8916	70.7441	43.4619	72.9843	30.8682	29.7799	30.422
ENSG00000174403	MIR1-1HG-AS1	chr20:62544343-62551526	-	antisense	-0.943145	0.141668	-6.65741	2.79e-11	3.14e-09	Yes	OK	220.136	277.04	144.264	297.751	284.155	257.428	268.825	125.788	155.907	151.096
ENSG00000282697	AC073488.11	chrX:9409748-9410501	+	processed_pseudogene	-0.979629	0.233087	-4.20285	2.64e-05	0.00139029	Yes	OK	69.3288	87.8598	44.6209	68.803	104.937	85.2523	92.4468	44.7589	39.4146	49.6893
ENSG00000161912	ADCY10P1	chr6:41101022-41140835	+	transcribed_unprocessed_pseudogene	-0.988395	0.311356	-3.17449	0.00150102	0.0435798	Yes	OK	39.9534	50.7459	25.5635	53.3817	35.372	64.3571	49.8726	27.7814	30.6558	18.2532
ENSG00000281955	AC073488.3	chrX:9411701-9412478	+	processed_pseudogene	-1.12876	0.262937	-4.29291	1.76e-05	0.000989139	Yes	OK	66.1163	86.1505	39.4039	74.7343	104.937	78.5658	86.3647	28.5531	55.1805	34.4783
ENSG00000282306	AC073488.7	chrX:9404954-9405731	+	processed_pseudogene	-1.20423	0.299528	-4.02043	5.81e-05	0.00278012	Yes	OK	46.4924	61.3632	26.6647	52.1954	61.3115	60.1781	71.7679	31.6399	14.89	33.4642
ENSG00000015568	RGPD5	chr2:109792758-109857695	+	protein_coding	-1.29746	0.39085	-3.3196	0.000901481	0.0293291	Yes	OK	25.2556	33.8909	13.7419	36.774	20.0442	30.089	48.6562	13.8907	13.1382	14.197
ENSG00000234129	AC073529.1	chrX:10847877-11111141	-	lincRNA	-1.37101	0.413931	-3.31217	0.000925749	0.0298962	Yes	OK	21.5019	29.1448	11.3113	32.029	40.0883	22.5668	21.8953	8.48875	12.2623	13.1829
ENSG00000229659	RPL26P6	chr10:73422259-73422696	-	processed_pseudogene	-2.19965	0.584856	-3.76101	0.000169231	0.00719646	Yes	OK	14.9059	22.4675	4.82371	35.5878	23.5814	23.4026	7.29843	6.17363	5.25528	3.0422
ENSG00000229670	PKP4P1	chr2:209178966-209181123	+	unprocessed_pseudogene	-3.36446	0.943729	-3.56507	0.000363753	0.0137342	Yes	OK	27.9884	45.6356	4.45876	28.4702	9.43254	64.3571	80.2827	5.40193	0.87588	7.09848

## Sheet: 347 diff. reg. in both
347 common elements in "5KO differentially regulated." and "WT differentially regulated.":
TRIM22
MX1
CMPK2
OAS2
AL445490.1
OAS1
IFIT1
XAF1
RSAD2
EPSTI1
IFIT3
IFI16
RTP4
IFI27
BATF2
TRANK1
USP18
SAMD9
BST2
IFIT2
PLEKHA4
IFI6
PARP9
IFITM1
IFIH1
TMEM229B
IFI44
HELZ2
ETV7
OASL
TNFSF10
THEMIS2
DDX60L
SP110
SAMD9L
DDX58
DTX3L
PARP14
GCNT4
SLC15A3
IFIT5
HERC5
TBX15
DHX58
DDX60
NLRC5
LMO2
IRF7
IL22RA1
GBP4
ISG15
PLSCR1
PARP10
TRIM14
RPL26P6
TRIM21
OAS3
TENT5A
CD274
UBE2L6
STAT2
APOL6
UBA7
EIF2AK2
PPM1K
HLA-F
GBP3
PML
TRIM38
HDX
STAT1
APOL3
TDRD7
RBM43
C19orf66
PARP12
ANO7L1
IL15RA
IRF1
APOL1
AC009950.1
SP100
DDO
APOBEC3G
MYD88
TAP1
ZNFX1
NLRP3
TRIM25
C5orf56
RET
LAMP3
APOBEC3F
HLA-B
SECTM1
IRF9
RASGRP3
PSMB9
DSP
SERPINB9
REC8
OGFR
CLDN23
APOL2
IFI35
CASP7
PRKD2
TRIM69
SOCS1
TRIM5
ZNF107
IRF2
MLKL
PNPT1
SAMHD1
ADAR
CNP
MOB3C
ZC3HAV1
SLFN12
NMI
BTN3A1
PSMB8
AC009948.1
TRIM26
HLA-C
TMEM92
MASTL
ELF1
GSDMD
GTPBP2
TRIM56
BTN3A2
PHF11
HLA-E
RNASEL
CX3CL1
MSX1
RNF31
MX2
TLE4
ARRDC3
NKX3-1
STX17
SP140L
BLZF1
CYP1B1
LNPEP
IL1RAP
CYTH1
ZBTB42
ZCCHC2
BIRC3
FAM84B
TRAF1
TMEM62
CSRNP1
LAP3
CMTR1
SHISA5
ATP10A
ERAP2
CASP4
RBCK1
ANKFY1
LRRC3
FMR1
LGALS3BP
CASP8
FRMPD3
TIPARP
PCGF5
ETV6
STRIP2
TNFAIP8L3
CXorf38
LIPA
GNB4
TAP2
RICTOR
SEMA7A
TTC39B
N4BP1
PARP8
NOCT
ARHGEF40
BAK1
VDR
ARMCX1
CCDC71L
HELB
RUBCN
HAS3
TSPAN9
TMEM140
HMOX1
KCNK3
CPEB2
USP43
CDKN1A
ZNF136
PRRG1
ARID5A
BCL2L13
MOV10
NFKB2
SIX1
PIK3CD
ZBTB33
FBXO6
BTN2A1
SERPINE1
GPR180
SLFN5
SPHK1
ULK1
GJA1
SAMD11
WHAMM
PLEK2
ERAP1
NBN
SMARCA5
OSMR
BIRC2
VSIG10L
STOM
FAM76B
ATP10D
ARHGAP31
BPGM
HDAC9
SYNJ2BP
FAM76A
THBS1
PLEKHN1
OTUD4
PFKFB4
B3GALNT1
MB21D2
CHMP5
IL1R1
LIMA1
DNPEP
BAZ1A
SCARB2
ELOVL2
ATP9A
BMPR2
BHLHE40
NFE2L3
TGM2
ICAM1
LIMS1
AZI2
CGAS
PHACTR4
CD47
CDK17
WT1
ZNF641
INTS6L
NAV1
ARMC9
RNF144A
AMIGO2
COL22A1
TJP1
SMAD7
BAG1
NT5E
CBFB
BCAR3
CEP164
RNF121
DNAJA1
UBFD1
MCM2
AURKA
PHRF1
CDC25B
KIF20A
AFAP1
WDR62
RAI1
ARHGAP45
INCENP
FNBP1
E2F1
NCAPD2
ODC1
ADGRA3
TACC2
TBC1D8
CDC6
CERK
MLLT1
CDKN2AIP
LAMA5
EPHB4
ARRB1
GIT1
TPRN
CHKA
CDKN2C
TOM1L2
NUP210
PLCXD1
ABHD15
RTL10
FASN
ARID3A
GPRC5A
NBEAL2
SPC24
IRF2BP1
MXD1
GSE1
CHAF1A
ONECUT3
E2F2
MAP3K9
AGFG2
RHPN2
ZMYM3
PIM1
ACO1
SAPCD2
HOXC13
INHBB
PC
LFNG
LONRF2
LDLR
SEMA6B
PGPEP1
SREBF1
ABHD8
CABLES1
RNFT2
TNFRSF10D
DHRS13
PPL
AC073488.7
AC073488.9
AC073488.11
AC073488.3
