# Supplementary material for: Schlafen 5 is an intracellular immune checkpoint and controls IFN responses in pancreatic ductal adenocarcinoma
Source: JCI Insight. 2026 Jan 27;11(5):e190031. doi: 10.1172/jci.insight.190031 (PMC13041689; doi:10.1172/jci.insight.190031)
Supplement: Supplemental table 2 [file jciinsight-11-190031-s008.xlsx]

## Sheet: 199 genes >2fld up in 5KO
Ensembl ID	Gene Symbol	Location	Strand	Biotype	Log2 Fold Change	LFC Standard Error	Wald Statistic	p Value	FDR Adj p Value	Significant	Status	Mean	Mean_SLFN5_KO_UT	Mean_SLFN5_KO_IFN	PANC1_MF10_SLFN5_KO_UT_2	PANC1_MF11_SLFN5_KO_UT_3	PANC1_MF12_SLFN5_KO_UT_4	PANC1_MF13_SLFN5_KO_IFN_1	PANC1_MF14_SLFN5_KO_IFN_2	PANC1_MF15_SLFN5_KO_IFN_3	PANC1_MF16_SLFN5_KO_IFN_4
ENSG00000132274	TRIM22	chr11:5689689-5737089	+	protein_coding	9.70265	1.19912	8.0915	5.89e-16	6.06e-14	Yes	OK	171.038	0.363313	299.044	0	0	1.08994	457.45	257.315	266.769	214.64
ENSG00000157601	MX1	chr21:41420304-41459214	+	protein_coding	9.28496	0.24561	37.8037	0	0	Yes	OK	4508.45	12.8954	7880.12	17.6563	7.95075	13.0793	8469.13	7534.55	8106.92	7409.87
ENSG00000134326	CMPK2	chr2:6840570-6866635	-	protein_coding	8.92438	0.401969	22.2016	3.31e-109	1.71e-106	Yes	OK	1293.05	4.67373	2259.33	4.15441	4.41708	5.4497	2728.65	2157.09	2204.87	1946.71
ENSG00000111335	OAS2	chr12:112978395-113011723	+	protein_coding	8.27852	0.248321	33.338	1.09e-243	9.95e-241	Yes	OK	2187.57	12.5313	3818.85	9.34743	9.71758	18.529	4118.2	3713.19	3737.45	3706.54
ENSG00000225886	AL445490.1	chr1:27669468-27703063	+	antisense	7.97278	1.03452	7.70673	1.29e-14	1.19e-12	Yes	OK	95.8134	0.657786	167.18	0	0.883417	1.08994	185.732	131.711	171.878	179.4
ENSG00000089127	OAS1	chr12:112906777-112933222	+	protein_coding	7.29757	0.456458	15.9874	1.56e-57	4.26e-55	Yes	OK	563.327	6.09476	981.251	7.27022	8.83417	2.17988	1381.52	818.176	959.653	765.654
ENSG00000137959	IFI44L	chr1:78619922-78646145	+	protein_coding	7.21896	1.22615	5.8875	3.92e-09	2.13e-07	Yes	OK	15.6305	0	27.3534	0	0	0	21.7833	30.529	25.0656	32.0358
ENSG00000185745	IFIT1	chr10:89392546-89406486	+	protein_coding	7.02774	0.122752	57.2514	0	0	Yes	OK	7492.96	99.9005	13037.7	93.4743	101.593	104.634	14990.4	11930.7	13328.6	11901.3
ENSG00000164342	TLR3	chr4:186069152-186088069	+	protein_coding	6.65717	1.26047	5.28151	1.28e-07	5.53e-06	Yes	OK	10.5331	0	18.4329	0	0	0	13.7579	17.4451	28.6464	13.8822
ENSG00000138642	HERC6	chr4:88378739-88443111	+	protein_coding	6.46362	0.868332	7.44372	9.79e-14	8.31e-12	Yes	OK	50.8805	1.0386	88.262	3.11581	0	0	113.503	66.2914	103.843	69.4108
ENSG00000132530	XAF1	chr17:6755447-6775647	+	protein_coding	6.30002	0.349265	18.0379	9.82e-73	3.31e-70	Yes	OK	287.157	6.37051	497.747	11.4246	4.41708	3.26982	496.431	450.084	497.73	546.743
ENSG00000134321	RSAD2	chr2:6865806-6898239	+	protein_coding	5.68798	0.335736	16.9419	2.21e-64	6.48e-62	Yes	OK	207.889	6.70042	358.78	2.07721	11.4844	6.53964	377.196	353.264	338.385	366.275
ENSG00000133106	EPSTI1	chr13:42886388-42992271	-	protein_coding	5.53953	0.764918	7.24199	4.42e-13	3.56e-11	Yes	OK	36.0148	1.33308	62.0261	3.11581	0.883417	0	82.5474	51.4631	61.7687	52.3251
ENSG00000119917	IFIT3	chr10:89327894-89340971	+	protein_coding	5.46398	0.106723	51.1979	0	0	Yes	OK	3824.5	150.282	6580.16	170.331	114.844	165.671	6243.79	6781.79	6720.26	6574.8
ENSG00000163565	IFI16	chr1:158999968-159055155	+	protein_coding	5.33788	0.432248	12.3491	4.93e-35	9.81e-33	Yes	OK	101.339	4.1039	174.265	4.15441	7.06733	1.08994	201.783	150.028	175.459	169.789
ENSG00000136514	RTP4	chr3:187368332-187372076	+	protein_coding	5.08699	0.658787	7.72176	1.15e-14	1.07e-12	Yes	OK	39.4018	1.8874	67.5376	1.0386	3.53367	1.08994	103.184	67.1637	52.8167	46.9858
ENSG00000165949	IFI27	chr14:94104836-94116698	+	protein_coding	5.00663	0.888371	5.63575	1.74e-08	8.68e-07	Yes	OK	76.3155	4.08518	130.488	8.30883	1.76683	2.17988	294.648	59.3134	86.8343	81.1572
ENSG00000168062	BATF2	chr11:64987943-64997045	-	protein_coding	4.94943	0.114226	43.3301	0	0	Yes	OK	2042.97	113.487	3490.09	136.057	95.409	108.994	3796.03	3311.08	3400.86	3452.39
ENSG00000168016	TRANK1	chr3:36826820-36945098	-	protein_coding	4.90379	0.219346	22.3564	1.05e-110	5.8e-108	Yes	OK	520.49	29.9111	888.424	30.1195	24.7357	34.8781	652.354	923.719	830.744	1146.88
ENSG00000184979	USP18	chr22:18149899-18177397	+	protein_coding	4.80549	0.165745	28.9933	7.98e-185	5.91e-182	Yes	OK	881.936	54.1277	1502.79	60.239	43.2874	58.8568	1809.16	1363.34	1548.69	1289.97
ENSG00000205413	SAMD9	chr7:93099513-93118023	-	protein_coding	4.75496	0.23677	20.0826	1.05e-89	4.28e-87	Yes	OK	2027.27	127.909	3451.79	148.52	117.494	117.714	2329.67	3769.89	3710.6	3996.99
ENSG00000130303	BST2	chr19:17402939-17405648	-	protein_coding	4.66511	0.666108	7.00354	2.5e-12	1.84e-10	Yes	OK	119.846	8.04861	203.693	3.11581	7.95075	13.0793	390.954	116.01	164.717	143.093
ENSG00000119922	IFIT2	chr10:89283694-89309276	+	protein_coding	4.54502	0.117996	38.5184	0	0	Yes	OK	1252.45	90.366	2124.02	69.5864	107.777	93.7349	2064.83	2120.45	2099.24	2211.53
ENSG00000105559	PLEKHA4	chr19:48837097-48868632	-	protein_coding	4.5305	0.285926	15.845	1.52e-56	4.08e-54	Yes	OK	172.688	12.7745	292.622	12.4632	10.601	15.2592	365.731	261.677	312.424	230.657
ENSG00000126709	IFI6	chr1:27666061-27672218	-	protein_coding	4.49105	0.525734	8.54244	1.31e-17	1.47e-15	Yes	OK	4268.95	321.496	7229.54	374.936	294.178	295.374	14663.6	4314.18	5549.34	4391.03
ENSG00000138496	PARP9	chr3:122527924-122564577	-	protein_coding	4.4439	0.089778	49.4988	0	0	Yes	OK	2670.75	208.056	4517.77	229.531	190.818	203.819	4553.86	4303.71	4739.18	4474.33
ENSG00000185885	IFITM1	chr11:313506-315272	+	protein_coding	4.20995	0.791694	5.31766	1.05e-07	4.65e-06	Yes	OK	40.8602	3.73898	68.7011	7.27022	1.76683	2.17988	134.14	30.529	54.6071	55.5286
ENSG00000236876	TMSB4XP1	chr1:42500205-42500339	-	processed_pseudogene	4.13633	0.964932	4.28665	1.81e-05	0.000504048	Yes	OK	10.3665	1.0211	17.3755	0	0.883417	2.17988	8.02544	21.8064	26.856	12.8143
ENSG00000115267	IFIH1	chr2:162267079-162318703	-	protein_coding	4.0411	0.0946196	42.709	0	0	Yes	OK	1789.93	181.645	2996.14	166.177	193.468	185.29	3181.51	2985.73	2991.75	2825.55
ENSG00000231120	BTF3P10	chr6:149977922-149978416	+	processed_pseudogene	4.03382	1.37159	2.94099	0.00327168	0.0401123	Yes	OK	700.087	71.5258	1171.51	72.7022	64.4894	77.3858	2252.86	49.7186	2336.47	46.9858
ENSG00000198133	TMEM229B	chr14:67447084-67533739	-	protein_coding	4.02004	0.572057	7.02734	2.11e-12	1.58e-10	Yes	OK	25.8776	2.7346	43.2349	2.07721	1.76683	4.35976	45.8597	40.1238	47.4455	39.5108
ENSG00000137965	IFI44	chr1:78649796-78664078	+	protein_coding	3.92053	0.417125	9.39894	5.51e-21	7.93e-19	Yes	OK	51.5023	5.72906	85.8323	2.07721	5.3005	9.80946	110.063	81.1198	85.9391	66.2072
ENSG00000130589	HELZ2	chr20:63558086-63574239	-	protein_coding	3.86416	0.0716502	53.931	0	0	Yes	OK	20660.1	2360.76	34384.5	2326.47	2432.05	2323.75	33859.3	35923.9	30997.1	36757.8
ENSG00000277511	AC116407.2	chr17:32127595-32128454	+	lincRNA	3.84896	0.847757	4.54017	5.62e-06	0.000177108	Yes	OK	11.3914	1.22962	19.0127	1.0386	2.65025	0	25.2228	10.4671	23.2752	17.0857
ENSG00000010030	ETV7	chr6:36354091-36387800	-	protein_coding	3.83089	0.766085	5.00061	5.71e-07	2.21e-05	Yes	OK	46.4779	5.46999	77.2339	12.4632	1.76683	2.17988	130.7	68.036	65.3495	44.8501
ENSG00000135114	OASL	chr12:121019111-121039242	-	protein_coding	3.8045	0.211047	18.0268	1.2e-72	3.97e-70	Yes	OK	258.911	30.5211	430.204	31.1581	35.3367	25.0686	550.316	396.876	412.687	360.936
ENSG00000121858	TNFSF10	chr3:172505508-172523507	-	protein_coding	3.8029	0.341929	11.1219	9.82e-29	1.77e-26	Yes	OK	72.7686	8.60373	120.892	9.34743	8.83417	7.62958	153.63	109.904	99.367	120.668
ENSG00000130775	THEMIS2	chr1:27872543-27886685	+	protein_coding	3.774	0.10996	34.3217	3.72e-258	3.85e-255	Yes	OK	1024.51	124.258	1699.7	132.941	121.028	118.803	1860.76	1693.92	1644.48	1599.65
ENSG00000181381	DDX60L	chr4:168356735-168537786	-	protein_coding	3.72906	0.110631	33.7073	4.52e-249	4.39e-246	Yes	OK	1294.12	160.896	2144.03	145.404	189.051	148.232	1924.96	2239.95	2198.61	2212.6
ENSG00000135899	SP110	chr2:230167293-230225729	-	protein_coding	3.68515	0.119576	30.8186	1.48e-208	1.27e-205	Yes	OK	1190.15	153.06	1967.97	151.636	148.414	159.131	2291.84	1720.09	1945.27	1914.67
ENSG00000177409	SAMD9L	chr7:93130055-93148369	-	protein_coding	3.5683	0.250382	14.2514	4.39e-46	1.07e-43	Yes	OK	136.255	18.9727	224.217	21.8107	17.6683	17.439	168.534	248.593	225.59	254.15
ENSG00000107201	DDX58	chr9:32455705-32526324	-	protein_coding	3.42273	0.0974592	35.1196	3.38e-270	3.75e-267	Yes	OK	6557.4	999.477	10725.8	935.782	1112.22	950.428	9050.41	11217.2	11242.8	11393
ENSG00000163840	DTX3L	chr3:122564238-122575203	+	protein_coding	3.32834	0.081808	40.6848	0	0	Yes	OK	5636.35	914.195	9177.97	955.515	873.699	913.37	8156.14	9582.6	9105.06	9868.08
ENSG00000173193	PARP14	chr3:122680618-122730840	+	protein_coding	3.32391	0.0888686	37.4025	3.56e-306	4.25e-303	Yes	OK	6584.28	1070.96	10719.3	1147.66	1007.98	1057.24	9273.97	11224.2	10753.1	11625.8
ENSG00000176928	GCNT4	chr5:75025346-75030899	-	protein_coding	3.30228	0.613286	5.38456	7.26e-08	3.29e-06	Yes	OK	18.0829	3.04658	29.3602	5.19302	1.76683	2.17988	14.9044	43.6128	32.2271	26.6965
ENSG00000110446	SLC15A3	chr11:60937084-60952530	-	protein_coding	3.28077	0.179634	18.2637	1.61e-74	5.56e-72	Yes	OK	420.447	70.7765	682.7	74.7795	50.3547	87.1952	864.455	591.389	648.124	626.833
ENSG00000152778	IFIT5	chr10:89414586-89421001	+	protein_coding	3.23568	0.108719	29.7619	1.22e-194	9.45e-192	Yes	OK	3178.58	546.711	5152.47	598.236	564.503	477.394	4263.8	5351.29	5386.41	5608.39
ENSG00000138646	HERC5	chr4:88457117-88506163	+	protein_coding	3.20169	0.162077	19.7542	7.38e-87	2.87e-84	Yes	OK	467.518	82.2799	756.447	114.246	71.5567	61.0367	865.601	740.545	706.312	713.329
ENSG00000092607	TBX15	chr1:118883046-118989556	-	protein_coding	3.189	0.515176	6.19012	6.01e-10	3.63e-08	Yes	OK	26.1129	4.67412	42.1919	8.30883	3.53367	2.17988	20.6369	48.8463	55.5023	43.7822
ENSG00000108771	DHX58	chr17:42101404-42112733	-	protein_coding	3.10435	0.381618	8.1347	4.13e-16	4.28e-14	Yes	OK	287.312	53.7649	462.473	24.9265	60.0723	76.2958	605.348	398.621	419.848	426.075
ENSG00000106560	GIMAP2	chr7:150685697-150693641	+	protein_coding	3.0326	0.516978	5.86601	4.46e-09	2.42e-07	Yes	OK	22.287	4.39637	35.7049	3.11581	3.53367	6.53964	48.1527	20.9341	38.4935	35.2393
ENSG00000137628	DDX60	chr4:168216293-168318807	-	protein_coding	3.02514	0.120635	25.0769	8.89e-139	6e-136	Yes	OK	652.034	128.139	1044.96	135.018	136.046	113.354	914.9	1125.21	1092.14	1047.57
ENSG00000258788	CKS1BP1	chr14:96223108-96223347	+	processed_pseudogene	3.00184	0.506075	5.93161	3e-09	1.65e-07	Yes	OK	21.4903	4.32753	34.3624	3.11581	4.41708	5.4497	30.9553	43.6128	39.3887	23.4929
ENSG00000140853	NLRC5	chr16:56989485-57083531	+	protein_coding	2.99165	0.12195	24.5318	6.77e-133	4.38e-130	Yes	OK	473.208	95.3644	756.591	109.053	86.5748	90.465	786.493	769.33	735.853	734.687
ENSG00000135363	LMO2	chr11:33858576-33892289	-	protein_coding	2.89685	0.312413	9.27249	1.82e-20	2.48e-18	Yes	OK	68.1442	14.369	108.476	10.386	18.5517	14.1692	138.725	75.014	120.852	99.3108
ENSG00000185507	IRF7	chr11:612553-615999	-	protein_coding	2.8262	0.306037	9.23482	2.59e-20	3.46e-18	Yes	OK	2215.32	494.386	3506.02	552.537	439.058	491.563	5469.91	2796.45	3057.1	2700.61
ENSG00000142677	IL22RA1	chr1:24119771-24143121	-	protein_coding	2.79697	0.190953	14.6475	1.4e-48	3.45e-46	Yes	OK	188.471	42.3473	298.063	45.6986	53.005	28.3384	327.897	253.826	311.529	299
ENSG00000162654	GBP4	chr1:89181148-89198932	-	protein_coding	2.79144	0.205304	13.5966	4.19e-42	9.58e-40	Yes	OK	189.834	43.5534	299.544	60.239	34.4532	35.968	236.177	327.096	340.175	294.729
ENSG00000187608	ISG15	chr1:1001138-1014541	+	protein_coding	2.75169	0.59141	4.65276	3.28e-06	0.000108481	Yes	OK	4590.71	1073.29	7228.78	1104.04	1010.63	1105.2	15884.6	3705.34	5013.11	4312.01
ENSG00000188313	PLSCR1	chr3:146515180-146544864	-	protein_coding	2.74225	0.133049	20.6107	2.2e-94	9.23e-92	Yes	OK	3039.64	714.614	4783.41	677.17	742.953	723.72	6264.43	4048.14	4708.74	4112.32
ENSG00000117228	GBP1	chr1:89052319-89065360	-	protein_coding	2.71882	0.337131	8.06457	7.35e-16	7.46e-14	Yes	OK	42.7378	10.0072	67.2857	9.34743	14.1347	6.53964	73.3755	65.4192	71.6159	58.7322
ENSG00000178685	PARP10	chr8:143977153-144012772	-	protein_coding	2.70463	0.243299	11.1165	1.04e-28	1.86e-26	Yes	OK	1437.89	346.189	2256.67	287.693	345.416	405.458	3069.16	2012.29	2161.9	1783.32
ENSG00000106785	TRIM14	chr9:98069275-98119212	-	protein_coding	2.65158	0.0661965	40.0562	0	0	Yes	OK	4013.59	998.109	6275.21	1046.91	1017.7	929.719	6439.84	6287.22	6286.98	6086.79
ENSG00000229659	RPL26P6	chr10:73422259-73422696	-	processed_pseudogene	2.61232	0.580324	4.50149	6.75e-06	0.000209596	Yes	OK	14.373	3.65224	22.4136	0	4.41708	6.53964	25.2228	15.7006	24.1704	24.5607
ENSG00000132109	TRIM21	chr11:4384897-4393696	-	protein_coding	2.56833	0.108548	23.6608	9.13e-124	5.25e-121	Yes	OK	3514.42	920.282	5460.03	905.662	932.004	923.179	6697.8	4761.64	5337.17	5043.49
ENSG00000226161	EIF4A1P5	chr13:36938400-36939494	-	processed_pseudogene	2.545	0.663583	3.83524	0.000125444	0.00275622	Yes	OK	12.2806	3.2551	19.0497	6.23162	3.53367	0	12.6114	30.529	22.38	10.6786
ENSG00000111331	OAS3	chr12:112938352-112973249	+	protein_coding	2.52965	0.0559283	45.2302	0	0	Yes	OK	16204.7	4347.32	25097.8	4172.07	4247.47	4622.44	25186.1	25253.6	25024.4	24927
ENSG00000112773	TENT5A	chr6:81491439-81752774	-	protein_coding	2.52737	0.207557	12.1767	4.13e-34	8.13e-32	Yes	OK	170.929	45.8408	264.745	44.66	50.3547	42.5077	185.732	272.144	282.883	318.222
ENSG00000168961	LGALS9	chr17:27629798-27649560	+	protein_coding	2.52382	0.392087	6.4369	1.22e-10	7.93e-09	Yes	OK	48.8721	13.2405	75.5958	6.23162	10.601	22.8887	122.675	64.5469	61.7687	53.3929
ENSG00000120217	CD274	chr9:5450503-5470566	+	protein_coding	2.48223	0.313059	7.92894	2.21e-15	2.17e-13	Yes	OK	49.3684	13.7788	76.0606	17.6563	10.601	13.0793	57.3246	76.7585	92.2054	77.9537
ENSG00000156587	UBE2L6	chr11:57551656-57568284	-	protein_coding	2.47632	0.351977	7.03545	1.99e-12	1.51e-10	Yes	OK	680.724	188.604	1049.81	212.914	182.867	170.031	1689.93	745.779	1016.05	747.501
ENSG00000170581	STAT2	chr12:56341597-56360155	-	protein_coding	2.45554	0.082347	29.8195	2.18e-195	1.79e-192	Yes	OK	2330.19	653.507	3587.7	612.776	682.881	664.864	3953.1	3474.2	3391.01	3532.48
ENSG00000104432	IL7	chr8:78675743-78805523	-	protein_coding	2.44091	0.493229	4.94883	7.47e-07	2.83e-05	Yes	OK	17.3154	4.81341	26.6919	5.19302	7.06733	2.17988	24.0763	29.6567	29.5416	23.4929
ENSG00000221963	APOL6	chr22:35648395-35668409	+	protein_coding	2.38618	0.127301	18.7443	2.15e-78	7.78e-76	Yes	OK	5808.5	1700.56	8889.45	1709.54	1714.71	1677.42	6430.67	9628.83	9095.22	10403.1
ENSG00000182179	UBA7	chr3:49805207-49813946	-	protein_coding	2.37364	0.34778	6.8251	8.79e-12	6.29e-10	Yes	OK	53.3803	15.8545	81.5246	7.27022	14.1347	26.1586	107.77	87.2256	78.7775	52.3251
ENSG00000055332	EIF2AK2	chr2:37099210-37157065	-	protein_coding	2.36261	0.119152	19.8286	1.69e-87	6.71e-85	Yes	OK	11791.8	3501.65	18009.4	3691.2	3601.69	3212.05	13510.3	19200.1	18679.2	20648.1
ENSG00000163644	PPM1K	chr4:88257620-88284769	-	protein_coding	2.33307	0.165416	14.1042	3.58e-45	8.55e-43	Yes	OK	175.997	53.0597	268.2	49.853	59.1889	50.1372	240.763	276.505	281.092	274.44
ENSG00000227063	RPL41P1	chr20:21755270-21755350	+	processed_pseudogene	2.32572	0.104682	22.2169	2.36e-109	1.26e-106	Yes	OK	2056.69	624.302	3130.98	670.938	653.728	548.24	2834.13	3171.52	3609.44	2908.85
ENSG00000276368	HIST1H2AJ	chr6:27814354-27814740	-	protein_coding	2.28947	0.766607	2.9865	0.00282193	0.0354659	Yes	OK	12.0665	3.73898	18.3122	7.27022	1.76683	2.17988	45.8597	11.3393	5.37119	10.6786
ENSG00000233020	AL354872.1	chr1:70530526-70531492	+	processed_pseudogene	2.28175	0.431213	5.29146	1.21e-07	5.25e-06	Yes	OK	25.0739	7.6873	38.1139	4.15441	12.3678	6.53964	25.2228	46.2296	34.0175	46.9858
ENSG00000204642	HLA-F	chr6:29722775-29738528	+	protein_coding	2.25828	0.381814	5.91461	3.33e-09	1.83e-07	Yes	OK	63.1308	19.8899	95.5614	15.5791	21.202	22.8887	173.12	54.9521	97.5766	56.5965
ENSG00000117226	GBP3	chr1:89006666-89022894	-	protein_coding	2.22678	0.14157	15.7292	9.54e-56	2.43e-53	Yes	OK	251.076	80.3795	379.099	76.8567	94.5256	69.7562	396.686	377.687	366.136	375.886
ENSG00000164136	IL15	chr4:141636599-141733987	+	protein_coding	2.21674	0.509962	4.34687	1.38e-05	0.000402474	Yes	OK	17.4338	5.62638	26.2894	8.30883	5.3005	3.26982	35.5412	17.4451	34.0175	18.1536
ENSG00000140464	PML	chr15:73994673-74047812	+	protein_coding	2.20988	0.0880379	25.1015	4.79e-139	3.38e-136	Yes	OK	4072.75	1325.77	6132.99	1286.83	1298.62	1391.85	7027.99	6022.93	5954.86	5526.17
ENSG00000112343	TRIM38	chr6:25962802-25991226	+	protein_coding	2.20739	0.0998204	22.1136	2.34e-108	1.17e-105	Yes	OK	736.346	240.732	1108.06	237.84	217.32	267.035	1052.48	1078.11	1177.19	1124.45
ENSG00000253971	CDC42P3	chr8:142995850-142996482	+	processed_pseudogene	2.19616	0.54854	4.00365	6.24e-05	0.00149289	Yes	OK	13.8383	4.43259	20.8927	2.07721	7.95075	3.26982	14.9044	18.3174	26.856	23.4929
ENSG00000177447	CBX3P1	chr11:27806443-27806996	+	processed_pseudogene	2.1851	0.310963	7.02687	2.11e-12	1.58e-10	Yes	OK	54.0303	17.9512	81.0895	17.6563	17.6683	18.529	57.3246	116.882	79.6727	70.4787
ENSG00000165259	HDX	chrX:84317874-84502479	-	protein_coding	2.17	0.179182	12.1106	9.28e-34	1.78e-31	Yes	OK	138.87	46.598	208.074	44.66	40.6372	54.497	191.464	223.298	210.372	207.165
ENSG00000115415	STAT1	chr2:190964358-191020960	-	protein_coding	2.16615	0.0534965	40.4913	0	0	Yes	OK	15854.9	5296.61	23773.6	5431.9	5338.49	5119.45	23765.6	23679.1	24634.1	23015.6
ENSG00000128284	APOL3	chr22:36140330-36166177	-	protein_coding	2.16514	0.193669	11.1796	5.13e-29	9.38e-27	Yes	OK	122.56	41.1635	183.608	42.5827	36.2201	44.6875	167.388	165.729	205.896	195.418
ENSG00000214465	SMARCE1P6	chr2:26149204-26150731	+	processed_pseudogene	2.14202	0.594925	3.60049	0.000317617	0.0058947	Yes	OK	12.9502	4.53445	19.262	7.27022	0.883417	5.4497	13.7579	20.9341	29.5416	12.8143
ENSG00000101695	RNF125	chr18:32018372-32073213	+	protein_coding	2.13324	0.666475	3.20078	0.00137054	0.0195861	Yes	OK	10.4657	3.48033	15.7047	2.07721	6.18392	2.17988	6.87895	11.3393	17.904	26.6965
ENSG00000196116	TDRD7	chr9:97411950-97496125	+	protein_coding	2.12105	0.0994004	21.3384	5e-101	2.28e-98	Yes	OK	1088.82	374.28	1624.73	383.245	333.048	406.548	1742.67	1577.04	1709.83	1469.37
ENSG00000184898	RBM43	chr2:151247940-151261879	-	protein_coding	2.11951	0.171598	12.3516	4.77e-35	9.63e-33	Yes	OK	176.44	60.4867	263.405	71.6636	61.8392	47.9574	231.591	263.421	259.608	299
ENSG00000183336	BOLA2	chr16:29443056-29454964	-	protein_coding	2.10925	0.561266	3.75802	0.000171262	0.00355485	Yes	OK	14.2497	4.93359	21.2367	2.07721	6.18392	6.53964	20.6369	30.529	24.1704	9.61073
ENSG00000130813	C19orf66	chr19:10086122-10093252	+	protein_coding	2.08411	0.414268	5.03082	4.88e-07	1.92e-05	Yes	OK	424.869	148.989	631.779	164.099	128.095	154.772	1129.29	446.595	499.521	451.704
ENSG00000059378	PARP12	chr7:140023744-140063721	-	protein_coding	2.07264	0.0960078	21.5883	2.31e-103	1.12e-100	Yes	OK	2051.31	723.825	3046.92	693.787	751.787	725.9	3563.3	2940.37	2874.48	2809.54
ENSG00000237276	ANO7L1	chr1:16215909-16228027	-	transcribed_unprocessed_pseudogene	2.02266	0.190191	10.6349	2.05e-26	3.43e-24	Yes	OK	211.748	76.656	313.067	71.6636	87.4582	70.8461	415.03	266.91	315.11	255.218
ENSG00000134716	CYP2J2	chr1:59893308-59926790	-	protein_coding	1.98277	0.429879	4.61238	3.98e-06	0.000128827	Yes	OK	23.9591	8.81264	35.319	14.5404	9.71758	2.17988	42.4202	25.2954	39.3887	34.1715
ENSG00000134470	IL15RA	chr10:5943639-5978187	-	protein_coding	1.96203	0.242744	8.08273	6.33e-16	6.47e-14	Yes	OK	101.091	37.8945	148.488	31.1581	43.2874	39.2378	205.222	129.966	147.708	111.057
ENSG00000125347	IRF1	chr5:132481609-132490798	-	protein_coding	1.96074	0.111464	17.5907	2.9e-69	9.01e-67	Yes	OK	1079.65	406.905	1584.2	416.48	392.237	411.997	1907.76	1444.46	1545.11	1439.47
ENSG00000163121	NEURL3	chr2:96497643-96508109	-	protein_coding	1.95469	0.596466	3.27712	0.00104874	0.0159248	Yes	OK	13.4955	5.22646	19.6973	5.19302	1.76683	8.71952	25.2228	17.4451	28.6464	7.47501
ENSG00000235472	EIF4A1P7	chr13:28598833-28600052	+	processed_pseudogene	1.94713	0.22766	8.55284	1.2e-17	1.35e-15	Yes	OK	214.882	81.8454	314.66	89.3199	77.7407	78.4757	177.706	389.898	381.355	309.679
ENSG00000214653	HNRNPA3P3	chrX:140032344-140033480	+	processed_pseudogene	1.94651	0.207068	9.40032	5.44e-21	7.9e-19	Yes	OK	133.111	50.6534	194.954	61.2776	50.3547	40.3278	177.706	210.214	238.123	153.772
ENSG00000100342	APOL1	chr22:36253010-36267530	+	protein_coding	1.93833	0.12257	15.8141	2.49e-56	6.55e-54	Yes	OK	1203.57	459.58	1761.57	449.715	450.542	478.484	2156.55	1584.02	1823.52	1482.19
ENSG00000225963	AC009950.1	chr2:230121370-230174223	+	antisense	1.93786	0.532887	3.63653	0.00027633	0.00526689	Yes	OK	14.2203	5.50421	20.7574	10.386	1.76683	4.35976	26.3693	19.1896	16.1136	21.3572
ENSG00000282851	BISPR	chr19:17405686-17419324	+	lincRNA	1.93636	0.635393	3.04751	0.00230749	0.0300962	Yes	OK	10.2498	3.80903	15.0804	0	7.06733	4.35976	19.4904	9.59481	15.2184	16.0179
ENSG00000259529	AL136295.5	chr14:24151218-24167402	+	protein_coding	1.91736	0.512962	3.73782	0.000185619	0.00380397	Yes	OK	15.8429	5.99091	23.232	1.0386	11.4844	5.4497	20.6369	24.4232	28.6464	19.2215
ENSG00000067066	SP100	chr2:230415942-230544090	+	protein_coding	1.90623	0.0912929	20.8804	8.08e-97	3.49e-94	Yes	OK	2141	832.508	3122.37	869.311	844.546	783.667	3586.23	3020.62	2990.86	2891.76
ENSG00000203797	DDO	chr6:110391771-110415562	-	protein_coding	1.87491	0.323781	5.79065	7.01e-09	3.69e-07	Yes	OK	36.35	14.18	52.9775	13.5018	20.3186	8.71952	55.0316	48.8463	59.9783	48.0536
ENSG00000239713	APOBEC3G	chr22:39077005-39087743	+	protein_coding	1.80051	0.193573	9.30145	1.39e-20	1.9e-18	Yes	OK	272.259	112.264	392.256	102.822	122.795	111.174	550.316	310.523	392.097	316.086
ENSG00000224858	RPL29P11	chr3:37016523-37017014	-	processed_pseudogene	1.79191	0.161871	11.07	1.75e-28	3.1e-26	Yes	OK	276.22	114.944	397.177	133.98	105.127	105.724	415.03	396.876	468.189	308.611
ENSG00000172936	MYD88	chr3:38138478-38143022	+	protein_coding	1.76134	0.10783	16.3343	5.63e-60	1.62e-57	Yes	OK	2406.61	1017.17	3448.69	902.546	1027.41	1121.55	4087.24	3285.79	3351.62	3070.09
ENSG00000174808	BTC	chr4:74744759-74794686	-	protein_coding	1.75992	0.571576	3.07906	0.00207652	0.0277596	Yes	OK	11.8816	5.01993	17.0278	5.19302	4.41708	5.4497	22.9298	20.9341	7.16159	17.0857
ENSG00000137752	CASP1	chr11:105025443-105035250	-	protein_coding	1.75779	0.390522	4.50111	6.76e-06	0.000209596	Yes	OK	27.0896	11.5102	38.774	9.34743	8.83417	16.3491	53.8851	36.6347	25.0656	39.5108
ENSG00000168394	TAP1	chr6:32845209-32853978	-	protein_coding	1.75539	0.0720462	24.3647	4.05e-131	2.42e-128	Yes	OK	7952.38	3373.02	11386.9	3555.14	3215.64	3348.3	12458.9	11109.1	11334.1	10645.5
ENSG00000180616	SSTR2	chr17:73165012-73176633	+	protein_coding	1.74689	0.529887	3.29672	0.000978197	0.0150897	Yes	OK	13.3838	5.72945	19.1246	6.23162	4.41708	6.53964	18.3439	22.6787	9.84718	25.6286
ENSG00000124201	ZNFX1	chr20:49237946-49278426	-	protein_coding	1.72727	0.08015	21.5504	5.24e-103	2.47e-100	Yes	OK	10648.2	4588.68	15192.8	4521.04	4629.1	4615.9	13448.3	15956.2	14553.2	16813.4
ENSG00000236683	HMGA1P1	chrX:26748029-26749090	+	processed_pseudogene	1.71806	0.184482	9.31286	1.24e-20	1.74e-18	Yes	OK	335.712	145.798	478.148	151.636	115.728	170.031	581.271	505.036	499.521	326.765
ENSG00000234769	WASH4P	chr16:14381-18068	-	unprocessed_pseudogene	1.7046	0.413436	4.12299	3.74e-05	0.000974728	Yes	OK	32.5904	13.956	46.5662	10.386	23.8522	7.62958	73.3755	37.507	46.5503	28.8322
ENSG00000162711	NLRP3	chr1:247416156-247449108	+	protein_coding	1.70459	0.227069	7.50692	6.05e-14	5.25e-12	Yes	OK	98.6296	43.4118	140.043	38.4283	36.2201	55.5869	115.796	177.068	147.708	119.6
ENSG00000121060	TRIM25	chr17:56887909-56914038	-	protein_coding	1.70264	0.0694263	24.5244	8.11e-133	5.04e-130	Yes	OK	9466.06	4136.42	13463.3	4070.29	4187.39	4151.58	12168.9	14203.8	13308.9	14171.5
ENSG00000274290	HIST1H2BE	chr6:26172059-26184655	+	protein_coding	1.69814	0.473921	3.58316	0.000339461	0.00624705	Yes	OK	24.0098	10.5238	34.1244	11.4246	7.06733	13.0793	64.2035	29.6567	17.0088	25.6286
ENSG00000197536	C5orf56	chr5:132410636-132488702	+	processed_transcript	1.67584	0.401025	4.17889	2.93e-05	0.000779195	Yes	OK	24.4572	10.9042	34.622	10.386	7.06733	15.2592	44.7132	26.1677	25.9608	41.6465
ENSG00000165731	RET	chr10:43077027-43130351	+	protein_coding	1.65461	0.251398	6.58167	4.65e-11	3.17e-09	Yes	OK	54.2502	24.373	76.6581	25.9651	22.0854	25.0686	85.9869	68.9082	76.9871	74.7501
ENSG00000224543	SNRPGP15	chr19:14489388-14489609	+	processed_pseudogene	1.64813	0.234762	7.02042	2.21e-12	1.64e-10	Yes	OK	113.758	51.39	160.534	44.66	39.7537	69.7562	213.247	123.86	145.917	159.111
ENSG00000203616	RHOT1P2	chr21:13936993-13937325	-	processed_pseudogene	1.64774	0.297715	5.53463	3.12e-08	1.5e-06	Yes	OK	49.2587	22.0046	69.6994	13.5018	31.803	20.7089	56.1781	61.9302	85.9391	74.7501
ENSG00000078081	LAMP3	chr3:183122213-183163839	-	protein_coding	1.64607	0.210271	7.82831	4.94e-15	4.77e-13	Yes	OK	213.046	95.8527	300.941	96.5901	101.593	89.3751	439.106	241.615	294.52	228.522
ENSG00000128394	APOBEC3F	chr22:39040604-39053910	+	protein_coding	1.62992	0.134662	12.1038	1.01e-33	1.91e-31	Yes	OK	326.91	148.665	460.594	160.984	142.23	142.782	544.584	407.343	454.761	435.686
ENSG00000226964	RHEBP2	chr10:47706203-47706802	+	processed_pseudogene	1.6256	0.22469	7.23487	4.66e-13	3.73e-11	Yes	OK	86.9397	39.7619	122.323	43.6213	35.3367	40.3278	144.458	115.138	137.861	91.8358
ENSG00000234745	HLA-B	chr6:31269491-31357188	-	protein_coding	1.59621	0.4179	3.8196	0.000133666	0.00292445	Yes	OK	2463.62	1142.45	3454.5	1114.42	1197.91	1115.01	6202.52	2260.89	3054.42	2300.17
ENSG00000141574	SECTM1	chr17:82321024-82334074	-	protein_coding	1.59536	0.299615	5.32471	1.01e-07	4.49e-06	Yes	OK	459.444	213.158	644.158	216.03	193.468	229.977	985.983	546.904	584.565	459.179
ENSG00000213928	IRF9	chr14:24161053-24166565	+	protein_coding	1.58169	0.479316	3.29988	0.000967262	0.0149656	Yes	OK	16.1475	7.37571	22.7264	5.19302	11.4844	5.4497	34.3948	18.3174	17.904	20.2893
ENSG00000241741	RPL7AP30	chr4:112788083-112788878	-	processed_pseudogene	1.56827	0.247652	6.33255	2.41e-10	1.52e-08	Yes	OK	74.6509	34.9199	104.449	39.4669	42.404	22.8887	123.821	117.755	93.9958	82.2251
ENSG00000248278	SUMO2P17	chr17:48874860-48908983	-	transcribed_processed_pseudogene	1.56013	0.349025	4.46998	7.82e-06	0.000239683	Yes	OK	29.6069	13.8334	41.437	8.30883	21.202	11.9893	40.1272	41.8683	47.4455	36.3072
ENSG00000152689	RASGRP3	chr2:33436324-33564750	+	protein_coding	1.54357	0.147364	10.4745	1.13e-25	1.85e-23	Yes	OK	176.719	84.477	245.901	93.4743	80.3909	79.5656	231.591	252.954	241.704	257.354
ENSG00000226457	RPL22P3	chr1:16369150-16369530	-	processed_pseudogene	1.51809	0.290629	5.22346	1.76e-07	7.45e-06	Yes	OK	39.7919	19.3014	55.1598	19.7335	18.5517	19.6189	45.8597	58.4411	50.1311	66.2072
ENSG00000240065	PSMB9	chr6:32844136-32859585	+	protein_coding	1.51427	0.344371	4.39722	1.1e-05	0.000325048	Yes	OK	1092.83	530.18	1514.82	537.997	528.283	524.261	2507.38	1072.87	1320.42	1158.63
ENSG00000096696	DSP	chr6:7541575-7586717	+	protein_coding	1.504	0.15281	9.84223	7.41e-23	1.16e-20	Yes	OK	408.335	199.015	565.325	192.142	226.155	178.75	439.106	625.407	521.901	674.886
ENSG00000225695	HNRNPA1P35	chr2:201063089-201064051	+	processed_pseudogene	1.49738	0.282633	5.29798	1.17e-07	5.12e-06	Yes	OK	64.6729	31.5963	89.4803	37.3897	38.8703	18.529	59.6176	109.032	103.843	85.4287
ENSG00000170542	SERPINB9	chr6:2887266-2903280	-	protein_coding	1.48867	0.113327	13.136	2.05e-39	4.48e-37	Yes	OK	340.626	167.653	470.355	160.984	164.315	177.66	479.234	476.252	436.857	489.079
ENSG00000276600	RAB7B	chr1:205976740-206003461	-	protein_coding	1.47321	0.461846	3.18983	0.00142358	0.0202324	Yes	OK	15.2616	7.5309	21.0596	8.30883	8.83417	5.4497	14.9044	19.1896	22.38	27.7643
ENSG00000224401	RPL7P57	chrX:47840963-47841702	-	processed_pseudogene	1.46929	0.245016	5.99672	2.01e-09	1.13e-07	Yes	OK	56.0191	27.9911	77.0401	28.0423	26.5025	29.4284	64.2035	87.2256	78.7775	77.9537
ENSG00000100918	REC8	chr14:24171853-24180257	+	protein_coding	1.44754	0.282961	5.11568	3.13e-07	1.28e-05	Yes	OK	55.752	27.7861	76.7265	24.9265	34.4532	23.9787	106.624	54.9521	76.9871	68.3429
ENSG00000258204	AC008126.1	chr12:98794485-98794964	+	processed_pseudogene	1.44559	0.244725	5.907	3.48e-09	1.91e-07	Yes	OK	59.2235	29.8964	81.2189	36.3511	28.2693	25.0686	65.35	84.6088	84.1487	90.768
ENSG00000266969	AP002449.1	chr18:12984694-12991173	-	antisense	1.44131	0.475409	3.03173	0.00243159	0.0314378	Yes	OK	16.0898	8.06851	22.1057	11.4246	10.601	2.17988	16.0509	27.9122	24.1704	20.2893
ENSG00000213539	YBX1P6	chr9:109532830-109534332	-	processed_pseudogene	1.43013	0.220238	6.49353	8.38e-11	5.54e-09	Yes	OK	175.531	89.327	240.183	101.783	90.9919	75.2059	154.776	266.91	322.271	216.775
ENSG00000237039	AC018738.1	chr2:231256097-231256306	+	processed_pseudogene	1.4288	0.432559	3.30315	0.000956065	0.0148367	Yes	OK	25.1963	12.8437	34.4608	16.6177	8.83417	13.0793	57.3246	32.2735	32.2271	16.0179
ENSG00000198719	DLL1	chr6:170282206-170306565	-	protein_coding	1.42614	0.316814	4.50149	6.75e-06	0.000209596	Yes	OK	31.8486	16.1864	43.5954	18.6949	16.7849	13.0793	48.1527	46.2296	44.7599	35.2393
ENSG00000060491	OGFR	chr20:62804835-62814000	+	protein_coding	1.42524	0.0887791	16.0538	5.38e-58	1.49e-55	Yes	OK	6396.01	3258.03	8749.49	3191.63	3099.03	3483.45	10179.7	8232.35	8349.52	8236.39
ENSG00000196917	HCAR1	chr12:122726076-122730843	-	protein_coding	1.42395	0.475696	2.9934	0.00275891	0.0349208	Yes	OK	13.5344	6.85561	18.5434	5.19302	8.83417	6.53964	19.4904	20.9341	18.7992	14.95
ENSG00000253958	CLDN23	chr8:8701938-8704106	+	protein_coding	1.4173	0.151383	9.36235	7.8e-21	1.1e-18	Yes	OK	230.051	117.525	314.446	129.825	114.844	107.904	376.049	277.377	321.376	282.982
ENSG00000169583	CLIC3	chr9:136994635-136996803	-	protein_coding	1.40131	0.442836	3.1644	0.00155404	0.0219061	Yes	OK	25.7779	13.1907	35.2183	6.23162	15.9015	17.439	61.9106	20.9341	31.3319	26.6965
ENSG00000229241	PNPT1P1	chr3:3981981-3984295	-	processed_pseudogene	1.38876	0.319947	4.3406	1.42e-05	0.000411802	Yes	OK	32.6923	16.9134	44.5264	22.8493	15.9015	11.9893	49.2991	40.1238	38.4935	50.1893
ENSG00000128335	APOL2	chr22:36226203-36239954	-	protein_coding	1.37804	0.0799617	17.2337	1.48e-66	4.43e-64	Yes	OK	3627.19	1895.95	4925.62	1861.18	1823.37	2003.31	4393.36	5177.71	4874.36	5257.07
ENSG00000170775	GPR37	chr7:124745997-124765627	-	protein_coding	1.36389	0.390367	3.49386	0.000476096	0.00834727	Yes	OK	22.754	11.9277	30.8738	15.5791	11.4844	8.71952	27.5158	23.5509	28.6464	43.7822
ENSG00000068079	IFI35	chr17:43006725-43014456	+	protein_coding	1.36327	0.268041	5.08606	3.66e-07	1.48e-05	Yes	OK	1435.55	755.942	1945.25	814.265	757.088	696.472	2892.6	1543.89	1793.98	1550.53
ENSG00000165806	CASP7	chr10:113679162-113730907	+	protein_coding	1.35971	0.0758851	17.9179	8.54e-72	2.76e-69	Yes	OK	1742.07	920.167	2358.49	903.585	863.981	992.936	2229.93	2421.38	2382.12	2400.55
ENSG00000105287	PRKD2	chr19:46674275-46717127	-	protein_coding	1.34514	0.0826864	16.268	1.66e-59	4.7e-57	Yes	OK	3158.72	1679.4	4268.22	1620.22	1706.76	1711.21	4865.71	4026.33	4069.57	4111.25
ENSG00000185880	TRIM69	chr15:44728988-44767829	+	protein_coding	1.34392	0.0697975	19.2546	1.29e-82	4.78e-80	Yes	OK	1450.27	772.144	1958.86	793.493	744.72	778.217	2000.63	1993.1	1934.52	1907.2
ENSG00000185338	SOCS1	chr16:11254405-11256200	-	protein_coding	1.33755	0.292515	4.57258	4.82e-06	0.000153986	Yes	OK	406.764	217.02	549.072	223.3	240.289	187.47	834.646	461.423	481.617	418.6
ENSG00000284052	AC006460.2	chr2:190607660-190649840	-	bidirectional_promoter_lncRNA	1.30875	0.439038	2.98095	0.0028736	0.0359697	Yes	OK	15.4034	8.39521	20.6595	8.30883	7.06733	9.80946	18.3439	20.9341	18.7992	24.5607
ENSG00000132256	TRIM5	chr11:5663557-5938619	-	protein_coding	1.28632	0.0698319	18.4202	9.05e-76	3.2e-73	Yes	OK	2684.81	1473.5	3593.28	1426	1462.05	1532.46	3759.35	3578.87	3693.59	3341.33
ENSG00000274267	HIST1H3B	chr6:26031650-26032060	-	protein_coding	1.28501	0.441062	2.91345	0.00357457	0.0431783	Yes	OK	21.0082	11.5273	28.1188	8.30883	8.83417	17.439	44.7132	17.4451	21.4848	28.8322
ENSG00000196247	ZNF107	chr7:64666083-64711582	+	protein_coding	1.27029	0.136546	9.30301	1.37e-20	1.89e-18	Yes	OK	1299.88	719.532	1735.14	728.061	729.702	700.832	1247.38	1813.42	1803.83	2075.92
ENSG00000179044	EXOC3L1	chr16:67184366-67190204	-	protein_coding	1.26636	0.383732	3.30013	0.000966416	0.0149656	Yes	OK	27.2266	15.1283	36.3004	11.4246	13.2512	20.7089	49.2991	23.5509	45.6551	26.6965
ENSG00000134363	FST	chr5:53480409-53487134	+	protein_coding	1.26464	0.409641	3.08719	0.00202057	0.0271519	Yes	OK	19.9393	11.0435	26.6113	7.27022	10.601	15.2592	29.8088	19.1896	23.2752	34.1715
ENSG00000163635	ATXN7	chr3:63898399-64003453	+	protein_coding	1.25611	0.424547	2.95871	0.00308934	0.0383305	Yes	OK	25.5283	14.2138	34.0142	7.27022	21.202	14.1692	22.9298	50.5908	41.1791	21.3572
ENSG00000168310	IRF2	chr4:184387713-184474580	-	protein_coding	1.25046	0.101004	12.3802	3.34e-35	6.83e-33	Yes	OK	779.367	435.815	1037.03	443.484	425.807	438.156	1153.37	943.781	1103.78	947.19
ENSG00000217624	AL627402.1	chrX:41675760-41676494	-	processed_pseudogene	1.24761	0.154739	8.06267	7.46e-16	7.53e-14	Yes	OK	217.439	121.923	289.076	129.825	123.678	112.264	235.031	342.797	278.407	300.068
ENSG00000140465	CYP1A1	chr15:74719542-74725610	-	protein_coding	1.24188	0.257719	4.81874	1.44e-06	5.23e-05	Yes	OK	46.6797	26.2433	62.0071	28.0423	25.6191	25.0686	67.643	66.2914	61.7687	52.3251
ENSG00000229212	AC044860.1	chr15:85205440-85234795	-	transcribed_unprocessed_pseudogene	1.23873	0.309226	4.00592	6.18e-05	0.00148091	Yes	OK	41.6192	23.5597	55.1638	18.6949	24.7357	27.2485	34.3948	68.036	68.0351	50.1893
ENSG00000168404	MLKL	chr16:74671855-74700960	-	protein_coding	1.23206	0.126691	9.72492	2.36e-22	3.6e-20	Yes	OK	359.973	203.047	477.668	178.64	233.222	197.279	456.304	500.675	525.482	428.211
ENSG00000138035	PNPT1	chr2:55634265-55693910	-	protein_coding	1.23082	0.0582383	21.1342	3.86e-99	1.71e-96	Yes	OK	5896.19	3331.35	7819.82	3446.09	3395.85	3152.11	7778.95	7831.11	8003.07	7666.16
ENSG00000101347	SAMHD1	chr20:36889773-36951901	-	protein_coding	1.21867	0.070224	17.3541	1.84e-67	5.6e-65	Yes	OK	2741.69	1560.09	3627.89	1596.33	1466.47	1617.47	3399.35	3653.01	3780.42	3678.77
ENSG00000258645	HSPE1P2	chr14:63601509-63601814	+	processed_pseudogene	1.21741	0.218811	5.56375	2.64e-08	1.29e-06	Yes	OK	122.026	69.2807	161.585	70.625	75.0904	62.1266	209.808	143.922	182.621	109.989
ENSG00000213881	NPM1P6	chr8:61202350-61203220	+	processed_pseudogene	1.19235	0.132029	9.03099	1.7e-19	2.24e-17	Yes	OK	804.691	464.329	1059.96	496.452	449.659	446.875	787.64	1126.08	1194.19	1131.93
ENSG00000160710	ADAR	chr1:154582062-154627999	-	protein_coding	1.18231	0.0770695	15.3408	4.08e-53	1.02e-50	Yes	OK	21002.7	12173.4	27624.7	11753.9	12048.9	12717.4	24187.5	28992	27662.5	29656.6
ENSG00000104951	IL4I1	chr19:49889654-49929539	-	protein_coding	1.15543	0.218252	5.29402	1.2e-07	5.19e-06	Yes	OK	109.921	64.3789	144.077	61.2776	65.3728	66.4864	205.222	122.988	119.957	128.143
ENSG00000173786	CNP	chr17:41966741-41977731	+	protein_coding	1.12835	0.0579127	19.4836	1.51e-84	5.73e-82	Yes	OK	5891.46	3511.77	7676.22	3541.64	3456.81	3536.86	7437.29	7832.86	7419.41	8015.34
ENSG00000238000	AC116347.1	chr5:98213402-98214121	+	processed_pseudogene	1.12408	0.229113	4.90623	9.28e-07	3.47e-05	Yes	OK	97.6834	58.0637	127.398	48.8144	69.7899	55.5869	170.827	106.415	135.175	97.1751
ENSG00000181218	HIST3H2A	chr1:228456979-228457873	-	protein_coding	1.11222	0.379382	2.93167	0.0033714	0.0410433	Yes	OK	27.0155	16.2019	35.1258	20.7721	11.4844	16.3491	49.2991	21.8064	27.7512	41.6465
ENSG00000217801	AL390719.1	chr1:1059734-1069355	+	transcribed_unprocessed_pseudogene	1.11122	0.203264	5.46688	4.58e-08	2.16e-06	Yes	OK	329.437	197.994	428.019	205.644	175.8	212.538	652.354	368.092	361.66	329.968
ENSG00000142961	MOB3C	chr1:46607715-46616891	-	protein_coding	1.10622	0.143211	7.72442	1.12e-14	1.05e-12	Yes	OK	264.312	159.054	343.255	122.555	180.217	174.39	376.049	333.202	345.547	318.222
ENSG00000214223	HNRNPA1P10	chr19:11666069-11667030	-	processed_pseudogene	1.09833	0.16012	6.85941	6.91e-12	5e-10	Yes	OK	403.062	244.109	522.276	244.072	265.908	222.348	365.731	591.389	608.735	523.251
ENSG00000138944	SHISAL1	chr22:44243667-44312851	-	protein_coding	1.0872	0.230954	4.70741	2.51e-06	8.55e-05	Yes	OK	83.7631	50.8635	108.438	39.4669	66.2562	46.8674	81.4009	130.838	108.319	113.193
ENSG00000169715	MT1E	chr16:56625475-56627112	+	protein_coding	1.08359	0.141015	7.68423	1.54e-14	1.41e-12	Yes	OK	1965.95	1198.61	2541.45	1209.97	1258.87	1127	3382.15	2274.84	2506.56	2002.23
ENSG00000229117	RPL41	chr12:56116586-56117943	+	protein_coding	1.07887	0.315165	3.42319	0.000618897	0.0103376	Yes	OK	4207	2571.92	5433.3	2656.75	2650.25	2408.77	8665.18	4082.16	4828.7	4157.17
ENSG00000105939	ZC3HAV1	chr7:139043520-139109719	-	protein_coding	1.06267	0.0840886	12.6374	1.31e-36	2.83e-34	Yes	OK	7389.76	4555.9	9515.15	4524.16	4554.9	4588.65	8101.11	10132.1	9575.94	10251.4
ENSG00000111837	MAK	chr6:10762723-10838555	-	protein_coding	1.06239	0.346261	3.06817	0.00215377	0.0285466	Yes	OK	25.029	15.408	32.2447	17.6563	17.6683	10.8994	25.2228	36.6347	34.0175	33.1036
ENSG00000172123	SLFN12	chr17:35411060-35433283	-	protein_coding	1.06182	0.123812	8.57605	9.82e-18	1.12e-15	Yes	OK	453.21	280.015	583.106	275.23	269.442	295.374	470.062	653.32	607.84	601.204
ENSG00000123609	NMI	chr2:151270465-151290057	-	protein_coding	1.05427	0.112328	9.38565	6.25e-21	8.91e-19	Yes	OK	795.642	491.911	1023.44	528.649	531.817	415.267	1168.28	970.821	1010.68	943.987
ENSG00000231341	VDAC1P6	chrY:5207215-5208069	-	processed_pseudogene	1.04668	0.223737	4.67817	2.89e-06	9.75e-05	Yes	OK	76.3083	47.5702	97.8618	52.9688	45.0542	44.6875	89.4264	90.7146	128.013	83.293
ENSG00000026950	BTN3A1	chr6:26402237-26415216	+	protein_coding	1.0291	0.180466	5.70249	1.18e-08	6.07e-07	Yes	OK	149.098	93.5267	190.776	108.015	77.7407	94.8248	240.763	168.345	179.935	174.061
ENSG00000204264	PSMB8	chr6:32840717-32844703	-	protein_coding	1.0273	0.152165	6.75119	1.47e-11	1.03e-09	Yes	OK	1264.36	793.232	1617.7	790.377	787.124	802.196	2248.27	1322.34	1539.74	1360.45
ENSG00000230330	HMGN2P3	chr16:26032539-26032811	-	processed_pseudogene	1.02183	0.0819669	12.4663	1.14e-35	2.39e-33	Yes	OK	1851.29	1165.93	2365.31	1244.25	1106.92	1146.62	2205.85	2451.04	2557.58	2246.77
ENSG00000223960	AC009948.1	chr2:178413939-178440243	+	antisense	1.01381	0.109451	9.26275	1.99e-20	2.69e-18	Yes	OK	544.223	343.103	695.064	353.125	385.17	291.014	736.048	645.469	692.884	705.854
ENSG00000234127	TRIM26	chr6:30184455-30213427	-	protein_coding	1.00505	0.056714	17.7214	2.87e-70	9.09e-68	Yes	OK	5067.75	3216.83	6455.95	3074.27	3256.27	3319.96	6426.09	6444.23	6592.24	6361.23
ENSG00000204525	HLA-C	chr6:31268749-31272130	-	protein_coding	1.00491	0.307372	3.26936	0.00107791	0.0162093	Yes	OK	4981.18	3161.9	6345.64	3161.51	3033.65	3290.53	10078.8	4975.35	5464.29	4864.09
