# Supplementary material for: Schlafen 5 is an intracellular immune checkpoint and controls IFN responses in pancreatic ductal adenocarcinoma
Source: JCI Insight. 2026 Jan 27;11(5):e190031. doi: 10.1172/jci.insight.190031 (PMC13041689; doi:10.1172/jci.insight.190031)
Supplement: Supplemental table 3 [file jciinsight-11-190031-s009.xlsx]

## Sheet: Sheet1
	REAGENT or RESOURCE	SOURCE	Ref/Cat	IDENTIFIER
	Antibodies
	SLFN5	Sigma-Aldrich	HPA017760	AB_2189993
	GAPDH (clone 6C5)	Millipore	MAB374	AB_2107445
	FLAG-M2- HRP (clone M2)	Sigma-Aldrich	A8592-0.2mg	AB_439702
	Mouse Anti-rabbit IgG (Conformation Specific) (L27A9) mAb (HRP Conjugate)	Cell Signaling Technology	5127	AB_10892860
	Rabbit IgG HRP Linked Whole Ab	GE Healthcare	NA934-1ML	AB_772206
	Goat Anti-Mouse IgG (H + L)-HRP Conjugate	Biorad	1706516	AB_11125547
	Chemicals, Peptides, and Recombinant Proteins
	Doxycycline hyclate	Sigma Aldrich	D9891-5G
	Acridine orange solution	Sigma Aldrich	A9231
	IFNα (human)	Infergen	N/A
	IFNα (mouse)	Miltenyi Biotec	130-093-131
	IFNβ (mouse)	Biogen	N/A
	Anti-FLAG M2 affinity gel	Sigma Aldrich	A2220-5ML	AB_1006303
	D-Luciferin 1 g/ Potassium Salt	GoldBio	LUCK-1G
	Propidium iodide solution Sigma Aldrich Cat#: P4864-10ML	Sigma Aldrich	P4864-10ML
	RNase A, DNase and Protease free	Thermo Fisher	EN0531
	GE Healthcare Amersham™ ECL™	GE Healthcare	45-000-875
	Lenti-X Packaging Single Shots (VSV-G)	Clontech	631275
	Lenti-X GoStick	Clontech	631280
	Lenti-X Concentrator	Clontech	631231
	TransDux MAX Lentivirus Transduction enhancer System	Biosciences	LV860A-1
	Turbofect	Thermo Fisher	R0531
	Lipofectamine™ RNAiMAX Transfection Reagent	Thermo Fisher	13778-150
	Control siRNA-B	Santa Cruz	sc-44230
	Critical Commercial Assays
	SimpleChIP® Enzymatic Chromatin IP Kit (Magnetic Beads)	Cell Signaling Technology	9003
	SsoAdvanced™ Universal SYBR® Green Supermix	Biorad	172-5271
	Experimental Models: Cell Lines and reagents
	PANC-1	ATCC	CRL-1469	CVCL_0480
	MIA-Pa-Ca-2	ATCC	CRL-1420	CVCL_0428
	KPC1199	David Tuveson (CSHL)
	TrypLE Express	Thermo Fisher	12604-013
	DMEM/F12 T	Thermo Fisher	10565-042
	Recombinant Human FGF-basic (154 a.a.)	Peprotech	100-18B
	Epidermal Growth Factor, Urogastrone, URG	Peprotech	AF-100-15
	Heparin sodium salt	Sigma-Aldrich	H3149-10KU
	B27® Serum-Free Supplement	Thermo Fisher	17504-044
	Gentamycin	Sigma-Aldrich	G1397-10ml
	BD Matrigel, Growth factor–reduced (GFR), Phenol Red and LDEV-Free	Thermo Fisher	356231
	Puromycin	Thermo Fisher	A11138-03
	Hygromycin B (50mg/ml)	Thermo Fisher	10687010
	Opti-MEM	Thermo Fisher	31985-070
	96 well round bottom ultra-low attachment plate	Fisher-Corning	07-20-680
	25 µL Microliter Syringe Model 702 N, Cemented Needle, 22s gauge, 2 in, point style 2	Hamilton	80400
	Experimental Models: Organisms/Strains
	C57BL/6	The Jackson Laboratory	C57BL/6J	IMSR_JAX:000664
	C57BL/6	Taconic	C57BL/6NTac	IMSR_TAC:B6
	C57BL/6 Rag1KO	The Jackson Laboratory	B6;129S7-Rag1tm1Mom/J	IMSR_JAX:002096
	C57BL/6J	Charles River	C57BL/6NCrl	IMSR_CRL:027
	Recombinant DNA
	Slfn5 Double Nickase Plasmid (h)	Santa Cruz Biotechnology	sc-408333-NIC
	SLFN5 CRISPR/Cas9 KO Plasmid (h)	Santa Cruz Biotechnology	sc-435875
	SLFN5 HDR Plasmid (h)	Santa Cruz Biotechnology	sc-435875-HDR
	Control Double Nickase Plasmid	Santa Cruz Biotechnology	sc-437281
	Slfn5 Double Nickase Plasmid (m)	Santa Cruz Biotechnology	sc-435875-NIC
	pLVX-tetON-SLFN5-MYC-FLAG	BioInnovatise, Inc	N/A
	pFULT-Luciferase-Tomato Northwestern University Skin Disease Research Core Center N/A
	pGF1-ISRE-Luc	Arslan et al., 2017
	Software and Algorithms
	Prism Graphpad		N/A	SCR_002798
	Excel Microsoft		N/A
	Scaffold 4	Proteome Software	N/A	SCR_014345
	Metascape	Metascape.org	http://metascape.org
	FlowJo	Becton, Dickinson & Company
	Adobe Photoshop	Adobe	N/A
	QuPath Bankhead et al., 2017 N/A		N/A
	Fiji-ImageJ	Schindelin et al., 2012	N/A
	NDP.view2	Hamamatsu	U12388-01
	Oligonucleotides/Taqman Probes (human)
	SLFN5 Taqman Primer	Thermo Fisher	Hs01072905_g1
	IFIT1 Taqman Primer	Thermo Fisher	Hs00356631_g1
	IFI6 Taqman Primer	Thermo Fisher	Hs00242571_m1
	IRF7 Taqman Primer	Thermo Fisher	Hs01014809_g1
	MX1 Taqman Primer	Thermo Fisher	Hs00895608_m1
	IFIT3 Taqman Primer	Thermo Fisher	Hs01922752_s1
	ISG15 Taqman Primer	Thermo Fisher	Hs01921425_s1
	Oligonucleotides/Taqman Probes (mouse)
	Slfn5 Taqman Primer	Thermo Fisher	Mm04335928_m1
	Cxcl10 Taqman Primer	Thermo Fisher	Mm00445235_m1
	Ifit2 Taqman Primer	Thermo Fisher	Mm00492606_m1
	Irf9 Taqman Primer	Thermo Fisher	Mm00492679_m1
	Isg15 Taqman Primer	Thermo Fisher	Mm01705338_s1
