# Supplementary material for: Schlafen 5 is an intracellular immune checkpoint and controls IFN responses in pancreatic ductal adenocarcinoma
Source: JCI Insight. 2026 Jan 27;11(5):e190031. doi: 10.1172/jci.insight.190031 (PMC13041689; doi:10.1172/jci.insight.190031)
Supplement: Supplemental table 4 [file jciinsight-11-190031-s010.xlsx]

## Sheet: Sheet1
	Marker	Fluorophore	Company	Ref/Cat	Clone	RRID
	CD11b	BV711	Biolegend	101242	M1/70	AB_2563310
	CD11c	FITC	Biolegend	117305	N418	AB_313774
	CD11c	APC	Biolegend	117310	N418	AB_313779
	CD127-biotin	Streptavidin PerCP-eFluor 710 Conjugate	Biolegend	135006	A7R34	AB_2126118
	CD14	PCP	Biolegend	367152	63D3	AB_2876693
	CD15	APC	Biolegend	301908	HI98	AB_314200
	CD16	AmCyan	Biolegend	302048	3G8	AB_2562085
	CD19	BV711	Biolegend	115555	6D5	AB_2565970
	CD3	PE	Biolegend	100206	17AZ	AB_312663
	CD3	AF700	Biolegend	100215	17AZ	AB_493696
	CD33	BV421	Biolegend	366622	P67.6	AB_2716148
	CD4	BUV395	BDbiosciences	740208	RM4.5	AB_2734761
	CD44	PerCP/Cyanine5.5	Biolegend	103032	IM7	AB_2076204
	CD45	BV510	Biolegend	103138	SB/199	AB_2563061
	CD8	FITC	Biolegend	100723	53-6.7	AB_389304
	CD8	BV605	Biolegend	100744	53-6.7	AB_2562609
	CellTrace™ Violet Cell Proliferation Kit	CTV	Invitrogen	C34571
	Fixable Viability Dye	eFluor™ 780	Invitrogen	65-0865-14
	GrB	APC	Biolegend	372204	QA16A02	AB_2687028
	IFNg	AF700	ebioscience	56-7311-80	XMG1.2	AB_2688062
	Ly6C	AF700	BD Biosciences	561237	AL-21	AB_10612017
	Ly6G	PerCP-Cy5.5	Biolegend	127615	1A8	AB_1877272
	NK1.1	PECy7	Biolegend	108713	PK136	AB_389363
	PDL1	PE	Biolegend	124307	10F.9G2	AB_2073557
	CD25	PECy7	Biolegend	102015	PC61	AB_312864
	CD69	FITC	BD Biosciences	557392	H1.2F3	AB_396675
	CD44	PerCP/Cyanine5.5	Biolegend	103032	IM7	AB_2076204
	PD1	PCP	Biolegend	135207	29F.1A12	AB_10550092
	f4/80	PE	Biolegend	123110	BM8	AB_893486
	CD11c	BV605	Biolegend	117333	N418	AB_11204262
	CD86	PB	Biolegend	105022	GL-1	AB_493466
	CD206	PECy7	Biolegend	141720	C068C2	AB_2562248
	NK1.1	PE	Biolegend	108707	PK136	AB_313394
	CD56	PB	Biolegend	304629	MEM-188	AB_2282499
	CD16	PE	Biolegend	302008	3G8	AB_314208
	CD25	pcp	Biolegend	356132	M-A251	AB_2563592
	cd69	pecy7	Biolegend	310912	FN50	AB_314847
	CD11c	pecy7	Biolegend	301608	3.9	AB_389351
	HLA-DR	bv605	Biolegend	307640	L243	AB_2561913
	IFNg	pecy7	Biolegend	502528	4SB3	AB_2123323
	foxp3	pe	Biolegend	320108	206D	AB_492986
	CD3	AF700	Biolegend	317340	OKT3	AB_2563408
	CD20	AF700	Biolegend	302322	2H7	AB_493753
	CD56	AF700	Biolegend	318316	HCD56	AB_604104
	CD19	AF700	Biolegend	302226	H1B19	AB_493751
	Nkp46	BV605	Biolegend	331926	9E2	AB_2563855
	Nkp30	BV711	Biolegend	325218	P30-15	AB_2728276
	NKG2D	APC	Biolegend	320808	1D11	AB_492962
	CD45	BUV395	BD Biosciences	563792	HI30	AB_2869519
	Human TruStain FcX		Biolegend	422302		AB_2818986
	TruStain FcX (anti-mouse)	CD16/32	Biolegend	101320	93	AB_1574975
