# Supplementary material for: Schlafen 5 is an intracellular immune checkpoint and controls IFN responses in pancreatic ductal adenocarcinoma
Source: JCI Insight. 2026 Jan 27;11(5):e190031. doi: 10.1172/jci.insight.190031 (PMC13041689; doi:10.1172/jci.insight.190031)
Supplement: Supporting data values [file jciinsight-11-190031-s011.xlsx]

## Sheet: Fig. 1A PANC-1
	WT			KO
SLFN5	1	1	1	0.067355	0.0808256	0.0635769

## Sheet: Fig. 1A MiaPaCa2
	WT			KO
SLFN5	1	1	1	0.00149037	0.00468356	0.00668901

## Sheet: Fig. 1C IFIT1
	WT			KO
Ifit1	60.504	84.355	61.7657	126.544	113.071	144.77

## Sheet: Fig. 1C IFI6
	WT			KO
IFI6	82.2659	38.6533	66.9632	101.942	63.0497	83.4683

## Sheet: Fig. 1C IRF7
	WT			KO
IRF7	4.44626	6.87559	8.85953	6.11278	8.12925	10.1561

## Sheet: Fig. 1C MX1
	WT			KO
Mx1	2809.02	1089.94	641.11	7984.54	6330.02	4021.77

## Sheet: Fig. 1D IFIT1
	WT				KO
Ifit1	63.9421	96.6373	52.7163	59.2883	194.063	112.55	411.212	141.401

## Sheet: Fig. 1D IFIT3
	WT				KO
Ifit3	63.1252	146.628	71.169	50.7	121.135	172.172	162.625	114.236

## Sheet: Fig. 1D ISG15
	WT				KO
Isg15	23.1984	50.8249	25.0446	21.4809	27.8137	53.8575	46.4585	34.4061

## Sheet: Fig. 1E
PANC-1 Slfn5 WT			PANC-1 Slfn5 KO
1.90983	1.81625	1.20893	2.692	2.34002	2.06114

[truncated: 37 more sheets: Fig. 1F IFIT1, Fig. 1F ISG15, Fig. 1F RPL30, Fig. 2A, Fig. 2B, Fig. 2C Cxcl10, Fig. 2C Ifit2, Fig. 2C Irf9, Fig. 2C Isg15, Fig. 2D, Fig. 2E, Fig. 3A, Fig. 3B, Fig. 4, Fig. 5A, Fig. 5B, Fig. 5C, Fig. 5D, Fig. 5E, Fig. 5F …]
